# Supplementary material for: Pruning the Tree: Comparing OTUs and ASVs in High‐Throughput Sequencing of 5S‐IGS Nuclear Ribosomal DNA in Phylogenetic Studies
Source: Ecol Evol. 2025 Oct 7;15(10):e72242. doi: 10.1002/ece3.72242 (PMC12502049; doi:10.1002/ece3.72242)
Supplement: Supplementary file 1 — File S1: Listing the abundance of detected OTU and ASV representative sequence sets. [file ECE3-15-e72242-s001.xlsx]

## Sheet: Content
	Supplementary File S1
	Content
	This file includes the representative sequences obtained with five processing workflows:
	- MOTHUR-OTUs (100% identity, abundance ≥4)
	- MOTHUR-ASVs (abundance ≥4; abundance ≥25)
	- DADA2 "Pooled", "Non Pooled" and "Pseudopooled" setting options
	Investigated dataset
	The following samples have been investigated
	Sample #	Species	Subgenus	Provenance	Site	#Ind	Data reference
	04	F. caspica	Fagus	NC Iran	Noor	5	Cardoni et al. (2022)
	05	F. crenata	Fagus	Japan	5 different sites	5	Cardoni et al. (2022)
	06	F. japonica	Englerianae	Japan	5 different sites	5	Cardoni et al. (2022)
	11	F. orientalis	Fagus	NE Greece	Dadia	5	Cardoni et al. (2022)
	12	F. sylvatica	Fagus	C Germany	Göttingen	5	Cardoni et al. (2022)
	25	F. hohenackeriana	Fagus	W Georgia	Ratscha	1	Denk et al. (2024)
	26	F. hayatae	Fagus	NE Taiwan	Taipingshan	1	This study
	#Ind = number of pooled individuals

## Sheet: MOTHUR_OTUs
Representative sequences		Number of reads
MOTHUR output	Relabelled	Total	Tube04 F.caspica	Tube05 F.crenata	Tube06 F.japonica	Tube11 F.orient.	Tube12 F.sylvatica	Tube25 F.hohen.	Tube26 F.hayatae
M01639_152_000000000-BTK9W_1_2113_18260_8994	ASV1MotOTUs	8941	0	8941	0	0	0	0	0
M02042_354_000000000-JV5CC_1_2106_18393_14349	ASV2MotOTUs	6546	0	0	0	0	0	0	6546
M02042_354_000000000-JV5CC_1_2104_11871_21948	ASV5MotOTUs	4012	0	0	0	0	0	4012	0
M04997_41_000000000-BTKB3_1_1105_15171_5689	ASV4MotOTUs	3527	0	3527	0	0	0	0	0
M01639_152_000000000-BTK9W_1_1103_7828_7359	ASV3MotOTUs	3380	0	0	0	3380	0	0	0
M01639_152_000000000-BTK9W_1_1102_22972_9957	ASV6MotOTUs	2973	0	0	2973	0	0	0	0
M01639_152_000000000-BTK9W_1_1117_20062_7008	ASV7MotOTUs	2949	0	0	0	1	2948	0	0
M02042_354_000000000-JV5CC_1_2116_5571_7080	ASV8MotOTUs	1810	0	0	0	0	0	0	1810
M01639_152_000000000-BTK9W_1_1106_20132_12438	ASV9MotOTUs	1736	1736	0	0	0	0	0	0
M01639_152_000000000-BTK9W_1_2114_6373_9019	ASV10MotOTUs	1665	1665	0	0	0	0	0	0
M02042_354_000000000-JV5CC_1_2107_8688_7245	ASV14MotOTUs	1638	0	0	0	0	0	0	1638
M01639_152_000000000-BTK9W_1_2102_24008_8946	ASV11MotOTUs	1538	0	0	0	0	1538	0	0
M02042_354_000000000-JV5CC_1_2117_15199_17356	ASV20MotOTUs	1448	0	0	0	157	0	1291	0
M01639_152_000000000-BTK9W_1_1110_15147_7108	ASV12MotOTUs	1400	0	0	0	1393	0	7	0
M01639_152_000000000-BTK9W_1_2106_10203_15069	ASV13MotOTUs	1388	0	0	0	0	1388	0	0
M01639_152_000000000-BTK9W_1_1110_18525_13280	ASV15MotOTUs	1313	0	0	0	0	1313	0	0
M04997_41_000000000-BTKB3_1_2110_12810_5268	ASV16MotOTUs	1213	0	0	0	0	1213	0	0
M01639_152_000000000-BTK9W_1_1114_16140_16496	ASV17MotOTUs	1148	1148	0	0	0	0	0	0
M04997_41_000000000-BTKB3_1_1107_27083_9597	ASV18MotOTUs	1111	0	0	1111	0	0	0	0
M04997_41_000000000-BTKB3_1_2115_20959_5790	ASV19MotOTUs	1088	0	0	1088	0	0	0	0
M04997_41_000000000-BTKB3_1_1106_4313_18203	ASV21MotOTUs	1058	0	0	1058	0	0	0	0
M02042_354_000000000-JV5CC_1_1119_13106_11820	ASV272MotOTUs	971	0	0	0	0	0	0	971
M01639_152_000000000-BTK9W_1_1103_24763_7685	ASV22MotOTUs	962	0	0	0	962	0	0	0
M01639_152_000000000-BTK9W_1_1113_17660_14371	ASV23MotOTUs	927	0	0	0	0	926	1	0
M04997_41_000000000-BTKB3_1_1107_5756_7595	ASV24MotOTUs	924	0	0	924	0	0	0	0
M01639_152_000000000-BTK9W_1_1118_11475_19491	ASV25MotOTUs	923	0	0	0	141	782	0	0
M01639_152_000000000-BTK9W_1_2102_5425_3797	ASV26MotOTUs	908	0	0	908	0	0	0	0
M04997_41_000000000-BTKB3_1_1111_26871_14373	ASV28MotOTUs	860	860	0	0	0	0	0	0
M01639_152_000000000-BTK9W_1_1113_27093_5256	ASV27MotOTUs	853	0	0	853	0	0	0	0
M02042_354_000000000-JV5CC_1_1117_12319_2255	ASV29MotOTUs	835	0	0	0	0	0	835	0
M01639_152_000000000-BTK9W_1_2111_5099_15095	ASV30MotOTUs	799	0	0	0	794	5	0	0
M04997_41_000000000-BTKB3_1_1116_27312_11940	ASV31MotOTUs	794	0	0	0	0	794	0	0
M01639_152_000000000-BTK9W_1_2107_12026_12945	ASV32MotOTUs	782	0	0	0	0	782	0	0
M01639_152_000000000-BTK9W_1_1116_8094_13168	ASV33MotOTUs	771	0	0	771	0	0	0	0
M02042_354_000000000-JV5CC_1_2104_11867_21912	ASV37MotOTUs	769	0	0	0	0	0	769	0
M04997_41_000000000-BTKB3_1_2109_9586_10548	ASV34MotOTUs	746	0	0	0	1	745	0	0
M04997_41_000000000-BTKB3_1_1116_23309_5731	ASV35MotOTUs	741	0	0	0	0	741	0	0
M01639_152_000000000-BTK9W_1_2110_14294_18223	ASV36MotOTUs	735	0	0	0	0	735	0	0
M02042_354_000000000-JV5CC_1_1110_10227_14008	ASV43MotOTUs	721	0	0	0	0	0	0	721
M01639_152_000000000-BTK9W_1_1114_12614_16898	ASV38MotOTUs	714	714	0	0	0	0	0	0
M02042_354_000000000-JV5CC_1_2107_6069_22531	ASV39MotOTUs	709	0	0	0	0	0	709	0
M02042_354_000000000-JV5CC_1_1103_19479_12161	ASV71MotOTUs	690	0	0	0	0	0	690	0
M01639_152_000000000-BTK9W_1_2105_10185_9079	ASV40MotOTUs	688	0	0	688	0	0	0	0
M04997_41_000000000-BTKB3_1_2114_26339_19666	ASV41MotOTUs	684	0	0	684	0	0	0	0
M01639_152_000000000-BTK9W_1_1106_17190_24845	ASV42MotOTUs	674	0	0	0	0	674	0	0
M04997_41_000000000-BTKB3_1_1102_20385_20165	ASV44MotOTUs	652	652	0	0	0	0	0	0
M04997_41_000000000-BTKB3_1_2106_23900_20614	ASV45MotOTUs	638	0	638	0	0	0	0	0
M02042_354_000000000-JV5CC_1_2107_20022_21632	ASV621MotOTUs	630	0	0	0	0	0	0	630
M04997_41_000000000-BTKB3_1_2119_14278_6025	ASV46MotOTUs	613	613	0	0	0	0	0	0
M01639_152_000000000-BTK9W_1_2103_23819_23353	ASV47MotOTUs	597	0	0	0	0	597	0	0
M01639_152_000000000-BTK9W_1_2117_14892_11632	ASV48MotOTUs	590	0	0	590	0	0	0	0
M01639_152_000000000-BTK9W_1_2111_20339_21505	ASV50MotOTUs	567	0	0	0	566	1	0	0
M01639_152_000000000-BTK9W_1_1114_22336_9986	ASV51MotOTUs	551	551	0	0	0	0	0	0
M01639_152_000000000-BTK9W_1_2115_13824_10260	ASV52MotOTUs	549	0	0	0	400	149	0	0
M01639_152_000000000-BTK9W_1_1110_20868_12705	ASV53MotOTUs	543	0	0	0	0	543	0	0
M04997_41_000000000-BTKB3_1_1108_27162_18977	ASV55MotOTUs	537	0	0	0	0	537	0	0
M01639_152_000000000-BTK9W_1_2101_21031_22474	ASV54MotOTUs	537	0	537	0	0	0	0	0
M01639_152_000000000-BTK9W_1_1114_9229_16653	ASV56MotOTUs	527	0	0	0	527	0	0	0
M04997_41_000000000-BTKB3_1_1106_13167_8042	ASV57MotOTUs	524	524	0	0	0	0	0	0
M02042_354_000000000-JV5CC_1_1110_10324_15883	ASV5295MotOTUs	523	0	0	0	0	0	0	523
M04997_41_000000000-BTKB3_1_1119_16554_20187	ASV58MotOTUs	512	0	0	0	512	0	0	0
M04997_41_000000000-BTKB3_1_2118_4330_20508	ASV59MotOTUs	501	0	0	0	0	501	0	0
M02042_354_000000000-JV5CC_1_2111_12744_22878	ASV60MotOTUs	454	0	0	0	0	0	0	454
M04997_41_000000000-BTKB3_1_2109_22036_7074	ASV64MotOTUs	448	448	0	0	0	0	0	0
M04997_41_000000000-BTKB3_1_2110_25601_11544	ASV61MotOTUs	446	0	0	0	0	446	0	0
M01639_152_000000000-BTK9W_1_2111_17516_17742	ASV62MotOTUs	446	0	0	0	446	0	0	0
M02042_354_000000000-JV5CC_1_2114_20083_18630	ASV735MotOTUs	442	0	0	0	0	0	0	442
M04997_41_000000000-BTKB3_1_1118_4763_11443	ASV63MotOTUs	435	435	0	0	0	0	0	0
M02042_354_000000000-JV5CC_1_1108_13783_11207	ASV98MotOTUs	424	0	0	0	0	0	0	424
M01639_152_000000000-BTK9W_1_1105_16787_24925	ASV65MotOTUs	412	0	0	412	0	0	0	0
M02042_354_000000000-JV5CC_1_1118_4591_19317	ASV67MotOTUs	411	0	0	0	0	0	411	0
M01639_152_000000000-BTK9W_1_1118_18487_2673	ASV66MotOTUs	411	0	0	0	0	411	0	0
M01639_152_000000000-BTK9W_1_2107_15578_12180	ASV68MotOTUs	409	0	0	0	0	409	0	0
M01639_152_000000000-BTK9W_1_2102_17220_13178	ASV69MotOTUs	406	406	0	0	0	0	0	0
M04997_41_000000000-BTKB3_1_2119_11252_11639	ASV70MotOTUs	405	0	0	0	405	0	0	0
M01639_152_000000000-BTK9W_1_1118_13606_20409	ASV1385MotOTUs	401	401	0	0	0	0	0	0
M01639_152_000000000-BTK9W_1_1114_12057_6813	ASV75MotOTUs	377	0	0	0	0	377	0	0
M04997_41_000000000-BTKB3_1_1108_22135_18903	ASV76MotOTUs	373	0	0	0	0	373	0	0
M04997_41_000000000-BTKB3_1_1105_20532_7441	ASV83MotOTUs	360	0	0	360	0	0	0	0
M04997_41_000000000-BTKB3_1_1106_2966_13945	ASV78MotOTUs	358	0	358	0	0	0	0	0
M04997_41_000000000-BTKB3_1_1109_10827_14779	ASV77MotOTUs	354	0	0	0	0	354	0	0
M04997_41_000000000-BTKB3_1_2115_27357_20390	ASV82MotOTUs	352	0	352	0	0	0	0	0
M01639_152_000000000-BTK9W_1_2117_12423_6621	ASV79MotOTUs	351	0	0	351	0	0	0	0
M01639_152_000000000-BTK9W_1_1113_19846_9978	ASV90MotOTUs	349	0	349	0	0	0	0	0
M04997_41_000000000-BTKB3_1_2106_15067_15958	ASV97MotOTUs	349	0	349	0	0	0	0	0
M01639_152_000000000-BTK9W_1_1107_20104_11555	ASV80MotOTUs	349	349	0	0	0	0	0	0
M01639_152_000000000-BTK9W_1_2105_5920_21663	ASV81MotOTUs	348	0	0	348	0	0	0	0
M01639_152_000000000-BTK9W_1_1109_23880_15412	ASV84MotOTUs	329	0	0	329	0	0	0	0
M04997_41_000000000-BTKB3_1_1116_12460_5752	ASV85MotOTUs	327	0	0	0	0	327	0	0
M01639_152_000000000-BTK9W_1_1105_21627_20129	ASV89MotOTUs	306	0	306	0	0	0	0	0
M04997_41_000000000-BTKB3_1_1114_2100_12645	ASV88MotOTUs	306	0	0	306	0	0	0	0
M01639_152_000000000-BTK9W_1_1105_14589_22531	ASV91MotOTUs	299	0	0	299	0	0	0	0
M01639_152_000000000-BTK9W_1_1117_19073_18335	ASV92MotOTUs	296	296	0	0	0	0	0	0
M01639_152_000000000-BTK9W_1_2110_9447_15553	ASV93MotOTUs	291	0	0	0	0	291	0	0
M01639_152_000000000-BTK9W_1_2114_20165_13104	ASV94MotOTUs	288	0	0	0	0	288	0	0
M01639_152_000000000-BTK9W_1_1101_7325_20160	ASV96MotOTUs	287	0	0	287	0	0	0	0
M01639_152_000000000-BTK9W_1_1118_12394_24230	ASV95MotOTUs	287	287	0	0	0	0	0	0
M01639_152_000000000-BTK9W_1_1106_9052_2620	ASV99MotOTUs	283	0	0	283	0	0	0	0
M01639_152_000000000-BTK9W_1_2113_24643_5240	ASV100MotOTUs	278	0	0	278	0	0	0	0
M04997_41_000000000-BTKB3_1_1118_3978_11431	ASV101MotOTUs	277	277	0	0	0	0	0	0
M02042_354_000000000-JV5CC_1_2114_26259_15868	ASV135MotOTUs	273	0	0	0	0	0	273	0
M01639_152_000000000-BTK9W_1_2109_20183_22332	ASV102MotOTUs	272	0	0	272	0	0	0	0
M01639_152_000000000-BTK9W_1_1106_10960_14160	ASV350MotOTUs	270	0	270	0	0	0	0	0
M04997_41_000000000-BTKB3_1_1101_8514_10972	ASV103MotOTUs	263	0	0	0	0	263	0	0
M01639_152_000000000-BTK9W_1_2113_8953_14655	ASV104MotOTUs	262	0	262	0	0	0	0	0
M04997_41_000000000-BTKB3_1_1105_24573_10038	ASV106MotOTUs	260	0	0	260	0	0	0	0
M01639_152_000000000-BTK9W_1_1103_19551_6894	ASV105MotOTUs	260	260	0	0	0	0	0	0
M04997_41_000000000-BTKB3_1_1109_22082_10504	ASV107MotOTUs	258	0	0	0	258	0	0	0
M04997_41_000000000-BTKB3_1_1101_2078_11645	ASV108MotOTUs	257	0	0	0	257	0	0	0
M04997_41_000000000-BTKB3_1_2102_19106_12054	ASV109MotOTUs	257	0	0	0	257	0	0	0
M01639_152_000000000-BTK9W_1_1103_24103_13496	ASV110MotOTUs	256	0	0	0	0	256	0	0
M01639_152_000000000-BTK9W_1_1103_17494_17143	ASV111MotOTUs	248	248	0	0	0	0	0	0
M01639_152_000000000-BTK9W_1_1106_26486_17512	ASV112MotOTUs	245	0	0	0	0	245	0	0
M01639_152_000000000-BTK9W_1_2111_20039_16354	ASV113MotOTUs	240	0	0	0	240	0	0	0
M04997_41_000000000-BTKB3_1_1115_18996_3158	ASV114MotOTUs	236	0	0	236	0	0	0	0
M04997_41_000000000-BTKB3_1_1105_21456_9835	ASV115MotOTUs	234	0	0	234	0	0	0	0
M01639_152_000000000-BTK9W_1_2116_25840_19466	ASV116MotOTUs	232	0	0	0	161	71	0	0
M01639_152_000000000-BTK9W_1_1116_6431_17729	ASV117MotOTUs	231	0	0	231	0	0	0	0
M01639_152_000000000-BTK9W_1_2111_12434_18997	ASV118MotOTUs	230	0	0	230	0	0	0	0
M01639_152_000000000-BTK9W_1_1117_12369_13523	ASV119MotOTUs	228	228	0	0	0	0	0	0
M04997_41_000000000-BTKB3_1_2116_13077_13419	ASV120MotOTUs	227	0	0	227	0	0	0	0
M01639_152_000000000-BTK9W_1_1113_6763_14479	ASV121MotOTUs	226	0	0	0	0	226	0	0
M01639_152_000000000-BTK9W_1_1106_25039_6537	ASV122MotOTUs	219	0	0	0	0	219	0	0
M04997_41_000000000-BTKB3_1_2118_3825_12837	ASV123MotOTUs	217	0	0	0	0	217	0	0
M01639_152_000000000-BTK9W_1_1116_23271_18798	ASV124MotOTUs	216	0	0	216	0	0	0	0
M01639_152_000000000-BTK9W_1_2102_23275_9662	ASV125MotOTUs	215	215	0	0	0	0	0	0
M01639_152_000000000-BTK9W_1_2113_19386_17461	ASV126MotOTUs	214	0	0	214	0	0	0	0
M02042_354_000000000-JV5CC_1_1111_22069_22424	ASV177MotOTUs	213	0	0	0	3	0	210	0
M04997_41_000000000-BTKB3_1_2109_12297_14079	ASV127MotOTUs	210	210	0	0	0	0	0	0
M02042_354_000000000-JV5CC_1_1114_15587_8338	ASV129MotOTUs	208	0	0	0	0	0	208	0
M04997_41_000000000-BTKB3_1_2101_15903_3541	ASV130MotOTUs	207	0	0	0	207	0	0	0
M04997_41_000000000-BTKB3_1_1106_20916_2860	ASV132MotOTUs	205	0	0	205	0	0	0	0
M01639_152_000000000-BTK9W_1_2102_12286_16472	ASV133MotOTUs	204	0	0	0	0	204	0	0
M02042_354_000000000-JV5CC_1_2102_21713_19849	ASV134MotOTUs	204	0	0	0	0	0	204	0
M04997_41_000000000-BTKB3_1_1114_10457_22399	ASV136MotOTUs	197	0	0	197	0	0	0	0
M04997_41_000000000-BTKB3_1_1110_11814_20020	ASV137MotOTUs	196	196	0	0	0	0	0	0
M01639_152_000000000-BTK9W_1_2102_25623_14630	ASV138MotOTUs	191	0	0	0	0	191	0	0
M01639_152_000000000-BTK9W_1_1118_16710_19429	ASV139MotOTUs	190	190	0	0	0	0	0	0
M04997_41_000000000-BTKB3_1_1114_18413_7839	ASV140MotOTUs	189	0	0	189	0	0	0	0
M01639_152_000000000-BTK9W_1_2114_13505_22530	ASV141MotOTUs	188	0	0	0	133	55	0	0
M01639_152_000000000-BTK9W_1_2113_26543_18323	ASV143MotOTUs	187	0	0	187	0	0	0	0
M01639_152_000000000-BTK9W_1_2113_26872_14790	ASV142MotOTUs	187	0	0	187	0	0	0	0
M01639_152_000000000-BTK9W_1_1108_8906_22350	ASV144MotOTUs	185	0	0	185	0	0	0	0
M01639_152_000000000-BTK9W_1_1102_27118_8741	ASV145MotOTUs	183	0	0	183	0	0	0	0
M01639_152_000000000-BTK9W_1_1105_12250_12510	ASV146MotOTUs	182	0	0	182	0	0	0	0
M01639_152_000000000-BTK9W_1_2103_9374_3794	ASV147MotOTUs	181	0	0	0	0	181	0	0
M04997_41_000000000-BTKB3_1_1102_14776_19447	ASV148MotOTUs	181	0	0	0	181	0	0	0
M01639_152_000000000-BTK9W_1_2114_24157_3115	ASV149MotOTUs	180	0	0	0	0	180	0	0
M01639_152_000000000-BTK9W_1_2106_22380_4423	ASV150MotOTUs	179	0	0	179	0	0	0	0
M01639_152_000000000-BTK9W_1_1116_3628_9181	ASV151MotOTUs	177	0	0	177	0	0	0	0
M02042_354_000000000-JV5CC_1_2105_18336_22809	ASV152MotOTUs	173	0	0	0	0	0	0	173
M04997_41_000000000-BTKB3_1_1109_20855_12147	ASV153MotOTUs	173	0	0	0	173	0	0	0
M04997_41_000000000-BTKB3_1_1105_17837_20751	ASV154MotOTUs	172	0	172	0	0	0	0	0
M01639_152_000000000-BTK9W_1_1118_7985_14218	ASV155MotOTUs	171	0	0	0	171	0	0	0
M02042_354_000000000-JV5CC_1_2112_5237_14835	ASV156MotOTUs	170	0	0	0	0	0	170	0
M01639_152_000000000-BTK9W_1_1114_17365_19446	ASV157MotOTUs	170	0	0	0	170	0	0	0
M01639_152_000000000-BTK9W_1_1105_21963_3932	ASV158MotOTUs	168	0	0	168	0	0	0	0
M01639_152_000000000-BTK9W_1_1114_10280_24427	ASV159MotOTUs	167	0	0	0	167	0	0	0
M02042_354_000000000-JV5CC_1_1112_8645_14064	ASV211MotOTUs	162	0	0	0	0	0	0	162
M01639_152_000000000-BTK9W_1_2103_18596_23327	ASV160MotOTUs	162	0	0	0	0	162	0	0
M02042_354_000000000-JV5CC_1_2107_17968_22713	ASV161MotOTUs	161	0	0	0	0	0	161	0
M01639_152_000000000-BTK9W_1_1105_17936_14066	ASV163MotOTUs	160	0	160	0	0	0	0	0
M01639_152_000000000-BTK9W_1_1101_9218_18843	ASV162MotOTUs	160	0	0	160	0	0	0	0
M04997_41_000000000-BTKB3_1_2118_23399_18683	ASV164MotOTUs	159	0	0	0	0	159	0	0
M01639_152_000000000-BTK9W_1_1107_11953_4353	ASV165MotOTUs	158	0	158	0	0	0	0	0
M01639_152_000000000-BTK9W_1_2118_22784_15324	ASV167MotOTUs	152	152	0	0	0	0	0	0
M01639_152_000000000-BTK9W_1_1118_12967_14303	ASV166MotOTUs	152	0	0	0	152	0	0	0
M04997_41_000000000-BTKB3_1_2102_25578_7584	ASV168MotOTUs	151	0	0	0	0	151	0	0
M02042_354_000000000-JV5CC_1_1114_14534_13849	ASV281MotOTUs	151	0	0	0	0	0	151	0
M01639_152_000000000-BTK9W_1_1102_5408_7628	ASV169MotOTUs	148	0	0	148	0	0	0	0
M04997_41_000000000-BTKB3_1_1102_9865_19864	ASV170MotOTUs	147	0	0	0	147	0	0	0
M04997_41_000000000-BTKB3_1_2116_21171_3829	ASV171MotOTUs	146	0	0	146	0	0	0	0
M01639_152_000000000-BTK9W_1_2109_11112_10165	ASV172MotOTUs	145	0	0	145	0	0	0	0
M01639_152_000000000-BTK9W_1_2109_6223_10305	ASV174MotOTUs	143	0	0	143	0	0	0	0
M04997_41_000000000-BTKB3_1_2108_25461_8030	ASV175MotOTUs	142	0	142	0	0	0	0	0
M01639_152_000000000-BTK9W_1_1103_13462_3352	ASV176MotOTUs	142	0	0	0	0	142	0	0
M01639_152_000000000-BTK9W_1_1114_12060_2899	ASV181MotOTUs	140	140	0	0	0	0	0	0
M01639_152_000000000-BTK9W_1_1110_19021_6120	ASV256MotOTUs	138	0	0	0	0	138	0	0
M01639_152_000000000-BTK9W_1_1109_19950_9123	ASV178MotOTUs	136	0	136	0	0	0	0	0
M04997_41_000000000-BTKB3_1_2106_11800_17297	ASV179MotOTUs	136	0	136	0	0	0	0	0
M04997_41_000000000-BTKB3_1_2118_24594_5073	ASV180MotOTUs	135	0	0	0	0	135	0	0
M01639_152_000000000-BTK9W_1_1105_18317_24291	ASV183MotOTUs	134	0	134	0	0	0	0	0
M01639_152_000000000-BTK9W_1_2114_27593_18079	ASV184MotOTUs	134	0	0	0	0	134	0	0
M01639_152_000000000-BTK9W_1_1106_16350_13991	ASV182MotOTUs	134	0	0	0	0	134	0	0
M02042_354_000000000-JV5CC_1_2101_23195_5461	ASV262MotOTUs	133	0	0	0	0	0	0	133
M01639_152_000000000-BTK9W_1_2103_9834_17877	ASV185MotOTUs	133	0	0	0	0	133	0	0
M04997_41_000000000-BTKB3_1_2119_18614_13177	ASV186MotOTUs	132	132	0	0	0	0	0	0
M04997_41_000000000-BTKB3_1_2107_10277_20021	ASV187MotOTUs	131	0	0	131	0	0	0	0
M04997_41_000000000-BTKB3_1_1102_5268_6792	ASV193MotOTUs	130	0	130	0	0	0	0	0
M04997_41_000000000-BTKB3_1_1116_17355_5659	ASV189MotOTUs	129	0	0	0	0	129	0	0
M01639_152_000000000-BTK9W_1_2113_8432_19838	ASV188MotOTUs	129	0	0	129	0	0	0	0
M01639_152_000000000-BTK9W_1_2103_15329_21875	ASV191MotOTUs	128	128	0	0	0	0	0	0
M02042_354_000000000-JV5CC_1_2104_18779_15485	ASV190MotOTUs	128	0	0	0	0	0	128	0
M01639_152_000000000-BTK9W_1_2111_8584_9129	ASV192MotOTUs	126	126	0	0	0	0	0	0
M04997_41_000000000-BTKB3_1_1117_18514_20051	ASV194MotOTUs	125	125	0	0	0	0	0	0
M02042_354_000000000-JV5CC_1_2119_4496_20817	ASV205MotOTUs	123	0	0	0	0	0	123	0
M04997_41_000000000-BTKB3_1_2109_23028_19004	ASV195MotOTUs	123	0	0	0	0	123	0	0
M01639_152_000000000-BTK9W_1_2107_5223_13111	ASV196MotOTUs	122	0	0	0	0	122	0	0
M01639_152_000000000-BTK9W_1_1116_11803_22669	ASV197MotOTUs	122	0	0	122	0	0	0	0
M01639_152_000000000-BTK9W_1_1105_16570_8409	ASV198MotOTUs	122	0	122	0	0	0	0	0
M01639_152_000000000-BTK9W_1_2111_15834_13417	ASV257MotOTUs	121	121	0	0	0	0	0	0
M01639_152_000000000-BTK9W_1_1106_20891_4608	ASV199MotOTUs	121	0	0	0	0	121	0	0
M01639_152_000000000-BTK9W_1_1103_5315_13770	ASV202MotOTUs	120	0	0	0	0	120	0	0
M01639_152_000000000-BTK9W_1_2117_26172_6805	ASV200MotOTUs	120	0	0	120	0	0	0	0
M04997_41_000000000-BTKB3_1_1108_2881_15294	ASV201MotOTUs	120	120	0	0	0	0	0	0
M01639_152_000000000-BTK9W_1_1105_11611_15639	ASV203MotOTUs	119	0	119	0	0	0	0	0
M02042_354_000000000-JV5CC_1_2114_18538_16705	ASV1030MotOTUs	119	0	0	0	0	0	0	119
M04997_41_000000000-BTKB3_1_1119_10546_2766	ASV204MotOTUs	119	0	0	0	119	0	0	0
M01639_152_000000000-BTK9W_1_1110_5387_13728	ASV1239MotOTUs	118	118	0	0	0	0	0	0
M01639_152_000000000-BTK9W_1_1103_24779_14528	ASV208MotOTUs	116	0	0	0	0	116	0	0
M04997_41_000000000-BTKB3_1_2110_11411_18416	ASV206MotOTUs	116	0	0	0	103	13	0	0
M01639_152_000000000-BTK9W_1_2105_15749_23482	ASV207MotOTUs	116	0	0	116	0	0	0	0
M01639_152_000000000-BTK9W_1_2107_12030_22648	ASV209MotOTUs	115	0	0	0	0	115	0	0
M01639_152_000000000-BTK9W_1_1105_17978_6680	ASV210MotOTUs	114	0	114	0	0	0	0	0
M02042_354_000000000-JV5CC_1_2101_15239_9821	ASV295MotOTUs	111	0	0	0	0	0	0	111
M02042_354_000000000-JV5CC_1_2107_16744_7930	ASV220MotOTUs	111	0	0	0	0	0	111	0
M04997_41_000000000-BTKB3_1_1114_8123_11855	ASV214MotOTUs	111	0	0	0	5	106	0	0
M01639_152_000000000-BTK9W_1_1105_14118_15192	ASV380MotOTUs	110	0	110	0	0	0	0	0
M02042_354_000000000-JV5CC_1_1102_22294_19457	ASV216MotOTUs	110	0	0	0	0	0	110	0
M02042_354_000000000-JV5CC_1_2102_14083_14193	ASV215MotOTUs	110	0	0	0	0	0	110	0
M02042_354_000000000-JV5CC_1_2113_16026_22656	ASV219MotOTUs	107	0	0	0	0	0	0	107
M02042_354_000000000-JV5CC_1_1118_2164_14809	ASV218MotOTUs	107	0	0	0	0	0	0	107
M02042_354_000000000-JV5CC_1_2119_5517_11528	ASV314MotOTUs	107	0	0	0	0	0	107	0
M02042_354_000000000-JV5CC_1_2103_3969_15940	ASV217MotOTUs	107	4	0	0	0	0	103	0
M01639_152_000000000-BTK9W_1_1105_23199_18057	ASV225MotOTUs	106	0	0	106	0	0	0	0
M01639_152_000000000-BTK9W_1_2117_12164_5706	ASV221MotOTUs	106	0	0	0	0	106	0	0
M04997_41_000000000-BTKB3_1_2108_17461_6848	ASV223MotOTUs	106	0	0	0	0	106	0	0
M02042_354_000000000-JV5CC_1_1106_21500_6929	ASV222MotOTUs	106	0	0	0	0	0	0	106
M01639_152_000000000-BTK9W_1_1104_25264_12232	ASV1251MotOTUs	105	105	0	0	0	0	0	0
M02042_354_000000000-JV5CC_1_1117_23588_22805	ASV292MotOTUs	105	0	0	0	0	0	105	0
M02042_354_000000000-JV5CC_1_2106_13237_15627	ASV245MotOTUs	104	0	0	0	0	0	0	104
M01639_152_000000000-BTK9W_1_1105_24367_15636	ASV227MotOTUs	104	0	0	104	0	0	0	0
M01639_152_000000000-BTK9W_1_1102_7858_4983	ASV226MotOTUs	104	0	0	104	0	0	0	0
M01639_152_000000000-BTK9W_1_2113_15917_24167	ASV228MotOTUs	104	0	0	104	0	0	0	0
M04997_41_000000000-BTKB3_1_1117_4507_12172	ASV229MotOTUs	103	0	0	0	0	103	0	0
M02042_354_000000000-JV5CC_1_2105_18666_16654	ASV230MotOTUs	102	0	0	0	0	0	0	102
M01639_152_000000000-BTK9W_1_2117_21234_9334	ASV231MotOTUs	102	0	0	0	0	102	0	0
M01639_152_000000000-BTK9W_1_2105_25629_18202	ASV232MotOTUs	102	0	0	102	0	0	0	0
M04997_41_000000000-BTKB3_1_2109_26600_6472	ASV235MotOTUs	101	101	0	0	0	0	0	0
M01639_152_000000000-BTK9W_1_2113_21865_6089	ASV233MotOTUs	101	0	0	101	0	0	0	0
M02042_354_000000000-JV5CC_1_1112_10712_24568	ASV3249MotOTUs	100	0	0	0	0	0	0	100
M01639_152_000000000-BTK9W_1_1106_5911_13784	ASV236MotOTUs	100	100	0	0	0	0	0	0
M01639_152_000000000-BTK9W_1_2106_20856_9798	ASV237MotOTUs	100	0	0	100	0	0	0	0
M01639_152_000000000-BTK9W_1_2106_25493_8673	ASV241MotOTUs	99	0	99	0	0	0	0	0
M02042_354_000000000-JV5CC_1_2101_3699_9857	ASV239MotOTUs	99	0	0	0	0	0	0	99
M01639_152_000000000-BTK9W_1_1119_14626_8226	ASV238MotOTUs	99	99	0	0	0	0	0	0
M01639_152_000000000-BTK9W_1_2107_20588_12935	ASV243MotOTUs	99	0	0	0	0	99	0	0
M01639_152_000000000-BTK9W_1_1103_6936_12044	ASV242MotOTUs	99	0	0	0	0	99	0	0
M01639_152_000000000-BTK9W_1_1114_23279_10371	ASV240MotOTUs	99	0	0	0	99	0	0	0
M02042_354_000000000-JV5CC_1_2108_8080_17117	ASV244MotOTUs	98	0	0	0	0	0	0	98
M02042_354_000000000-JV5CC_1_2105_11722_4041	ASV1035MotOTUs	96	0	0	0	0	0	0	96
M01639_152_000000000-BTK9W_1_2117_7927_12895	ASV249MotOTUs	95	0	0	0	0	95	0	0
M01639_152_000000000-BTK9W_1_1118_11186_15428	ASV248MotOTUs	95	0	0	0	95	0	0	0
M01639_152_000000000-BTK9W_1_1114_22309_8077	ASV250MotOTUs	95	0	0	0	95	0	0	0
M01639_152_000000000-BTK9W_1_1105_8019_5550	ASV863MotOTUs	94	0	94	0	0	0	0	0
M01639_152_000000000-BTK9W_1_2117_12602_11423	ASV252MotOTUs	93	0	93	0	0	0	0	0
M04997_41_000000000-BTKB3_1_1109_22327_21579	ASV258MotOTUs	93	93	0	0	0	0	0	0
M01639_152_000000000-BTK9W_1_2103_7225_14801	ASV253MotOTUs	93	0	0	0	0	93	0	0
M01639_152_000000000-BTK9W_1_1116_16343_16817	ASV254MotOTUs	93	0	0	93	0	0	0	0
M01639_152_000000000-BTK9W_1_1118_15924_19601	ASV255MotOTUs	93	0	0	93	0	0	0	0
M04997_41_000000000-BTKB3_1_1109_24095_14706	ASV259MotOTUs	92	0	0	0	0	92	0	0
M04997_41_000000000-BTKB3_1_2108_19533_14818	ASV260MotOTUs	92	0	0	92	0	0	0	0
M01639_152_000000000-BTK9W_1_1113_11343_14735	ASV2695MotOTUs	91	0	91	0	0	0	0	0
M02042_354_000000000-JV5CC_1_2105_17682_15798	ASV3398MotOTUs	91	0	0	0	0	0	91	0
M01639_152_000000000-BTK9W_1_1109_19899_10825	ASV264MotOTUs	91	0	0	91	0	0	0	0
M04997_41_000000000-BTKB3_1_2109_24276_15533	ASV263MotOTUs	91	91	0	0	0	0	0	0
M04997_41_000000000-BTKB3_1_2117_3153_10050	ASV266MotOTUs	90	0	0	0	0	90	0	0
M04997_41_000000000-BTKB3_1_1117_3103_7584	ASV267MotOTUs	89	0	0	0	0	89	0	0
M01639_152_000000000-BTK9W_1_2101_12232_3425	ASV269MotOTUs	89	0	0	89	0	0	0	0
M01639_152_000000000-BTK9W_1_2103_14758_14081	ASV283MotOTUs	89	89	0	0	0	0	0	0
M01639_152_000000000-BTK9W_1_2107_18354_11617	ASV268MotOTUs	89	89	0	0	0	0	0	0
M01639_152_000000000-BTK9W_1_2117_11470_4008	ASV270MotOTUs	88	0	88	0	0	0	0	0
M01639_152_000000000-BTK9W_1_2117_12201_14870	ASV271MotOTUs	88	0	88	0	0	0	0	0
M02042_354_000000000-JV5CC_1_1113_5643_8019	ASV274MotOTUs	88	0	0	0	0	0	0	88
M04997_41_000000000-BTKB3_1_1117_12219_8699	ASV273MotOTUs	88	0	0	0	11	77	0	0
M01639_152_000000000-BTK9W_1_1105_4511_17362	ASV276MotOTUs	87	0	87	0	0	0	0	0
M04997_41_000000000-BTKB3_1_2119_15948_4899	ASV277MotOTUs	87	0	0	0	87	0	0	0
M01639_152_000000000-BTK9W_1_2114_15105_3681	ASV278MotOTUs	87	0	0	0	0	87	0	0
M01639_152_000000000-BTK9W_1_1110_9278_8418	ASV279MotOTUs	87	0	0	0	0	87	0	0
M01639_152_000000000-BTK9W_1_1117_18877_16216	ASV275MotOTUs	87	0	0	87	0	0	0	0
M01639_152_000000000-BTK9W_1_1103_24990_12950	ASV280MotOTUs	86	86	0	0	0	0	0	0
M01639_152_000000000-BTK9W_1_1116_15574_14361	ASV282MotOTUs	86	0	0	86	0	0	0	0
M01639_152_000000000-BTK9W_1_1105_16426_20588	ASV286MotOTUs	84	0	84	0	0	0	0	0
M04997_41_000000000-BTKB3_1_1101_26647_14328	ASV299MotOTUs	84	0	0	0	84	0	0	0
M01639_152_000000000-BTK9W_1_2107_6897_7042	ASV284MotOTUs	84	0	0	0	0	84	0	0
M01639_152_000000000-BTK9W_1_1109_4625_15324	ASV285MotOTUs	84	0	0	84	0	0	0	0
M01639_152_000000000-BTK9W_1_2106_17846_15098	ASV287MotOTUs	83	0	0	0	0	83	0	0
M02042_354_000000000-JV5CC_1_2106_16637_8234	ASV364MotOTUs	83	0	0	0	0	0	0	83
M02042_354_000000000-JV5CC_1_1117_21744_20863	ASV289MotOTUs	82	0	0	0	0	0	0	82
M02042_354_000000000-JV5CC_1_2103_7437_17426	ASV290MotOTUs	82	0	0	0	0	0	82	0
M01639_152_000000000-BTK9W_1_1113_8882_3849	ASV291MotOTUs	82	0	0	0	0	82	0	0
M01639_152_000000000-BTK9W_1_1102_28656_8961	ASV288MotOTUs	82	0	0	82	0	0	0	0
M02042_354_000000000-JV5CC_1_1119_23372_14369	ASV1185MotOTUs	80	0	0	0	0	0	0	80
M02042_354_000000000-JV5CC_1_2107_15418_8232	ASV293MotOTUs	80	0	0	0	0	0	80	0
M01639_152_000000000-BTK9W_1_1116_14142_20058	ASV294MotOTUs	80	0	0	0	0	80	0	0
M04997_41_000000000-BTKB3_1_1119_22671_11518	ASV296MotOTUs	80	0	0	0	0	80	0	0
M01639_152_000000000-BTK9W_1_1114_19066_16716	ASV298MotOTUs	79	79	0	0	0	0	0	0
M02042_354_000000000-JV5CC_1_2112_22405_14558	ASV297MotOTUs	79	0	0	0	0	0	79	0
M04997_41_000000000-BTKB3_1_2119_23606_19440	ASV300MotOTUs	78	0	0	0	0	78	0	0
M01639_152_000000000-BTK9W_1_1118_23065_12459	ASV301MotOTUs	78	78	0	0	0	0	0	0
M01639_152_000000000-BTK9W_1_2111_19034_16262	ASV302MotOTUs	78	0	0	0	71	7	0	0
M01639_152_000000000-BTK9W_1_1115_11381_12816	ASV307MotOTUs	76	0	76	0	0	0	0	0
M02042_354_000000000-JV5CC_1_2106_2634_8328	ASV304MotOTUs	76	0	0	0	0	0	0	76
M04997_41_000000000-BTKB3_1_2118_26839_21113	ASV306MotOTUs	76	0	0	0	0	76	0	0
M04997_41_000000000-BTKB3_1_2117_6526_13038	ASV308MotOTUs	76	0	0	0	0	76	0	0
M01639_152_000000000-BTK9W_1_2106_22845_7958	ASV305MotOTUs	76	0	0	76	0	0	0	0
M01639_152_000000000-BTK9W_1_1113_14324_10277	ASV309MotOTUs	76	0	0	76	0	0	0	0
M02042_354_000000000-JV5CC_1_1102_27321_9210	ASV310MotOTUs	75	0	0	0	0	0	0	75
M01639_152_000000000-BTK9W_1_2109_3620_15740	ASV312MotOTUs	75	75	0	0	0	0	0	0
M01639_152_000000000-BTK9W_1_1110_8319_19779	ASV313MotOTUs	75	0	0	0	53	22	0	0
M01639_152_000000000-BTK9W_1_2104_19106_21174	ASV311MotOTUs	75	0	0	75	0	0	0	0
M04997_41_000000000-BTKB3_1_1114_17857_18942	ASV2012MotOTUs	74	0	74	0	0	0	0	0
M01639_152_000000000-BTK9W_1_1113_11229_4450	ASV316MotOTUs	74	1	73	0	0	0	0	0
M01639_152_000000000-BTK9W_1_1110_8284_25031	ASV315MotOTUs	74	0	0	0	0	74	0	0
M02042_354_000000000-JV5CC_1_1101_20341_16493	ASV317MotOTUs	73	0	0	0	0	0	0	73
M04997_41_000000000-BTKB3_1_2118_21872_9936	ASV320MotOTUs	73	0	0	0	73	0	0	0
M04997_41_000000000-BTKB3_1_1101_24474_2306	ASV319MotOTUs	73	73	0	0	0	0	0	0
M02042_354_000000000-JV5CC_1_2105_17610_8286	ASV322MotOTUs	72	0	0	0	0	0	72	0
M02042_354_000000000-JV5CC_1_2114_24753_13235	ASV324MotOTUs	72	0	0	0	0	0	72	0
M01639_152_000000000-BTK9W_1_2110_15886_10582	ASV323MotOTUs	72	0	0	0	0	72	0	0
M01639_152_000000000-BTK9W_1_1113_6724_14853	ASV326MotOTUs	72	0	0	0	0	72	0	0
M01639_152_000000000-BTK9W_1_1105_5213_4175	ASV321MotOTUs	72	0	0	72	0	0	0	0
M01639_152_000000000-BTK9W_1_2114_4888_9409	ASV331MotOTUs	71	0	71	0	0	0	0	0
M01639_152_000000000-BTK9W_1_1112_5820_13745	ASV327MotOTUs	71	0	71	0	0	0	0	0
M01639_152_000000000-BTK9W_1_2114_14287_7234	ASV328MotOTUs	71	0	0	0	71	0	0	0
M02042_354_000000000-JV5CC_1_1114_17735_21072	ASV329MotOTUs	71	0	0	0	0	0	71	0
M01639_152_000000000-BTK9W_1_1113_8244_5662	ASV349MotOTUs	71	0	0	71	0	0	0	0
M04997_41_000000000-BTKB3_1_1114_3065_15701	ASV335MotOTUs	71	0	0	71	0	0	0	0
M01639_152_000000000-BTK9W_1_2107_10689_24465	ASV334MotOTUs	71	71	0	0	0	0	0	0
M04997_41_000000000-BTKB3_1_2117_16449_16776	ASV332MotOTUs	71	0	0	0	0	71	0	0
M01639_152_000000000-BTK9W_1_1116_6131_8187	ASV962MotOTUs	70	0	70	0	0	0	0	0
M02042_354_000000000-JV5CC_1_1101_24150_17453	ASV357MotOTUs	70	0	0	0	0	0	0	70
M02042_354_000000000-JV5CC_1_1106_27882_12928	ASV340MotOTUs	70	0	0	0	0	0	0	70
M01639_152_000000000-BTK9W_1_2117_16606_12120	ASV339MotOTUs	70	0	0	0	0	70	0	0
M01639_152_000000000-BTK9W_1_2102_13774_13024	ASV336MotOTUs	70	0	0	0	0	70	0	0
M01639_152_000000000-BTK9W_1_2117_20134_8237	ASV337MotOTUs	70	0	0	70	0	0	0	0
M04997_41_000000000-BTKB3_1_1109_16101_6870	ASV338MotOTUs	70	70	0	0	0	0	0	0
M01639_152_000000000-BTK9W_1_1119_9845_19098	ASV3888MotOTUs	69	0	69	0	0	0	0	0
M04997_41_000000000-BTKB3_1_2117_9021_7321	ASV343MotOTUs	69	0	0	0	0	69	0	0
M01639_152_000000000-BTK9W_1_2107_15764_22494	ASV341MotOTUs	69	0	0	0	69	0	0	0
M04997_41_000000000-BTKB3_1_1110_15749_15366	ASV342MotOTUs	69	69	0	0	0	0	0	0
M01639_152_000000000-BTK9W_1_1117_6451_18284	ASV397MotOTUs	68	68	0	0	0	0	0	0
M04997_41_000000000-BTKB3_1_1118_24233_17895	ASV345MotOTUs	68	0	0	0	0	68	0	0
M01639_152_000000000-BTK9W_1_2106_16188_2459	ASV347MotOTUs	68	0	0	68	0	0	0	0
M04997_41_000000000-BTKB3_1_1110_14675_4549	ASV346MotOTUs	68	68	0	0	0	0	0	0
M02042_354_000000000-JV5CC_1_1111_13587_10126	ASV344MotOTUs	68	0	0	0	0	0	68	0
M04997_41_000000000-BTKB3_1_1106_25524_13452	ASV1157MotOTUs	67	0	67	0	0	0	0	0
M02042_354_000000000-JV5CC_1_1116_15810_22250	ASV351MotOTUs	67	0	0	0	0	0	67	0
M02042_354_000000000-JV5CC_1_2101_16568_18288	ASV379MotOTUs	66	0	0	0	0	0	0	66
M02042_354_000000000-JV5CC_1_2109_27245_13153	ASV352MotOTUs	66	0	0	0	0	0	66	0
M04997_41_000000000-BTKB3_1_2110_20986_17640	ASV355MotOTUs	66	0	0	0	0	66	0	0
M02042_354_000000000-JV5CC_1_1103_11627_9861	ASV354MotOTUs	66	0	0	0	0	0	66	0
M01639_152_000000000-BTK9W_1_2110_15131_23802	ASV353MotOTUs	66	0	0	66	0	0	0	0
M01639_152_000000000-BTK9W_1_2102_11386_7089	ASV358MotOTUs	65	0	0	0	0	65	0	0
M01639_152_000000000-BTK9W_1_2111_21049_4771	ASV361MotOTUs	65	0	0	0	0	65	0	0
M01639_152_000000000-BTK9W_1_1103_21021_17344	ASV356MotOTUs	65	65	0	0	0	0	0	0
M02042_354_000000000-JV5CC_1_2109_22189_22923	ASV5112MotOTUs	64	0	0	0	0	0	64	0
M02042_354_000000000-JV5CC_1_2112_7630_17536	ASV362MotOTUs	64	0	0	0	0	0	64	0
M04997_41_000000000-BTKB3_1_1117_16015_22531	ASV365MotOTUs	64	0	0	0	0	64	0	0
M01639_152_000000000-BTK9W_1_1118_21950_11156	ASV368MotOTUs	63	0	0	0	63	0	0	0
M01639_152_000000000-BTK9W_1_1114_13019_14676	ASV366MotOTUs	63	0	0	0	63	0	0	0
M01639_152_000000000-BTK9W_1_2117_6531_11067	ASV370MotOTUs	63	0	0	63	0	0	0	0
M01639_152_000000000-BTK9W_1_1109_9815_20918	ASV393MotOTUs	63	0	0	63	0	0	0	0
M01639_152_000000000-BTK9W_1_1116_9551_17088	ASV369MotOTUs	63	0	0	63	0	0	0	0
M04997_41_000000000-BTKB3_1_1116_9294_11787	ASV367MotOTUs	63	0	0	0	4	59	0	0
M01639_152_000000000-BTK9W_1_1117_10365_19165	ASV373MotOTUs	62	0	62	0	0	0	0	0
M02042_354_000000000-JV5CC_1_1117_11264_2461	ASV372MotOTUs	62	0	0	0	0	0	62	0
M01639_152_000000000-BTK9W_1_1118_11492_7672	ASV375MotOTUs	62	62	0	0	0	0	0	0
M01639_152_000000000-BTK9W_1_2111_6231_10935	ASV378MotOTUs	62	62	0	0	0	0	0	0
M01639_152_000000000-BTK9W_1_2102_20470_16390	ASV374MotOTUs	62	0	0	0	0	62	0	0
M01639_152_000000000-BTK9W_1_2114_11747_14811	ASV376MotOTUs	62	62	0	0	0	0	0	0
M01639_152_000000000-BTK9W_1_1105_18519_19467	ASV377MotOTUs	62	0	0	62	0	0	0	0
M01639_152_000000000-BTK9W_1_1105_6834_8145	ASV382MotOTUs	61	0	61	0	0	0	0	0
M04997_41_000000000-BTKB3_1_2111_20540_15965	ASV381MotOTUs	61	0	61	0	0	0	0	0
M01639_152_000000000-BTK9W_1_1109_11224_6932	ASV384MotOTUs	61	0	61	0	0	0	0	0
M04997_41_000000000-BTKB3_1_1101_14089_5029	ASV383MotOTUs	61	0	0	61	0	0	0	0
M02042_354_000000000-JV5CC_1_2110_21839_23278	ASV1001MotOTUs	60	0	0	0	4	0	56	0
M01639_152_000000000-BTK9W_1_1114_15585_11582	ASV3197MotOTUs	60	0	60	0	0	0	0	0
M04997_41_000000000-BTKB3_1_1106_26253_17596	ASV385MotOTUs	60	0	0	60	0	0	0	0
M01639_152_000000000-BTK9W_1_1113_21158_9181	ASV823MotOTUs	59	0	59	0	0	0	0	0
M02042_354_000000000-JV5CC_1_1107_18457_11019	ASV414MotOTUs	59	0	0	0	0	0	59	0
M04997_41_000000000-BTKB3_1_2108_27738_13734	ASV391MotOTUs	59	59	0	0	0	0	0	0
M01639_152_000000000-BTK9W_1_1110_18992_14535	ASV388MotOTUs	59	0	0	0	0	59	0	0
M01639_152_000000000-BTK9W_1_1107_18203_14923	ASV387MotOTUs	59	0	0	0	59	0	0	0
M04997_41_000000000-BTKB3_1_2107_18313_22409	ASV389MotOTUs	59	0	0	59	0	0	0	0
M01639_152_000000000-BTK9W_1_2118_12557_13664	ASV392MotOTUs	59	59	0	0	0	0	0	0
M02042_354_000000000-JV5CC_1_2106_18629_4112	ASV390MotOTUs	59	0	0	0	0	0	59	0
M04997_41_000000000-BTKB3_1_1114_26970_12647	ASV531MotOTUs	58	0	58	0	0	0	0	0
M02042_354_000000000-JV5CC_1_1112_13479_3650	ASV1424MotOTUs	58	0	0	0	0	0	0	58
M02042_354_000000000-JV5CC_1_1118_28429_8820	ASV396MotOTUs	58	0	0	0	0	0	58	0
M02042_354_000000000-JV5CC_1_2108_7650_16790	ASV398MotOTUs	58	0	0	0	4	0	54	0
M01639_152_000000000-BTK9W_1_1108_24610_20037	ASV395MotOTUs	58	0	0	58	0	0	0	0
M04997_41_000000000-BTKB3_1_1102_10738_12988	ASV400MotOTUs	58	58	0	0	0	0	0	0
M04997_41_000000000-BTKB3_1_1111_4197_5824	ASV394MotOTUs	58	0	0	0	0	58	0	0
M01639_152_000000000-BTK9W_1_1105_17631_19702	ASV399MotOTUs	58	0	0	58	0	0	0	0
M01639_152_000000000-BTK9W_1_2118_11336_15361	ASV401MotOTUs	57	0	57	0	0	0	0	0
M01639_152_000000000-BTK9W_1_2111_20976_11782	ASV404MotOTUs	57	57	0	0	0	0	0	0
M04997_41_000000000-BTKB3_1_2108_22377_16633	ASV403MotOTUs	57	0	0	0	0	57	0	0
M04997_41_000000000-BTKB3_1_2118_17226_8483	ASV402MotOTUs	57	0	0	0	0	57	0	0
M04997_41_000000000-BTKB3_1_1116_22335_16157	ASV405MotOTUs	57	0	0	57	0	0	0	0
M01639_152_000000000-BTK9W_1_1102_7833_13514	ASV511MotOTUs	56	0	56	0	0	0	0	0
M01639_152_000000000-BTK9W_1_2111_20567_18463	ASV407MotOTUs	56	0	56	0	0	0	0	0
M02042_354_000000000-JV5CC_1_2109_24250_2938	ASV406MotOTUs	56	0	0	0	0	0	0	56
M01639_152_000000000-BTK9W_1_2118_18688_22444	ASV476MotOTUs	55	0	55	0	0	0	0	0
M01639_152_000000000-BTK9W_1_2115_28126_12706	ASV408MotOTUs	55	0	55	0	0	0	0	0
M01639_152_000000000-BTK9W_1_1119_7327_13300	ASV409MotOTUs	55	55	0	0	0	0	0	0
M01639_152_000000000-BTK9W_1_1118_14972_4276	ASV411MotOTUs	55	55	0	0	0	0	0	0
M04997_41_000000000-BTKB3_1_1118_28519_9200	ASV410MotOTUs	55	0	0	55	0	0	0	0
M01639_152_000000000-BTK9W_1_1116_17394_13227	ASV413MotOTUs	55	0	0	55	0	0	0	0
M02042_354_000000000-JV5CC_1_1108_22541_24101	ASV466MotOTUs	55	0	0	0	0	0	55	0
M01639_152_000000000-BTK9W_1_2109_14869_5448	ASV412MotOTUs	55	0	0	55	0	0	0	0
M01639_152_000000000-BTK9W_1_2101_15793_2369	ASV420MotOTUs	54	0	54	0	0	0	0	0
M02042_354_000000000-JV5CC_1_1113_17231_8153	ASV444MotOTUs	54	0	0	0	0	0	0	54
M02042_354_000000000-JV5CC_1_1119_25913_4124	ASV418MotOTUs	54	0	0	0	0	0	0	54
M01639_152_000000000-BTK9W_1_1116_18975_19517	ASV419MotOTUs	54	0	0	0	0	54	0	0
M01639_152_000000000-BTK9W_1_2117_19918_15347	ASV416MotOTUs	54	0	0	0	0	54	0	0
M01639_152_000000000-BTK9W_1_1113_14565_14994	ASV2028MotOTUs	54	0	0	54	0	0	0	0
M04997_41_000000000-BTKB3_1_2117_6430_4226	ASV417MotOTUs	54	0	0	0	33	21	0	0
M01639_152_000000000-BTK9W_1_1116_22519_17039	ASV421MotOTUs	54	0	0	54	0	0	0	0
M01639_152_000000000-BTK9W_1_1105_9700_19272	ASV422MotOTUs	54	0	0	54	0	0	0	0
M04997_41_000000000-BTKB3_1_1115_18041_7215	ASV415MotOTUs	54	0	0	54	0	0	0	0
M04997_41_000000000-BTKB3_1_2110_28111_18492	ASV1077MotOTUs	53	0	53	0	0	0	0	0
M02042_354_000000000-JV5CC_1_2103_15118_22886	ASV425MotOTUs	53	0	0	0	0	0	0	53
M02042_354_000000000-JV5CC_1_1117_24324_20818	ASV426MotOTUs	53	0	0	0	0	0	0	53
M02042_354_000000000-JV5CC_1_2103_18738_19409	ASV427MotOTUs	53	0	0	0	0	0	0	53
M01639_152_000000000-BTK9W_1_1103_10427_13528	ASV449MotOTUs	53	0	0	0	0	53	0	0
M01639_152_000000000-BTK9W_1_2102_10480_11393	ASV428MotOTUs	53	0	0	53	0	0	0	0
M04997_41_000000000-BTKB3_1_1111_24071_7170	ASV424MotOTUs	53	0	0	0	53	0	0	0
M01639_152_000000000-BTK9W_1_1108_23072_23266	ASV423MotOTUs	53	0	0	53	0	0	0	0
M04997_41_000000000-BTKB3_1_2114_6748_9404	ASV2006MotOTUs	52	0	52	0	0	0	0	0
M01639_152_000000000-BTK9W_1_1101_9284_22178	ASV2193MotOTUs	52	0	0	0	52	0	0	0
M01639_152_000000000-BTK9W_1_2114_11744_21147	ASV431MotOTUs	52	0	0	0	0	52	0	0
M04997_41_000000000-BTKB3_1_1115_18164_7684	ASV429MotOTUs	52	0	0	52	0	0	0	0
M01639_152_000000000-BTK9W_1_2107_21362_15353	ASV432MotOTUs	52	0	0	0	52	0	0	0
M01639_152_000000000-BTK9W_1_1119_16208_10248	ASV481MotOTUs	52	0	0	0	52	0	0	0
M01639_152_000000000-BTK9W_1_2117_14466_19281	ASV436MotOTUs	51	0	51	0	0	0	0	0
M04997_41_000000000-BTKB3_1_2107_21012_15096	ASV438MotOTUs	51	0	51	0	0	0	0	0
M04997_41_000000000-BTKB3_1_2101_26584_16062	ASV435MotOTUs	51	0	51	0	0	0	0	0
M02042_354_000000000-JV5CC_1_2103_25983_20145	ASV788MotOTUs	51	0	0	0	0	0	0	51
M01639_152_000000000-BTK9W_1_1119_22484_16724	ASV434MotOTUs	51	51	0	0	0	0	0	0
M02042_354_000000000-JV5CC_1_1105_15531_10889	ASV440MotOTUs	51	0	0	0	0	0	0	51
M01639_152_000000000-BTK9W_1_1106_15928_8787	ASV437MotOTUs	51	0	0	51	0	0	0	0
M01639_152_000000000-BTK9W_1_2109_5452_13797	ASV439MotOTUs	51	0	0	51	0	0	0	0
M04997_41_000000000-BTKB3_1_1119_20687_3875	ASV523MotOTUs	51	51	0	0	0	0	0	0
M01639_152_000000000-BTK9W_1_2118_21567_13250	ASV433MotOTUs	51	51	0	0	0	0	0	0
M04997_41_000000000-BTKB3_1_1112_27667_13671	ASV1621MotOTUs	50	0	50	0	0	0	0	0
M02042_354_000000000-JV5CC_1_2103_25427_22742	ASV5730MotOTUs	50	0	0	0	0	0	0	50
M02042_354_000000000-JV5CC_1_2112_25389_15496	ASV443MotOTUs	50	0	0	0	0	0	50	0
M04997_41_000000000-BTKB3_1_2109_6696_15569	ASV441MotOTUs	50	0	0	0	0	50	0	0
M01639_152_000000000-BTK9W_1_2109_11198_15187	ASV442MotOTUs	50	0	0	50	0	0	0	0
M01639_152_000000000-BTK9W_1_1113_4386_13914	ASV446MotOTUs	50	0	0	50	0	0	0	0
M01639_152_000000000-BTK9W_1_1104_22705_10678	ASV3602MotOTUs	49	0	49	0	0	0	0	0
M01639_152_000000000-BTK9W_1_1112_25921_17168	ASV450MotOTUs	49	0	0	49	0	0	0	0
M01639_152_000000000-BTK9W_1_1109_26650_8858	ASV448MotOTUs	49	0	0	49	0	0	0	0
M01639_152_000000000-BTK9W_1_1106_6643_4614	ASV447MotOTUs	49	0	0	49	0	0	0	0
M02042_354_000000000-JV5CC_1_1113_9723_19333	ASV452MotOTUs	48	0	0	0	0	0	0	48
M04997_41_000000000-BTKB3_1_1110_20274_5122	ASV453MotOTUs	48	48	0	0	0	0	0	0
M01639_152_000000000-BTK9W_1_1113_8857_3746	ASV459MotOTUs	48	0	0	0	0	48	0	0
M01639_152_000000000-BTK9W_1_1110_17020_5814	ASV456MotOTUs	48	48	0	0	0	0	0	0
M02042_354_000000000-JV5CC_1_2103_11305_21367	ASV455MotOTUs	48	0	0	0	0	0	48	0
M02042_354_000000000-JV5CC_1_2118_17439_18937	ASV457MotOTUs	48	0	0	0	0	0	48	0
M01639_152_000000000-BTK9W_1_1119_21981_3433	ASV458MotOTUs	48	0	0	0	0	48	0	0
M04997_41_000000000-BTKB3_1_1107_18775_18974	ASV454MotOTUs	48	0	0	48	0	0	0	0
M01639_152_000000000-BTK9W_1_1116_18399_21402	ASV451MotOTUs	48	0	0	48	0	0	0	0
M04997_41_000000000-BTKB3_1_2106_10035_15843	ASV464MotOTUs	47	0	47	0	0	0	0	0
M02042_354_000000000-JV5CC_1_2105_17956_9756	ASV461MotOTUs	47	0	0	0	0	0	47	0
M01639_152_000000000-BTK9W_1_2104_10399_9572	ASV463MotOTUs	47	47	0	0	0	0	0	0
M04997_41_000000000-BTKB3_1_2116_11059_19182	ASV460MotOTUs	47	0	0	47	0	0	0	0
M04997_41_000000000-BTKB3_1_2119_18713_7959	ASV703MotOTUs	46	0	46	0	0	0	0	0
M01639_152_000000000-BTK9W_1_1113_21339_15837	ASV467MotOTUs	46	0	0	46	0	0	0	0
M04997_41_000000000-BTKB3_1_1111_9604_12535	ASV468MotOTUs	46	0	0	0	0	46	0	0
M01639_152_000000000-BTK9W_1_1112_26704_17030	ASV465MotOTUs	46	0	0	46	0	0	0	0
M01639_152_000000000-BTK9W_1_2116_14821_18126	ASV469MotOTUs	46	0	0	46	0	0	0	0
M01639_152_000000000-BTK9W_1_1114_5851_14896	ASV474MotOTUs	45	45	0	0	0	0	0	0
M01639_152_000000000-BTK9W_1_2107_25544_20528	ASV477MotOTUs	45	0	0	0	0	45	0	0
M01639_152_000000000-BTK9W_1_1114_17257_12270	ASV471MotOTUs	45	0	0	0	0	45	0	0
M04997_41_000000000-BTKB3_1_1101_26351_9619	ASV473MotOTUs	45	0	0	0	45	0	0	0
M01639_152_000000000-BTK9W_1_2102_23441_14608	ASV470MotOTUs	45	0	0	45	0	0	0	0
M01639_152_000000000-BTK9W_1_1113_7664_10202	ASV475MotOTUs	45	0	0	45	0	0	0	0
M01639_152_000000000-BTK9W_1_1104_23800_9380	ASV1503MotOTUs	44	0	44	0	0	0	0	0
M02042_354_000000000-JV5CC_1_2110_21808_6543	ASV482MotOTUs	44	0	0	0	0	0	44	0
M01639_152_000000000-BTK9W_1_1103_14575_12631	ASV478MotOTUs	44	0	0	0	44	0	0	0
M01639_152_000000000-BTK9W_1_1107_27545_10654	ASV480MotOTUs	44	44	0	0	0	0	0	0
M04997_41_000000000-BTKB3_1_2110_24369_14086	ASV479MotOTUs	44	0	0	0	44	0	0	0
M01639_152_000000000-BTK9W_1_2114_20921_15698	ASV485MotOTUs	44	0	0	0	44	0	0	0
M01639_152_000000000-BTK9W_1_1118_12279_9981	ASV486MotOTUs	44	0	0	0	0	44	0	0
M01639_152_000000000-BTK9W_1_2106_4414_18543	ASV483MotOTUs	44	0	0	44	0	0	0	0
M01639_152_000000000-BTK9W_1_2106_10706_6020	ASV493MotOTUs	43	0	43	0	0	0	0	0
M01639_152_000000000-BTK9W_1_1103_26125_20585	ASV1129MotOTUs	43	0	43	0	0	0	0	0
M02042_354_000000000-JV5CC_1_1106_10647_17767	ASV490MotOTUs	43	0	0	0	0	0	0	43
M02042_354_000000000-JV5CC_1_2116_11805_18078	ASV489MotOTUs	43	0	0	0	0	0	0	43
M02042_354_000000000-JV5CC_1_2105_17173_10533	ASV487MotOTUs	43	0	0	0	1	0	42	0
M02042_354_000000000-JV5CC_1_1103_11496_8057	ASV488MotOTUs	43	0	0	0	0	0	43	0
M02042_354_000000000-JV5CC_1_2119_13183_8315	ASV852MotOTUs	43	0	0	0	0	0	43	0
M01639_152_000000000-BTK9W_1_1103_24686_8631	ASV492MotOTUs	43	0	0	0	0	43	0	0
M04997_41_000000000-BTKB3_1_2117_21196_15350	ASV491MotOTUs	43	0	0	0	0	43	0	0
M01639_152_000000000-BTK9W_1_1119_5187_7742	ASV496MotOTUs	42	0	42	0	0	0	0	0
M02042_354_000000000-JV5CC_1_1110_14869_13577	ASV495MotOTUs	42	0	0	0	0	0	42	0
M02042_354_000000000-JV5CC_1_1114_21634_8474	ASV499MotOTUs	42	0	0	0	0	0	42	0
M04997_41_000000000-BTKB3_1_1118_9100_14450	ASV501MotOTUs	42	42	0	0	0	0	0	0
M01639_152_000000000-BTK9W_1_1119_23709_12760	ASV505MotOTUs	42	0	42	0	0	0	0	0
M01639_152_000000000-BTK9W_1_2110_28923_13255	ASV498MotOTUs	42	0	0	0	0	42	0	0
M01639_152_000000000-BTK9W_1_2114_10477_18020	ASV500MotOTUs	42	0	0	0	0	42	0	0
M01639_152_000000000-BTK9W_1_2115_14799_4386	ASV504MotOTUs	42	0	0	0	42	0	0	0
M01639_152_000000000-BTK9W_1_1117_17459_10089	ASV502MotOTUs	42	42	0	0	0	0	0	0
M01639_152_000000000-BTK9W_1_1105_17362_11630	ASV494MotOTUs	42	0	0	42	0	0	0	0
M01639_152_000000000-BTK9W_1_2108_11588_12947	ASV4236MotOTUs	42	0	0	42	0	0	0	0
M02042_354_000000000-JV5CC_1_2104_10046_10436	ASV497MotOTUs	42	8	0	0	0	0	34	0
M01639_152_000000000-BTK9W_1_2114_28089_13582	ASV1249MotOTUs	41	0	41	0	0	0	0	0
M04997_41_000000000-BTKB3_1_1113_10075_9799	ASV4455MotOTUs	41	0	41	0	0	0	0	0
M02042_354_000000000-JV5CC_1_1111_18783_3794	ASV510MotOTUs	41	0	0	0	0	0	0	41
M02042_354_000000000-JV5CC_1_2104_14306_12949	ASV513MotOTUs	41	0	0	0	0	0	0	41
M01639_152_000000000-BTK9W_1_2111_10891_6137	ASV509MotOTUs	41	0	0	0	41	0	0	0
M01639_152_000000000-BTK9W_1_2102_26702_9077	ASV512MotOTUs	41	0	0	0	41	0	0	0
M01639_152_000000000-BTK9W_1_2104_24151_10200	ASV516MotOTUs	41	0	41	0	0	0	0	0
M01639_152_000000000-BTK9W_1_2110_9900_19071	ASV508MotOTUs	41	0	0	0	0	41	0	0
M01639_152_000000000-BTK9W_1_1105_14443_10688	ASV514MotOTUs	41	0	0	41	0	0	0	0
M01639_152_000000000-BTK9W_1_2102_23221_17811	ASV507MotOTUs	41	0	0	41	0	0	0	0
M01639_152_000000000-BTK9W_1_2110_16952_10974	ASV517MotOTUs	41	0	0	41	0	0	0	0
M02042_354_000000000-JV5CC_1_2101_22144_6825	ASV592MotOTUs	40	0	0	0	0	0	40	0
M02042_354_000000000-JV5CC_1_1115_4070_14008	ASV519MotOTUs	40	0	0	0	0	0	40	0
M02042_354_000000000-JV5CC_1_2101_23190_16138	ASV528MotOTUs	40	0	0	0	0	0	40	0
M01639_152_000000000-BTK9W_1_1116_10133_17409	ASV521MotOTUs	40	0	0	0	0	40	0	0
M01639_152_000000000-BTK9W_1_2114_16698_15767	ASV522MotOTUs	40	0	0	0	40	0	0	0
M01639_152_000000000-BTK9W_1_1110_4613_19689	ASV529MotOTUs	40	0	0	0	0	40	0	0
M04997_41_000000000-BTKB3_1_1114_25411_22715	ASV530MotOTUs	40	0	0	0	40	0	0	0
M01639_152_000000000-BTK9W_1_1107_2161_9947	ASV518MotOTUs	40	40	0	0	0	0	0	0
M01639_152_000000000-BTK9W_1_1119_8165_13930	ASV526MotOTUs	40	40	0	0	0	0	0	0
M01639_152_000000000-BTK9W_1_2117_27249_17171	ASV527MotOTUs	40	0	0	0	0	40	0	0
M04997_41_000000000-BTKB3_1_2115_20921_17928	ASV524MotOTUs	40	0	0	0	34	6	0	0
M02042_354_000000000-JV5CC_1_2105_9923_10949	ASV525MotOTUs	40	0	0	0	0	0	40	0
M02042_354_000000000-JV5CC_1_2107_26881_18088	ASV539MotOTUs	39	0	0	0	0	0	0	39
M02042_354_000000000-JV5CC_1_2104_24886_23323	ASV3786MotOTUs	39	0	0	0	0	0	39	0
M01639_152_000000000-BTK9W_1_1110_18120_6357	ASV533MotOTUs	39	0	0	0	0	39	0	0
M01639_152_000000000-BTK9W_1_1105_10721_17169	ASV535MotOTUs	39	39	0	0	0	0	0	0
M01639_152_000000000-BTK9W_1_1113_21845_13141	ASV3329MotOTUs	39	0	39	0	0	0	0	0
M01639_152_000000000-BTK9W_1_2114_6464_16364	ASV541MotOTUs	39	0	0	0	0	39	0	0
M04997_41_000000000-BTKB3_1_2110_8106_13725	ASV540MotOTUs	39	0	0	0	39	0	0	0
M01639_152_000000000-BTK9W_1_1117_7778_5643	ASV543MotOTUs	39	0	0	39	0	0	0	0
M01639_152_000000000-BTK9W_1_2106_12961_15233	ASV537MotOTUs	39	0	0	39	0	0	0	0
M01639_152_000000000-BTK9W_1_1117_11883_20771	ASV542MotOTUs	39	0	0	39	0	0	0	0
M01639_152_000000000-BTK9W_1_2103_26054_18979	ASV532MotOTUs	39	39	0	0	0	0	0	0
M01639_152_000000000-BTK9W_1_1102_17455_3625	ASV596MotOTUs	39	39	0	0	0	0	0	0
M04997_41_000000000-BTKB3_1_2119_10501_14178	ASV534MotOTUs	39	0	0	0	39	0	0	0
M01639_152_000000000-BTK9W_1_2119_20221_9543	ASV3740MotOTUs	38	0	38	0	0	0	0	0
M01639_152_000000000-BTK9W_1_2118_18825_5734	ASV699MotOTUs	38	0	38	0	0	0	0	0
M01639_152_000000000-BTK9W_1_2119_21651_3180	ASV547MotOTUs	38	0	0	0	0	38	0	0
M01639_152_000000000-BTK9W_1_2106_4363_15194	ASV545MotOTUs	38	0	0	0	0	38	0	0
M04997_41_000000000-BTKB3_1_1107_10165_10906	ASV544MotOTUs	38	0	0	38	0	0	0	0
M01639_152_000000000-BTK9W_1_2110_16091_8046	ASV548MotOTUs	38	0	0	38	0	0	0	0
M01639_152_000000000-BTK9W_1_1102_10740_4882	ASV546MotOTUs	38	0	0	38	0	0	0	0
M01639_152_000000000-BTK9W_1_1107_24510_9345	ASV549MotOTUs	38	0	0	0	0	38	0	0
M04997_41_000000000-BTKB3_1_2114_12118_19173	ASV550MotOTUs	38	0	0	38	0	0	0	0
M02042_354_000000000-JV5CC_1_1111_25206_9083	ASV552MotOTUs	37	0	0	0	0	0	37	0
M01639_152_000000000-BTK9W_1_1101_16905_14142	ASV2127MotOTUs	37	0	0	0	37	0	0	0
M02042_354_000000000-JV5CC_1_1109_22545_13861	ASV563MotOTUs	37	0	0	0	0	0	37	0
M02042_354_000000000-JV5CC_1_2103_7824_13140	ASV567MotOTUs	37	0	0	0	0	0	37	0
M01639_152_000000000-BTK9W_1_1103_6980_14828	ASV559MotOTUs	37	0	0	0	0	37	0	0
M01639_152_000000000-BTK9W_1_2103_11881_17756	ASV555MotOTUs	37	0	0	0	0	37	0	0
M04997_41_000000000-BTKB3_1_1119_23577_12923	ASV561MotOTUs	37	0	0	0	37	0	0	0
M01639_152_000000000-BTK9W_1_2104_21553_3800	ASV564MotOTUs	37	0	0	0	0	37	0	0
M04997_41_000000000-BTKB3_1_2107_11203_3987	ASV558MotOTUs	37	0	0	37	0	0	0	0
M04997_41_000000000-BTKB3_1_2116_22165_5252	ASV560MotOTUs	37	0	0	37	0	0	0	0
M04997_41_000000000-BTKB3_1_2110_16144_8095	ASV557MotOTUs	37	0	0	0	0	37	0	0
M01639_152_000000000-BTK9W_1_1102_3477_10079	ASV553MotOTUs	37	0	0	37	0	0	0	0
M01639_152_000000000-BTK9W_1_1112_24254_8713	ASV556MotOTUs	37	0	0	37	0	0	0	0
M04997_41_000000000-BTKB3_1_2111_17253_14375	ASV568MotOTUs	36	0	36	0	0	0	0	0
M01639_152_000000000-BTK9W_1_2110_23523_4382	ASV575MotOTUs	36	0	36	0	0	0	0	0
M02042_354_000000000-JV5CC_1_2101_11130_17747	ASV638MotOTUs	36	0	0	0	0	0	0	36
M02042_354_000000000-JV5CC_1_2108_20419_8706	ASV583MotOTUs	36	0	0	0	0	0	36	0
M01639_152_000000000-BTK9W_1_1106_15056_19394	ASV574MotOTUs	36	0	36	0	0	0	0	0
M01639_152_000000000-BTK9W_1_2102_15527_10873	ASV577MotOTUs	36	0	0	0	0	36	0	0
M04997_41_000000000-BTKB3_1_2119_24227_7852	ASV576MotOTUs	36	0	0	0	0	36	0	0
M04997_41_000000000-BTKB3_1_2110_18855_9880	ASV579MotOTUs	36	0	0	0	36	0	0	0
M01639_152_000000000-BTK9W_1_1103_22781_2848	ASV573MotOTUs	36	0	0	0	36	0	0	0
M01639_152_000000000-BTK9W_1_2103_15088_4093	ASV571MotOTUs	36	0	0	36	0	0	0	0
M01639_152_000000000-BTK9W_1_2117_15741_19145	ASV580MotOTUs	36	0	0	36	0	0	0	0
M01639_152_000000000-BTK9W_1_1118_14135_16789	ASV569MotOTUs	36	0	0	36	0	0	0	0
M01639_152_000000000-BTK9W_1_2113_20108_13320	ASV570MotOTUs	36	0	0	36	0	0	0	0
M01639_152_000000000-BTK9W_1_2110_6063_13914	ASV582MotOTUs	36	0	0	36	0	0	0	0
M01639_152_000000000-BTK9W_1_2111_10049_9351	ASV595MotOTUs	35	0	35	0	0	0	0	0
M02042_354_000000000-JV5CC_1_1113_8218_8174	ASV957MotOTUs	35	0	0	0	0	0	0	35
M02042_354_000000000-JV5CC_1_1106_25394_15626	ASV1260MotOTUs	35	0	0	0	0	0	35	0
M01639_152_000000000-BTK9W_1_1118_6670_9342	ASV597MotOTUs	35	35	0	0	0	0	0	0
M04997_41_000000000-BTKB3_1_2103_16042_15194	ASV599MotOTUs	35	0	35	0	0	0	0	0
M04997_41_000000000-BTKB3_1_2112_16825_19110	ASV590MotOTUs	35	0	0	0	0	35	0	0
M04997_41_000000000-BTKB3_1_2119_26568_17434	ASV598MotOTUs	35	0	0	0	35	0	0	0
M04997_41_000000000-BTKB3_1_1101_23197_6823	ASV586MotOTUs	35	35	0	0	0	0	0	0
M01639_152_000000000-BTK9W_1_2111_16539_23512	ASV589MotOTUs	35	35	0	0	0	0	0	0
M01639_152_000000000-BTK9W_1_2107_23191_9649	ASV587MotOTUs	35	0	0	0	0	35	0	0
M01639_152_000000000-BTK9W_1_2111_12168_8705	ASV588MotOTUs	35	0	0	0	35	0	0	0
M01639_152_000000000-BTK9W_1_2107_22109_16850	ASV585MotOTUs	35	0	0	0	29	6	0	0
M01639_152_000000000-BTK9W_1_2106_6173_16482	ASV584MotOTUs	35	0	0	35	0	0	0	0
M01639_152_000000000-BTK9W_1_1111_6950_19113	ASV785MotOTUs	34	0	34	0	0	0	0	0
M02042_354_000000000-JV5CC_1_1103_20684_7081	ASV612MotOTUs	34	0	0	0	0	0	0	34
M02042_354_000000000-JV5CC_1_1104_23397_16538	ASV5072MotOTUs	34	0	0	0	0	0	0	34
M02042_354_000000000-JV5CC_1_1104_25670_11943	ASV610MotOTUs	34	0	0	0	0	0	0	34
M02042_354_000000000-JV5CC_1_1112_20214_19667	ASV602MotOTUs	34	0	0	0	0	0	34	0
M01639_152_000000000-BTK9W_1_1108_27243_14521	ASV609MotOTUs	34	34	0	0	0	0	0	0
M01639_152_000000000-BTK9W_1_2110_9324_19302	ASV606MotOTUs	34	0	0	0	0	34	0	0
M01639_152_000000000-BTK9W_1_2106_21189_17653	ASV607MotOTUs	34	0	0	0	0	34	0	0
M04997_41_000000000-BTKB3_1_2102_7984_7473	ASV616MotOTUs	34	0	0	0	0	34	0	0
M01639_152_000000000-BTK9W_1_2102_22939_20665	ASV600MotOTUs	34	0	0	34	0	0	0	0
M01639_152_000000000-BTK9W_1_2109_6500_4892	ASV615MotOTUs	34	0	0	34	0	0	0	0
M01639_152_000000000-BTK9W_1_2114_12090_7092	ASV611MotOTUs	34	34	0	0	0	0	0	0
M02042_354_000000000-JV5CC_1_1102_19325_22476	ASV5502MotOTUs	34	0	0	0	0	0	34	0
M04997_41_000000000-BTKB3_1_1118_18020_16772	ASV604MotOTUs	34	34	0	0	0	0	0	0
M04997_41_000000000-BTKB3_1_2102_13842_16153	ASV613MotOTUs	34	0	0	0	31	3	0	0
M01639_152_000000000-BTK9W_1_1113_25382_10446	ASV605MotOTUs	34	0	0	34	0	0	0	0
M01639_152_000000000-BTK9W_1_2101_4210_11172	ASV617MotOTUs	34	0	0	34	0	0	0	0
M02042_354_000000000-JV5CC_1_2103_7206_18052	ASV614MotOTUs	34	0	0	0	0	0	34	0
M01639_152_000000000-BTK9W_1_2118_6826_11800	ASV631MotOTUs	33	0	33	0	0	0	0	0
M04997_41_000000000-BTKB3_1_2108_7684_13399	ASV1422MotOTUs	33	0	33	0	0	0	0	0
M02042_354_000000000-JV5CC_1_2107_22810_14563	ASV618MotOTUs	33	0	0	0	0	0	33	0
M04997_41_000000000-BTKB3_1_2118_8736_3020	ASV623MotOTUs	33	0	0	0	0	33	0	0
M01639_152_000000000-BTK9W_1_2117_13206_15832	ASV625MotOTUs	33	0	0	0	0	33	0	0
M04997_41_000000000-BTKB3_1_1107_22850_5524	ASV710MotOTUs	33	0	0	33	0	0	0	0
M04997_41_000000000-BTKB3_1_2119_9976_14257	ASV628MotOTUs	33	33	0	0	0	0	0	0
M02042_354_000000000-JV5CC_1_1105_12254_9020	ASV619MotOTUs	33	0	0	0	0	0	33	0
M04997_41_000000000-BTKB3_1_2101_4498_7378	ASV627MotOTUs	33	0	0	0	3	30	0	0
M04997_41_000000000-BTKB3_1_2102_4788_9173	ASV629MotOTUs	33	0	0	0	33	0	0	0
M01639_152_000000000-BTK9W_1_1117_17900_7141	ASV620MotOTUs	33	0	0	0	0	33	0	0
M02042_354_000000000-JV5CC_1_1111_5317_12760	ASV626MotOTUs	33	0	0	0	0	0	33	0
M01639_152_000000000-BTK9W_1_2118_23849_3681	ASV630MotOTUs	33	0	0	33	0	0	0	0
M04997_41_000000000-BTKB3_1_1118_9238_13573	ASV4131MotOTUs	32	0	32	0	0	0	0	0
M01639_152_000000000-BTK9W_1_1110_26912_16487	ASV763MotOTUs	32	0	32	0	0	0	0	0
M02042_354_000000000-JV5CC_1_2104_24766_8583	ASV637MotOTUs	32	0	0	0	0	0	0	32
M04997_41_000000000-BTKB3_1_1111_20406_8083	ASV632MotOTUs	32	0	0	0	0	32	0	0
M01639_152_000000000-BTK9W_1_1119_17264_23765	ASV634MotOTUs	32	0	0	0	32	0	0	0
M02042_354_000000000-JV5CC_1_2103_24012_2677	ASV642MotOTUs	32	0	0	0	0	0	32	0
M02042_354_000000000-JV5CC_1_1105_17141_4935	ASV643MotOTUs	32	0	0	0	0	0	32	0
M02042_354_000000000-JV5CC_1_2105_15266_6735	ASV794MotOTUs	32	0	0	0	0	0	32	0
M01639_152_000000000-BTK9W_1_2111_21639_20670	ASV641MotOTUs	32	0	0	0	32	0	0	0
M01639_152_000000000-BTK9W_1_1110_19041_10132	ASV636MotOTUs	32	0	0	0	0	32	0	0
M04997_41_000000000-BTKB3_1_1115_5288_9259	ASV640MotOTUs	32	0	0	32	0	0	0	0
M01639_152_000000000-BTK9W_1_2115_16582_6147	ASV761MotOTUs	31	0	31	0	0	0	0	0
M02042_354_000000000-JV5CC_1_1118_17073_9061	ASV2822MotOTUs	31	0	0	0	0	0	0	31
M02042_354_000000000-JV5CC_1_2114_3842_11791	ASV653MotOTUs	31	0	0	0	0	0	31	0
M01639_152_000000000-BTK9W_1_2110_23756_20995	ASV655MotOTUs	31	0	31	0	0	0	0	0
M04997_41_000000000-BTKB3_1_1101_9994_18068	ASV656MotOTUs	31	0	0	0	0	31	0	0
M04997_41_000000000-BTKB3_1_1102_18137_7007	ASV647MotOTUs	31	0	0	0	0	31	0	0
M01639_152_000000000-BTK9W_1_1106_9527_12106	ASV667MotOTUs	31	0	0	0	0	31	0	0
M01639_152_000000000-BTK9W_1_1118_24627_2910	ASV662MotOTUs	31	0	0	0	31	0	0	0
M04997_41_000000000-BTKB3_1_2119_23306_10998	ASV665MotOTUs	31	0	0	0	0	31	0	0
M01639_152_000000000-BTK9W_1_2113_13948_19213	ASV666MotOTUs	31	0	0	31	0	0	0	0
M02042_354_000000000-JV5CC_1_1115_9013_13194	ASV741MotOTUs	31	0	0	0	0	0	0	31
M02042_354_000000000-JV5CC_1_2113_11561_3416	ASV646MotOTUs	31	0	0	0	6	0	25	0
M04997_41_000000000-BTKB3_1_1101_24769_14003	ASV650MotOTUs	31	31	0	0	0	0	0	0
M04997_41_000000000-BTKB3_1_1101_7473_19640	ASV649MotOTUs	31	0	0	0	31	0	0	0
M02042_354_000000000-JV5CC_1_2101_19760_19447	ASV658MotOTUs	31	0	0	0	0	0	31	0
M02042_354_000000000-JV5CC_1_2112_6438_11860	ASV644MotOTUs	31	0	0	0	0	0	31	0
M04997_41_000000000-BTKB3_1_2109_25372_22426	ASV660MotOTUs	31	31	0	0	0	0	0	0
M04997_41_000000000-BTKB3_1_2104_25030_19339	ASV657MotOTUs	31	0	0	0	7	24	0	0
M02042_354_000000000-JV5CC_1_1109_8763_14466	ASV769MotOTUs	31	0	0	0	0	0	0	31
M01639_152_000000000-BTK9W_1_2110_24275_20403	ASV654MotOTUs	31	0	0	31	0	0	0	0
M01639_152_000000000-BTK9W_1_1110_6926_12787	ASV663MotOTUs	31	0	0	31	0	0	0	0
M04997_41_000000000-BTKB3_1_2107_9330_10435	ASV659MotOTUs	31	0	0	31	0	0	0	0
M01639_152_000000000-BTK9W_1_1116_20798_4398	ASV661MotOTUs	31	0	0	31	0	0	0	0
M04997_41_000000000-BTKB3_1_1115_15308_3371	ASV652MotOTUs	31	0	0	31	0	0	0	0
M02042_354_000000000-JV5CC_1_1106_20896_14643	ASV648MotOTUs	31	0	0	0	0	0	31	0
M01639_152_000000000-BTK9W_1_1106_18297_13518	ASV645MotOTUs	31	0	0	0	6	25	0	0
M01639_152_000000000-BTK9W_1_1118_22645_22416	ASV683MotOTUs	30	0	30	0	0	0	0	0
M04997_41_000000000-BTKB3_1_2101_18374_6506	ASV5720MotOTUs	30	0	30	0	0	0	0	0
M01639_152_000000000-BTK9W_1_1119_8712_5231	ASV682MotOTUs	30	0	30	0	0	0	0	0
M02042_354_000000000-JV5CC_1_1115_4741_20168	ASV669MotOTUs	30	0	0	0	0	0	0	30
M02042_354_000000000-JV5CC_1_2103_6488_13203	ASV670MotOTUs	30	0	0	0	0	0	30	0
M01639_152_000000000-BTK9W_1_1103_16504_11796	ASV679MotOTUs	30	0	0	0	0	30	0	0
M01639_152_000000000-BTK9W_1_1107_14050_18792	ASV684MotOTUs	30	0	0	0	0	30	0	0
M01639_152_000000000-BTK9W_1_2107_20426_10701	ASV680MotOTUs	30	0	0	0	0	30	0	0
M01639_152_000000000-BTK9W_1_2104_10967_2092	ASV689MotOTUs	30	0	0	0	0	30	0	0
M04997_41_000000000-BTKB3_1_2109_19240_11691	ASV668MotOTUs	30	0	0	0	0	30	0	0
M01639_152_000000000-BTK9W_1_1108_15581_20277	ASV685MotOTUs	30	0	0	0	30	0	0	0
M04997_41_000000000-BTKB3_1_1106_21799_16812	ASV675MotOTUs	30	0	0	30	0	0	0	0
M02042_354_000000000-JV5CC_1_1119_22268_23395	ASV905MotOTUs	30	0	0	0	0	0	30	0
M04997_41_000000000-BTKB3_1_2113_13955_20302	ASV690MotOTUs	30	0	0	0	23	7	0	0
M01639_152_000000000-BTK9W_1_1103_10703_7646	ASV688MotOTUs	30	0	0	0	0	30	0	0
M01639_152_000000000-BTK9W_1_1117_20447_17321	ASV674MotOTUs	30	0	0	0	0	30	0	0
M01639_152_000000000-BTK9W_1_1118_24689_8762	ASV681MotOTUs	30	0	0	0	22	8	0	0
M01639_152_000000000-BTK9W_1_1111_22389_14724	ASV676MotOTUs	30	0	0	0	26	4	0	0
M04997_41_000000000-BTKB3_1_2118_17160_4941	ASV671MotOTUs	30	0	0	0	22	8	0	0
M01639_152_000000000-BTK9W_1_1102_4312_15256	ASV672MotOTUs	30	0	30	0	0	0	0	0
M01639_152_000000000-BTK9W_1_1106_13450_9689	ASV687MotOTUs	30	0	0	30	0	0	0	0
M01639_152_000000000-BTK9W_1_2101_23965_16211	ASV678MotOTUs	30	0	0	30	0	0	0	0
M04997_41_000000000-BTKB3_1_1107_6435_11026	ASV673MotOTUs	30	0	0	30	0	0	0	0
M01639_152_000000000-BTK9W_1_2113_21900_6184	ASV677MotOTUs	30	0	0	30	0	0	0	0
M04997_41_000000000-BTKB3_1_1116_9994_16230	ASV705MotOTUs	29	0	29	0	0	0	0	0
M04997_41_000000000-BTKB3_1_1105_12058_14963	ASV980MotOTUs	29	0	29	0	0	0	0	0
M01639_152_000000000-BTK9W_1_2117_26958_18213	ASV692MotOTUs	29	0	29	0	0	0	0	0
M02042_354_000000000-JV5CC_1_2102_15135_8003	ASV715MotOTUs	29	0	0	0	0	0	0	29
M02042_354_000000000-JV5CC_1_2108_9841_21372	ASV2938MotOTUs	29	0	0	0	0	0	0	29
M02042_354_000000000-JV5CC_1_2107_11725_18780	ASV696MotOTUs	29	0	0	0	0	0	0	29
M02042_354_000000000-JV5CC_1_1109_16256_10371	ASV716MotOTUs	29	0	0	0	0	0	29	0
M01639_152_000000000-BTK9W_1_1107_6764_17108	ASV712MotOTUs	29	0	0	0	0	29	0	0
M01639_152_000000000-BTK9W_1_1117_26626_11200	ASV706MotOTUs	29	0	0	0	0	29	0	0
M01639_152_000000000-BTK9W_1_1101_20337_18902	ASV708MotOTUs	29	0	0	0	29	0	0	0
M04997_41_000000000-BTKB3_1_1109_25322_11349	ASV702MotOTUs	29	0	0	0	29	0	0	0
M01639_152_000000000-BTK9W_1_1117_6656_9591	ASV709MotOTUs	29	0	0	0	29	0	0	0
M01639_152_000000000-BTK9W_1_2109_12050_10694	ASV711MotOTUs	29	0	0	0	29	0	0	0
M01639_152_000000000-BTK9W_1_2113_14351_15055	ASV707MotOTUs	29	0	0	29	0	0	0	0
M01639_152_000000000-BTK9W_1_2109_21093_6613	ASV695MotOTUs	29	0	0	29	0	0	0	0
M01639_152_000000000-BTK9W_1_1106_15897_14647	ASV713MotOTUs	29	0	29	0	0	0	0	0
M04997_41_000000000-BTKB3_1_1101_14325_4197	ASV698MotOTUs	29	29	0	0	0	0	0	0
M02042_354_000000000-JV5CC_1_2109_7655_13718	ASV693MotOTUs	29	0	0	0	0	0	29	0
M02042_354_000000000-JV5CC_1_1111_11931_18738	ASV694MotOTUs	29	0	0	0	0	0	29	0
M02042_354_000000000-JV5CC_1_2107_17619_11401	ASV714MotOTUs	29	0	0	0	0	0	29	0
M04997_41_000000000-BTKB3_1_2107_26638_19121	ASV700MotOTUs	29	0	0	29	0	0	0	0
M04997_41_000000000-BTKB3_1_1115_20792_13502	ASV701MotOTUs	29	0	0	29	0	0	0	0
M01639_152_000000000-BTK9W_1_1103_16990_11407	ASV704MotOTUs	29	0	0	29	0	0	0	0
M04997_41_000000000-BTKB3_1_1106_14801_13674	ASV737MotOTUs	28	0	28	0	0	0	0	0
M01639_152_000000000-BTK9W_1_2108_19283_5281	ASV4927MotOTUs	28	0	28	0	0	0	0	0
M01639_152_000000000-BTK9W_1_2109_23207_24116	ASV718MotOTUs	28	0	28	0	0	0	0	0
M04997_41_000000000-BTKB3_1_1119_16697_21876	ASV870MotOTUs	28	0	28	0	0	0	0	0
M02042_354_000000000-JV5CC_1_2117_13777_21197	ASV3253MotOTUs	28	0	0	0	0	0	0	28
M02042_354_000000000-JV5CC_1_1110_6866_23824	ASV723MotOTUs	28	0	0	0	0	0	0	28
M01639_152_000000000-BTK9W_1_2107_20396_24399	ASV729MotOTUs	28	0	0	0	28	0	0	0
M01639_152_000000000-BTK9W_1_1118_4696_12838	ASV727MotOTUs	28	28	0	0	0	0	0	0
M01639_152_000000000-BTK9W_1_2109_19481_6206	ASV726MotOTUs	28	28	0	0	0	0	0	0
M01639_152_000000000-BTK9W_1_1117_23685_13060	ASV717MotOTUs	28	0	28	0	0	0	0	0
M02042_354_000000000-JV5CC_1_1117_17765_23689	ASV1187MotOTUs	28	0	0	0	0	0	28	0
M02042_354_000000000-JV5CC_1_1110_11399_19979	ASV736MotOTUs	28	0	0	0	0	0	0	28
M01639_152_000000000-BTK9W_1_1108_13343_23676	ASV730MotOTUs	28	0	0	0	0	28	0	0
M01639_152_000000000-BTK9W_1_1101_27077_7645	ASV1163MotOTUs	28	0	0	0	28	0	0	0
M01639_152_000000000-BTK9W_1_1114_22606_16153	ASV731MotOTUs	28	0	0	0	28	0	0	0
M01639_152_000000000-BTK9W_1_2113_22800_9182	ASV720MotOTUs	28	0	0	0	28	0	0	0
M01639_152_000000000-BTK9W_1_1115_7205_2819	ASV738MotOTUs	28	28	0	0	0	0	0	0
M02042_354_000000000-JV5CC_1_2105_21765_6927	ASV722MotOTUs	28	0	0	0	0	0	28	0
M02042_354_000000000-JV5CC_1_1119_22458_14607	ASV732MotOTUs	28	0	0	0	0	0	28	0
M01639_152_000000000-BTK9W_1_1107_4783_9836	ASV721MotOTUs	28	28	0	0	0	0	0	0
M02042_354_000000000-JV5CC_1_1109_7684_10540	ASV724MotOTUs	28	1	0	0	0	0	27	0
M04997_41_000000000-BTKB3_1_1115_15190_3093	ASV719MotOTUs	28	0	0	28	0	0	0	0
M01639_152_000000000-BTK9W_1_1108_15942_6727	ASV733MotOTUs	28	0	0	28	0	0	0	0
M01639_152_000000000-BTK9W_1_1107_17844_19355	ASV728MotOTUs	28	0	0	28	0	0	0	0
M01639_152_000000000-BTK9W_1_1116_22264_3648	ASV734MotOTUs	28	0	0	28	0	0	0	0
M04997_41_000000000-BTKB3_1_2107_17964_11505	ASV4188MotOTUs	27	0	27	0	0	0	0	0
M04997_41_000000000-BTKB3_1_1101_27422_18620	ASV748MotOTUs	27	0	27	0	0	0	0	0
M02042_354_000000000-JV5CC_1_2101_5697_6356	ASV756MotOTUs	27	0	0	0	0	0	0	27
M02042_354_000000000-JV5CC_1_2118_23942_19377	ASV758MotOTUs	27	0	0	0	0	0	0	27
M02042_354_000000000-JV5CC_1_2115_2830_14605	ASV1000MotOTUs	27	0	0	0	0	0	0	27
M02042_354_000000000-JV5CC_1_1110_15291_19443	ASV765MotOTUs	27	0	0	0	0	0	27	0
M02042_354_000000000-JV5CC_1_2109_12939_6514	ASV1322MotOTUs	27	0	0	0	0	0	27	0
M04997_41_000000000-BTKB3_1_1101_21926_11835	ASV3470MotOTUs	27	0	0	0	27	0	0	0
M01639_152_000000000-BTK9W_1_1119_8036_16833	ASV747MotOTUs	27	27	0	0	0	0	0	0
M02042_354_000000000-JV5CC_1_2104_10110_10788	ASV757MotOTUs	27	0	0	0	0	0	27	0
M01639_152_000000000-BTK9W_1_2117_13289_7311	ASV754MotOTUs	27	0	27	0	0	0	0	0
M04997_41_000000000-BTKB3_1_1109_24191_14668	ASV745MotOTUs	27	0	0	0	0	27	0	0
M04997_41_000000000-BTKB3_1_2113_22627_9731	ASV752MotOTUs	27	0	0	0	27	0	0	0
M04997_41_000000000-BTKB3_1_1116_22613_11070	ASV746MotOTUs	27	0	0	27	0	0	0	0
M04997_41_000000000-BTKB3_1_1110_9333_14673	ASV739MotOTUs	27	0	0	27	0	0	0	0
M01639_152_000000000-BTK9W_1_1117_13892_15690	ASV750MotOTUs	27	0	0	27	0	0	0	0
M01639_152_000000000-BTK9W_1_2102_13357_5964	ASV744MotOTUs	27	0	0	27	0	0	0	0
M01639_152_000000000-BTK9W_1_1113_17221_17882	ASV753MotOTUs	27	0	0	27	0	0	0	0
M01639_152_000000000-BTK9W_1_1113_13927_15694	ASV751MotOTUs	27	0	0	27	0	0	0	0
M01639_152_000000000-BTK9W_1_1119_24463_16694	ASV755MotOTUs	27	27	0	0	0	0	0	0
M02042_354_000000000-JV5CC_1_1108_13065_13492	ASV881MotOTUs	27	0	0	0	0	0	27	0
M02042_354_000000000-JV5CC_1_1111_8728_19208	ASV740MotOTUs	27	0	0	0	0	0	27	0
M04997_41_000000000-BTKB3_1_1102_7613_12103	ASV759MotOTUs	27	0	0	0	0	27	0	0
M01639_152_000000000-BTK9W_1_1116_12456_22720	ASV760MotOTUs	27	0	0	0	0	27	0	0
M01639_152_000000000-BTK9W_1_1103_20327_3977	ASV749MotOTUs	27	0	0	0	27	0	0	0
M01639_152_000000000-BTK9W_1_2111_28387_13347	ASV742MotOTUs	27	0	0	27	0	0	0	0
M01639_152_000000000-BTK9W_1_1109_11313_11256	ASV743MotOTUs	27	0	0	27	0	0	0	0
M01639_152_000000000-BTK9W_1_1119_3882_13383	ASV764MotOTUs	27	0	0	27	0	0	0	0
M04997_41_000000000-BTKB3_1_1118_10383_11208	ASV1203MotOTUs	26	0	26	0	0	0	0	0
M01639_152_000000000-BTK9W_1_1107_8389_15831	ASV781MotOTUs	26	0	26	0	0	0	0	0
M02042_354_000000000-JV5CC_1_2113_27881_16111	ASV3306MotOTUs	26	0	0	0	0	0	0	26
M02042_354_000000000-JV5CC_1_2103_12583_6272	ASV784MotOTUs	26	0	0	0	0	0	0	26
M02042_354_000000000-JV5CC_1_2113_21903_17200	ASV3768MotOTUs	26	0	0	0	0	0	0	26
M02042_354_000000000-JV5CC_1_2104_24977_18524	ASV3719MotOTUs	26	0	0	0	0	0	26	0
M02042_354_000000000-JV5CC_1_1105_11942_15245	ASV1760MotOTUs	26	0	0	0	0	0	26	0
M04997_41_000000000-BTKB3_1_2111_13504_9044	ASV2418MotOTUs	26	0	0	0	0	26	0	0
M02042_354_000000000-JV5CC_1_2106_10567_8646	ASV1071MotOTUs	26	0	0	0	8	0	18	0
M01639_152_000000000-BTK9W_1_1107_6671_3479	ASV774MotOTUs	26	0	0	0	25	0	1	0
M02042_354_000000000-JV5CC_1_2103_23926_6282	ASV780MotOTUs	26	0	0	0	0	0	0	26
M04997_41_000000000-BTKB3_1_1109_12259_9762	ASV778MotOTUs	26	0	0	0	0	26	0	0
M01639_152_000000000-BTK9W_1_1103_22620_8409	ASV775MotOTUs	26	0	0	0	0	26	0	0
M01639_152_000000000-BTK9W_1_1114_3127_12094	ASV770MotOTUs	26	0	0	0	0	26	0	0
M01639_152_000000000-BTK9W_1_2102_24560_20586	ASV782MotOTUs	26	0	0	0	0	26	0	0
M01639_152_000000000-BTK9W_1_2107_12855_8991	ASV776MotOTUs	26	0	0	0	0	26	0	0
M04997_41_000000000-BTKB3_1_2118_5565_12866	ASV777MotOTUs	26	0	0	0	26	0	0	0
M01639_152_000000000-BTK9W_1_2107_12741_20656	ASV773MotOTUs	26	0	0	0	26	0	0	0
M04997_41_000000000-BTKB3_1_1116_10661_12588	ASV783MotOTUs	26	0	0	26	0	0	0	0
M02042_354_000000000-JV5CC_1_2116_19099_19588	ASV1376MotOTUs	26	0	0	0	0	0	26	0
M01639_152_000000000-BTK9W_1_1118_3972_7401	ASV779MotOTUs	26	26	0	0	0	0	0	0
M01639_152_000000000-BTK9W_1_2112_10479_7403	ASV771MotOTUs	26	0	0	0	18	8	0	0
M01639_152_000000000-BTK9W_1_2111_10052_13721	ASV768MotOTUs	26	0	0	0	26	0	0	0
M01639_152_000000000-BTK9W_1_1109_19319_12750	ASV772MotOTUs	26	0	0	26	0	0	0	0
M01639_152_000000000-BTK9W_1_1102_6609_16803	ASV767MotOTUs	26	0	0	26	0	0	0	0
M01639_152_000000000-BTK9W_1_2105_22501_24487	ASV5458MotOTUs	25	0	25	0	0	0	0	0
M04997_41_000000000-BTKB3_1_1101_14970_10127	ASV800MotOTUs	25	0	25	0	0	0	0	0
M01639_152_000000000-BTK9W_1_2118_4128_12422	ASV793MotOTUs	25	0	25	0	0	0	0	0
M02042_354_000000000-JV5CC_1_2108_20494_13821	ASV5274MotOTUs	25	0	0	0	0	0	0	25
M02042_354_000000000-JV5CC_1_2102_17300_4270	ASV1290MotOTUs	25	0	0	0	0	0	0	25
M02042_354_000000000-JV5CC_1_2109_26722_12251	ASV1945MotOTUs	25	0	0	0	0	0	25	0
M02042_354_000000000-JV5CC_1_1106_7805_24171	ASV796MotOTUs	25	0	0	0	2	0	23	0
M01639_152_000000000-BTK9W_1_2113_7756_14548	ASV790MotOTUs	25	0	25	0	0	0	0	0
M04997_41_000000000-BTKB3_1_2109_25477_19334	ASV797MotOTUs	25	0	0	0	25	0	0	0
M04997_41_000000000-BTKB3_1_2118_20875_4269	ASV799MotOTUs	25	0	0	0	0	25	0	0
M01639_152_000000000-BTK9W_1_2103_23156_9519	ASV803MotOTUs	25	0	0	0	25	0	0	0
M01639_152_000000000-BTK9W_1_2114_20648_8560	ASV787MotOTUs	25	0	0	0	25	0	0	0
M01639_152_000000000-BTK9W_1_1118_6899_15561	ASV802MotOTUs	25	0	0	0	25	0	0	0
M01639_152_000000000-BTK9W_1_1118_11201_4941	ASV804MotOTUs	25	0	0	25	0	0	0	0
M01639_152_000000000-BTK9W_1_2107_11043_10030	ASV789MotOTUs	25	0	0	25	0	0	0	0
M01639_152_000000000-BTK9W_1_1114_27677_9819	ASV786MotOTUs	25	0	0	25	0	0	0	0
M01639_152_000000000-BTK9W_1_1103_19318_11418	ASV798MotOTUs	25	25	0	0	0	0	0	0
M04997_41_000000000-BTKB3_1_1118_17222_5862	ASV795MotOTUs	25	25	0	0	0	0	0	0
M02042_354_000000000-JV5CC_1_2113_19203_12429	ASV791MotOTUs	25	0	0	0	0	0	0	25
M04997_41_000000000-BTKB3_1_2117_14725_20181	ASV792MotOTUs	25	0	0	25	0	0	0	0
M01639_152_000000000-BTK9W_1_2103_24483_14063	ASV801MotOTUs	25	0	0	25	0	0	0	0
M01639_152_000000000-BTK9W_1_1115_14881_9292	ASV822MotOTUs	24	0	24	0	0	0	0	0
M04997_41_000000000-BTKB3_1_2115_14430_4123	ASV818MotOTUs	24	0	24	0	0	0	0	0
M01639_152_000000000-BTK9W_1_2115_24097_3834	ASV828MotOTUs	24	0	24	0	0	0	0	0
M01639_152_000000000-BTK9W_1_2101_6908_7392	ASV805MotOTUs	24	0	24	0	0	0	0	0
M04997_41_000000000-BTKB3_1_2117_24222_13382	ASV841MotOTUs	24	0	24	0	0	0	0	0
M02042_354_000000000-JV5CC_1_1108_25785_8811	ASV835MotOTUs	24	0	0	0	0	0	0	24
M02042_354_000000000-JV5CC_1_1102_29075_12089	ASV832MotOTUs	24	0	0	0	0	0	1	23
M02042_354_000000000-JV5CC_1_1104_19962_16338	ASV1581MotOTUs	24	0	0	0	0	0	0	24
M02042_354_000000000-JV5CC_1_1117_11913_8013	ASV4075MotOTUs	24	0	0	0	0	0	0	24
M02042_354_000000000-JV5CC_1_2112_23505_22006	ASV2865MotOTUs	24	0	0	0	0	0	0	24
M02042_354_000000000-JV5CC_1_1117_13716_24558	ASV812MotOTUs	24	0	0	0	0	0	0	24
M02042_354_000000000-JV5CC_1_1117_8643_12798	ASV3791MotOTUs	24	0	0	0	0	0	24	0
M02042_354_000000000-JV5CC_1_1109_5783_13515	ASV814MotOTUs	24	0	0	0	3	0	21	0
M01639_152_000000000-BTK9W_1_2114_14423_4673	ASV840MotOTUs	24	24	0	0	0	0	0	0
M01639_152_000000000-BTK9W_1_2111_27629_14312	ASV839MotOTUs	24	24	0	0	0	0	0	0
M01639_152_000000000-BTK9W_1_1110_12000_13443	ASV820MotOTUs	24	0	0	0	24	0	0	0
M04997_41_000000000-BTKB3_1_2111_6279_12939	ASV811MotOTUs	24	24	0	0	0	0	0	0
M02042_354_000000000-JV5CC_1_1114_21671_16005	ASV827MotOTUs	24	0	0	0	0	0	24	0
M01639_152_000000000-BTK9W_1_2114_16815_10406	ASV833MotOTUs	24	0	0	0	0	24	0	0
M01639_152_000000000-BTK9W_1_2104_11406_10388	ASV807MotOTUs	24	0	0	0	0	24	0	0
M01639_152_000000000-BTK9W_1_1117_5190_7722	ASV824MotOTUs	24	0	0	0	0	24	0	0
M01639_152_000000000-BTK9W_1_1103_17345_18952	ASV806MotOTUs	24	0	0	0	24	0	0	0
M01639_152_000000000-BTK9W_1_2111_16098_21786	ASV808MotOTUs	24	0	0	0	0	24	0	0
M04997_41_000000000-BTKB3_1_2108_15795_13537	ASV810MotOTUs	24	0	0	24	0	0	0	0
M04997_41_000000000-BTKB3_1_1109_2504_17443	ASV836MotOTUs	24	24	0	0	0	0	0	0
M01639_152_000000000-BTK9W_1_2118_11698_16508	ASV817MotOTUs	24	24	0	0	0	0	0	0
M01639_152_000000000-BTK9W_1_1105_7416_9865	ASV837MotOTUs	24	24	0	0	0	0	0	0
M02042_354_000000000-JV5CC_1_1104_11416_7123	ASV813MotOTUs	24	0	0	0	0	0	24	0
M04997_41_000000000-BTKB3_1_2118_10816_20209	ASV816MotOTUs	24	0	0	0	0	24	0	0
M01639_152_000000000-BTK9W_1_2116_25622_11106	ASV834MotOTUs	24	0	0	0	18	6	0	0
M01639_152_000000000-BTK9W_1_1117_15892_17079	ASV819MotOTUs	24	0	0	0	0	24	0	0
M01639_152_000000000-BTK9W_1_2119_21275_5380	ASV830MotOTUs	24	0	0	24	0	0	0	0
M01639_152_000000000-BTK9W_1_1105_17552_10702	ASV838MotOTUs	24	0	0	24	0	0	0	0
M01639_152_000000000-BTK9W_1_2105_23005_23527	ASV821MotOTUs	24	0	0	24	0	0	0	0
M01639_152_000000000-BTK9W_1_2117_12434_15650	ASV831MotOTUs	24	0	0	24	0	0	0	0
M04997_41_000000000-BTKB3_1_2117_2779_11139	ASV829MotOTUs	24	0	0	24	0	0	0	0
M01639_152_000000000-BTK9W_1_2103_9638_8766	ASV809MotOTUs	24	0	0	24	0	0	0	0
M01639_152_000000000-BTK9W_1_2111_16956_13235	ASV815MotOTUs	24	0	0	24	0	0	0	0
M04997_41_000000000-BTKB3_1_1108_4678_14597	ASV4467MotOTUs	23	0	23	0	0	0	0	0
M01639_152_000000000-BTK9W_1_2101_15048_2421	ASV860MotOTUs	23	0	23	0	0	0	0	0
M01639_152_000000000-BTK9W_1_1113_20574_14185	ASV853MotOTUs	23	0	23	0	0	0	0	0
M04997_41_000000000-BTKB3_1_1116_24948_12416	ASV866MotOTUs	23	0	23	0	0	0	0	0
M01639_152_000000000-BTK9W_1_2107_12289_19076	ASV855MotOTUs	23	0	23	0	0	0	0	0
M01639_152_000000000-BTK9W_1_1109_9240_14927	ASV880MotOTUs	23	0	23	0	0	0	0	0
M02042_354_000000000-JV5CC_1_2116_12096_20255	ASV849MotOTUs	23	0	0	0	0	0	0	23
M02042_354_000000000-JV5CC_1_1108_7483_8802	ASV859MotOTUs	23	0	0	0	0	0	0	23
M02042_354_000000000-JV5CC_1_1115_16213_13896	ASV856MotOTUs	23	0	0	0	0	0	23	0
M04997_41_000000000-BTKB3_1_2117_16795_5327	ASV1336MotOTUs	23	23	0	0	0	0	0	0
M01639_152_000000000-BTK9W_1_1116_19986_3498	ASV864MotOTUs	23	23	0	0	0	0	0	0
M01639_152_000000000-BTK9W_1_1111_24788_15861	ASV861MotOTUs	23	0	0	0	23	0	0	0
M04997_41_000000000-BTKB3_1_1119_19064_22846	ASV854MotOTUs	23	0	0	0	23	0	0	0
M01639_152_000000000-BTK9W_1_2107_22091_8417	ASV879MotOTUs	23	0	0	0	23	0	0	0
M01639_152_000000000-BTK9W_1_2107_18429_4410	ASV875MotOTUs	23	0	0	0	0	23	0	0
M01639_152_000000000-BTK9W_1_2117_28050_9611	ASV865MotOTUs	23	0	0	0	0	23	0	0
M01639_152_000000000-BTK9W_1_2107_20823_17866	ASV873MotOTUs	23	0	0	0	0	23	0	0
M01639_152_000000000-BTK9W_1_2118_24312_15404	ASV878MotOTUs	23	0	0	0	0	23	0	0
M01639_152_000000000-BTK9W_1_1109_22106_21760	ASV876MotOTUs	23	0	0	0	0	23	0	0
M04997_41_000000000-BTKB3_1_1104_9660_21732	ASV2785MotOTUs	23	0	0	0	0	23	0	0
M01639_152_000000000-BTK9W_1_2113_15304_20280	ASV869MotOTUs	23	0	0	23	0	0	0	0
M01639_152_000000000-BTK9W_1_1111_14628_7148	ASV851MotOTUs	23	0	0	23	0	0	0	0
M01639_152_000000000-BTK9W_1_1110_7344_3867	ASV867MotOTUs	23	0	0	23	0	0	0	0
M01639_152_000000000-BTK9W_1_2101_23737_11681	ASV871MotOTUs	23	0	23	0	0	0	0	0
M01639_152_000000000-BTK9W_1_1107_11170_22661	ASV843MotOTUs	23	23	0	0	0	0	0	0
M04997_41_000000000-BTKB3_1_1119_2990_10436	ASV874MotOTUs	23	23	0	0	0	0	0	0
M01639_152_000000000-BTK9W_1_2113_24053_19135	ASV844MotOTUs	23	23	0	0	0	0	0	0
M04997_41_000000000-BTKB3_1_1112_7132_5291	ASV872MotOTUs	23	23	0	0	0	0	0	0
M02042_354_000000000-JV5CC_1_2109_22440_22664	ASV846MotOTUs	23	0	0	0	0	0	23	0
M01639_152_000000000-BTK9W_1_1110_22717_3473	ASV848MotOTUs	23	0	0	0	0	23	0	0
M01639_152_000000000-BTK9W_1_2106_23814_17369	ASV845MotOTUs	23	0	0	0	18	5	0	0
M01639_152_000000000-BTK9W_1_1102_8953_22436	ASV847MotOTUs	23	0	0	23	0	0	0	0
M01639_152_000000000-BTK9W_1_2106_23780_16286	ASV842MotOTUs	23	0	0	23	0	0	0	0
M04997_41_000000000-BTKB3_1_1116_23530_7318	ASV877MotOTUs	23	0	0	23	0	0	0	0
M04997_41_000000000-BTKB3_1_1115_14854_18279	ASV850MotOTUs	23	0	23	0	0	0	0	0
M01639_152_000000000-BTK9W_1_1109_20859_15259	ASV900MotOTUs	22	0	22	0	0	0	0	0
M01639_152_000000000-BTK9W_1_2106_13484_13102	ASV907MotOTUs	22	0	22	0	0	0	0	0
M01639_152_000000000-BTK9W_1_2103_21859_16868	ASV892MotOTUs	22	0	22	0	0	0	0	0
M04997_41_000000000-BTKB3_1_2117_24232_13775	ASV1145MotOTUs	22	0	22	0	0	0	0	0
M02042_354_000000000-JV5CC_1_1103_6647_18462	ASV1056MotOTUs	22	0	0	0	0	0	0	22
M02042_354_000000000-JV5CC_1_1102_17364_9584	ASV910MotOTUs	22	0	0	0	0	0	0	22
M02042_354_000000000-JV5CC_1_2112_14374_18955	ASV909MotOTUs	22	0	0	0	0	0	0	22
M02042_354_000000000-JV5CC_1_2110_10112_23706	ASV895MotOTUs	22	0	0	0	0	0	22	0
M02042_354_000000000-JV5CC_1_1117_6832_17655	ASV899MotOTUs	22	0	0	0	0	0	22	0
M02042_354_000000000-JV5CC_1_1107_20914_23760	ASV1454MotOTUs	22	0	0	0	0	0	22	0
M01639_152_000000000-BTK9W_1_2106_10765_19750	ASV2778MotOTUs	22	0	22	0	0	0	0	0
M04997_41_000000000-BTKB3_1_2117_3204_14149	ASV913MotOTUs	22	0	0	0	0	22	0	0
M01639_152_000000000-BTK9W_1_1106_11946_25091	ASV883MotOTUs	22	0	0	0	0	22	0	0
M04997_41_000000000-BTKB3_1_1117_13744_7176	ASV890MotOTUs	22	0	0	0	0	22	0	0
M04997_41_000000000-BTKB3_1_1110_24738_12325	ASV911MotOTUs	22	0	0	0	22	0	0	0
M01639_152_000000000-BTK9W_1_1118_16391_16688	ASV912MotOTUs	22	0	0	0	0	22	0	0
M04997_41_000000000-BTKB3_1_2104_26345_21900	ASV904MotOTUs	22	0	0	0	0	22	0	0
M01639_152_000000000-BTK9W_1_1102_12790_12641	ASV894MotOTUs	22	0	0	22	0	0	0	0
M04997_41_000000000-BTKB3_1_1106_5044_13310	ASV897MotOTUs	22	0	0	22	0	0	0	0
M01639_152_000000000-BTK9W_1_1117_16775_17008	ASV889MotOTUs	22	0	0	22	0	0	0	0
M01639_152_000000000-BTK9W_1_1102_19234_6815	ASV891MotOTUs	22	0	0	22	0	0	0	0
M01639_152_000000000-BTK9W_1_2101_21818_14590	ASV893MotOTUs	22	0	22	0	0	0	0	0
M02042_354_000000000-JV5CC_1_1108_8756_15304	ASV887MotOTUs	22	0	0	0	0	0	0	22
M01639_152_000000000-BTK9W_1_2107_16091_13306	ASV884MotOTUs	22	22	0	0	0	0	0	0
M04997_41_000000000-BTKB3_1_2110_10273_11669	ASV896MotOTUs	22	22	0	0	0	0	0	0
M02042_354_000000000-JV5CC_1_1117_23012_3845	ASV3916MotOTUs	22	0	0	0	0	0	22	0
M01639_152_000000000-BTK9W_1_1118_14904_4392	ASV882MotOTUs	22	0	0	0	0	22	0	0
M01639_152_000000000-BTK9W_1_1118_9322_18794	ASV906MotOTUs	22	0	0	0	1	21	0	0
M01639_152_000000000-BTK9W_1_2116_15885_9865	ASV908MotOTUs	22	0	0	0	22	0	0	0
M01639_152_000000000-BTK9W_1_1103_16001_15905	ASV885MotOTUs	22	0	0	0	0	22	0	0
M04997_41_000000000-BTKB3_1_2105_12932_13375	ASV901MotOTUs	22	0	0	0	16	6	0	0
M01639_152_000000000-BTK9W_1_2111_21096_19231	ASV888MotOTUs	22	0	0	0	15	7	0	0
M01639_152_000000000-BTK9W_1_2109_8743_23109	ASV886MotOTUs	22	0	0	22	0	0	0	0
M04997_41_000000000-BTKB3_1_2106_9245_6410	ASV922MotOTUs	21	0	21	0	0	0	0	0
M04997_41_000000000-BTKB3_1_2102_17245_7613	ASV936MotOTUs	21	0	21	0	0	0	0	0
M01639_152_000000000-BTK9W_1_1119_13497_2607	ASV955MotOTUs	21	0	21	0	0	0	0	0
M04997_41_000000000-BTKB3_1_1115_3285_17973	ASV951MotOTUs	21	0	21	0	0	0	0	0
M02042_354_000000000-JV5CC_1_1106_24676_23370	ASV958MotOTUs	21	0	0	0	0	0	0	21
M02042_354_000000000-JV5CC_1_1117_13913_22966	ASV925MotOTUs	21	0	0	0	0	0	0	21
M02042_354_000000000-JV5CC_1_2110_24340_3881	ASV944MotOTUs	21	0	0	0	0	0	0	21
M02042_354_000000000-JV5CC_1_2111_10550_15121	ASV952MotOTUs	21	0	0	0	0	0	0	21
M04997_41_000000000-BTKB3_1_1101_11321_21548	ASV950MotOTUs	21	0	0	0	0	21	0	0
M02042_354_000000000-JV5CC_1_2109_16442_23726	ASV1825MotOTUs	21	0	0	0	0	0	21	0
M04997_41_000000000-BTKB3_1_1108_5231_17510	ASV927MotOTUs	21	21	0	0	0	0	0	0
M01639_152_000000000-BTK9W_1_1118_10001_2948	ASV943MotOTUs	21	0	0	0	0	21	0	0
M01639_152_000000000-BTK9W_1_2103_24205_19778	ASV947MotOTUs	21	0	0	0	0	21	0	0
M01639_152_000000000-BTK9W_1_1102_25256_6936	ASV919MotOTUs	21	0	0	0	0	21	0	0
M01639_152_000000000-BTK9W_1_1106_18120_8166	ASV931MotOTUs	21	0	0	0	0	21	0	0
M01639_152_000000000-BTK9W_1_2103_17129_21751	ASV949MotOTUs	21	0	0	0	0	21	0	0
M01639_152_000000000-BTK9W_1_1118_21122_6721	ASV937MotOTUs	21	0	0	0	20	1	0	0
M01639_152_000000000-BTK9W_1_1105_26845_12648	ASV924MotOTUs	21	0	0	21	0	0	0	0
M04997_41_000000000-BTKB3_1_2116_8219_8971	ASV917MotOTUs	21	0	0	21	0	0	0	0
M04997_41_000000000-BTKB3_1_2110_25570_13120	ASV930MotOTUs	21	21	0	0	0	0	0	0
M04997_41_000000000-BTKB3_1_1105_14412_19917	ASV923MotOTUs	21	21	0	0	0	0	0	0
M01639_152_000000000-BTK9W_1_2112_20244_19463	ASV956MotOTUs	21	21	0	0	0	0	0	0
M04997_41_000000000-BTKB3_1_1103_8637_22388	ASV916MotOTUs	21	21	0	0	0	0	0	0
M01639_152_000000000-BTK9W_1_1103_9492_10680	ASV940MotOTUs	21	21	0	0	0	0	0	0
M04997_41_000000000-BTKB3_1_1113_14614_5002	ASV954MotOTUs	21	21	0	0	0	0	0	0
M02042_354_000000000-JV5CC_1_1114_18664_13089	ASV934MotOTUs	21	0	0	0	0	0	21	0
M04997_41_000000000-BTKB3_1_1114_10044_2309	ASV932MotOTUs	21	21	0	0	0	0	0	0
M02042_354_000000000-JV5CC_1_1114_8766_9476	ASV928MotOTUs	21	0	0	0	0	0	21	0
M02042_354_000000000-JV5CC_1_1105_6707_19673	ASV915MotOTUs	21	0	0	0	0	0	21	0
M02042_354_000000000-JV5CC_1_2112_23779_6665	ASV920MotOTUs	21	0	0	0	0	0	21	0
M01639_152_000000000-BTK9W_1_1119_23892_17002	ASV939MotOTUs	21	0	0	0	0	21	0	0
M04997_41_000000000-BTKB3_1_1107_5390_8379	ASV942MotOTUs	21	0	0	0	0	21	0	0
M01639_152_000000000-BTK9W_1_2117_17953_2036	ASV945MotOTUs	21	0	0	21	0	0	0	0
M01639_152_000000000-BTK9W_1_1108_7085_20258	ASV926MotOTUs	21	0	0	21	0	0	0	0
M01639_152_000000000-BTK9W_1_1102_8130_5123	ASV946MotOTUs	21	0	0	21	0	0	0	0
M01639_152_000000000-BTK9W_1_1109_10367_5677	ASV921MotOTUs	21	0	0	21	0	0	0	0
M01639_152_000000000-BTK9W_1_1113_20635_16907	ASV929MotOTUs	21	0	0	21	0	0	0	0
M04997_41_000000000-BTKB3_1_2109_23782_12224	ASV918MotOTUs	21	0	0	0	0	21	0	0
M04997_41_000000000-BTKB3_1_1119_27894_10654	ASV933MotOTUs	21	16	0	0	0	5	0	0
M01639_152_000000000-BTK9W_1_2114_7045_11355	ASV995MotOTUs	20	0	20	0	0	0	0	0
M01639_152_000000000-BTK9W_1_1112_20831_8945	ASV992MotOTUs	20	0	20	0	0	0	0	0
M04997_41_000000000-BTKB3_1_1110_5747_17229	ASV1181MotOTUs	20	0	20	0	0	0	0	0
M04997_41_000000000-BTKB3_1_1113_5243_13420	ASV977MotOTUs	20	0	20	0	0	0	0	0
M02042_354_000000000-JV5CC_1_1102_20693_2779	ASV959MotOTUs	20	0	0	0	0	0	0	20
M02042_354_000000000-JV5CC_1_1104_6294_8269	ASV1472MotOTUs	20	0	0	0	0	0	0	20
M02042_354_000000000-JV5CC_1_1117_17146_4185	ASV1724MotOTUs	20	0	0	0	0	0	0	20
M02042_354_000000000-JV5CC_1_1113_7517_13410	ASV988MotOTUs	20	0	0	0	0	0	20	0
M02042_354_000000000-JV5CC_1_2107_10788_14783	ASV979MotOTUs	20	0	0	0	0	0	20	0
M01639_152_000000000-BTK9W_1_1119_23059_6944	ASV970MotOTUs	20	20	0	0	0	0	0	0
M01639_152_000000000-BTK9W_1_1102_13532_12080	ASV967MotOTUs	20	20	0	0	0	0	0	0
M01639_152_000000000-BTK9W_1_1103_26867_9017	ASV969MotOTUs	20	20	0	0	0	0	0	0
M01639_152_000000000-BTK9W_1_1102_26499_10364	ASV986MotOTUs	20	20	0	0	0	0	0	0
M02042_354_000000000-JV5CC_1_1111_13879_19726	ASV983MotOTUs	20	0	0	0	0	0	20	0
M02042_354_000000000-JV5CC_1_2104_14595_21461	ASV973MotOTUs	20	0	0	0	0	0	0	20
M01639_152_000000000-BTK9W_1_2114_3114_12077	ASV985MotOTUs	20	0	0	0	0	20	0	0
M01639_152_000000000-BTK9W_1_2103_5488_17684	ASV978MotOTUs	20	0	0	0	0	20	0	0
M01639_152_000000000-BTK9W_1_2111_5513_19691	ASV965MotOTUs	20	0	0	0	0	20	0	0
M01639_152_000000000-BTK9W_1_2105_29526_15025	ASV981MotOTUs	20	0	0	0	19	0	0	1
M01639_152_000000000-BTK9W_1_2107_19536_6223	ASV964MotOTUs	20	0	0	0	0	20	0	0
M02042_354_000000000-JV5CC_1_2102_25571_14515	ASV968MotOTUs	20	0	0	0	0	0	20	0
M04997_41_000000000-BTKB3_1_1111_10672_16239	ASV987MotOTUs	20	0	0	20	0	0	0	0
M04997_41_000000000-BTKB3_1_2116_20563_5654	ASV966MotOTUs	20	0	0	20	0	0	0	0
M01639_152_000000000-BTK9W_1_2113_20178_4996	ASV975MotOTUs	20	20	0	0	0	0	0	0
M01639_152_000000000-BTK9W_1_2110_5433_15465	ASV982MotOTUs	20	20	0	0	0	0	0	0
M01639_152_000000000-BTK9W_1_2107_22984_18163	ASV974MotOTUs	20	20	0	0	0	0	0	0
M02042_354_000000000-JV5CC_1_1105_13181_18101	ASV984MotOTUs	20	0	0	0	0	0	20	0
M02042_354_000000000-JV5CC_1_2106_21154_14134	ASV994MotOTUs	20	0	0	0	0	0	20	0
M02042_354_000000000-JV5CC_1_1108_21402_22871	ASV990MotOTUs	20	0	0	0	0	0	20	0
M01639_152_000000000-BTK9W_1_2116_6495_11063	ASV972MotOTUs	20	0	0	20	0	0	0	0
M01639_152_000000000-BTK9W_1_1114_11582_16847	ASV961MotOTUs	20	0	0	20	0	0	0	0
M04997_41_000000000-BTKB3_1_1119_21266_12541	ASV1028MotOTUs	19	0	19	0	0	0	0	0
M01639_152_000000000-BTK9W_1_1117_4250_7876	ASV998MotOTUs	19	0	19	0	0	0	0	0
M02042_354_000000000-JV5CC_1_1113_5361_8864	ASV999MotOTUs	19	0	0	0	0	0	0	19
M02042_354_000000000-JV5CC_1_2112_7125_12132	ASV3638MotOTUs	19	0	0	0	0	0	0	19
M02042_354_000000000-JV5CC_1_2106_18998_21321	ASV1044MotOTUs	19	0	0	0	0	0	0	19
M02042_354_000000000-JV5CC_1_2107_13203_12672	ASV1836MotOTUs	19	0	0	0	0	0	0	19
M02042_354_000000000-JV5CC_1_2112_15521_3995	ASV1549MotOTUs	19	0	0	0	0	0	0	19
M02042_354_000000000-JV5CC_1_1105_22363_11045	ASV1693MotOTUs	19	0	0	0	0	0	19	0
M01639_152_000000000-BTK9W_1_1118_25628_12674	ASV1022MotOTUs	19	0	0	0	19	0	0	0
M01639_152_000000000-BTK9W_1_1101_9349_8387	ASV1039MotOTUs	19	0	0	0	19	0	0	0
M01639_152_000000000-BTK9W_1_1114_18918_5987	ASV1041MotOTUs	19	19	0	0	0	0	0	0
M01639_152_000000000-BTK9W_1_2119_9454_4443	ASV1011MotOTUs	19	19	0	0	0	0	0	0
M01639_152_000000000-BTK9W_1_2115_20929_21403	ASV1032MotOTUs	19	19	0	0	0	0	0	0
M02042_354_000000000-JV5CC_1_1116_19987_16907	ASV1389MotOTUs	19	0	0	0	0	0	19	0
M02042_354_000000000-JV5CC_1_2102_17864_14997	ASV1003MotOTUs	19	0	0	0	0	0	19	0
M02042_354_000000000-JV5CC_1_1111_15333_13887	ASV1033MotOTUs	19	0	0	0	0	0	0	19
M04997_41_000000000-BTKB3_1_1111_9737_12891	ASV1012MotOTUs	19	0	0	0	0	19	0	0
M01639_152_000000000-BTK9W_1_1103_9265_18438	ASV1013MotOTUs	19	0	0	0	0	19	0	0
M04997_41_000000000-BTKB3_1_2108_14918_18123	ASV996MotOTUs	19	0	0	0	0	19	0	0
M01639_152_000000000-BTK9W_1_2108_11321_2912	ASV1005MotOTUs	19	0	0	0	0	19	0	0
M01639_152_000000000-BTK9W_1_2117_10633_10870	ASV1010MotOTUs	19	0	0	0	0	19	0	0
M01639_152_000000000-BTK9W_1_2103_19672_4061	ASV1025MotOTUs	19	0	0	0	0	19	0	0
M04997_41_000000000-BTKB3_1_1119_23405_12871	ASV1038MotOTUs	19	0	0	19	0	0	0	0
M01639_152_000000000-BTK9W_1_2114_11167_14106	ASV1019MotOTUs	19	0	0	19	0	0	0	0
M04997_41_000000000-BTKB3_1_1102_4721_4656	ASV1021MotOTUs	19	0	19	0	0	0	0	0
M01639_152_000000000-BTK9W_1_2101_17926_9104	ASV1353MotOTUs	19	19	0	0	0	0	0	0
M01639_152_000000000-BTK9W_1_1116_8548_12019	ASV1029MotOTUs	19	19	0	0	0	0	0	0
M01639_152_000000000-BTK9W_1_1113_26323_21142	ASV1040MotOTUs	19	19	0	0	0	0	0	0
M01639_152_000000000-BTK9W_1_1104_12320_23438	ASV1042MotOTUs	19	19	0	0	0	0	0	0
M04997_41_000000000-BTKB3_1_2118_19212_14808	ASV1014MotOTUs	19	0	0	0	19	0	0	0
M04997_41_000000000-BTKB3_1_2102_7711_15972	ASV1007MotOTUs	19	19	0	0	0	0	0	0
M02042_354_000000000-JV5CC_1_1116_25979_21030	ASV1002MotOTUs	19	0	0	0	0	0	19	0
M01639_152_000000000-BTK9W_1_2107_23369_8423	ASV1034MotOTUs	19	19	0	0	0	0	0	0
M01639_152_000000000-BTK9W_1_1111_14572_10112	ASV1017MotOTUs	19	0	0	0	19	0	0	0
M01639_152_000000000-BTK9W_1_1107_3998_18240	ASV1024MotOTUs	19	0	0	0	0	19	0	0
M01639_152_000000000-BTK9W_1_1105_7880_6942	ASV1018MotOTUs	19	0	0	0	0	19	0	0
M01639_152_000000000-BTK9W_1_1119_16361_22296	ASV1026MotOTUs	19	0	0	0	19	0	0	0
M01639_152_000000000-BTK9W_1_2116_2656_15189	ASV1027MotOTUs	19	0	0	0	19	0	0	0
M01639_152_000000000-BTK9W_1_2111_9195_11378	ASV1015MotOTUs	19	0	0	0	0	19	0	0
M02042_354_000000000-JV5CC_1_2111_22264_13353	ASV1043MotOTUs	19	0	0	0	0	0	0	19
M01639_152_000000000-BTK9W_1_2106_6454_21294	ASV1023MotOTUs	19	0	0	19	0	0	0	0
M04997_41_000000000-BTKB3_1_2109_10631_2465	ASV1008MotOTUs	19	0	0	19	0	0	0	0
M04997_41_000000000-BTKB3_1_2107_5663_16436	ASV1009MotOTUs	19	0	19	0	0	0	0	0
M01639_152_000000000-BTK9W_1_1111_6362_20328	ASV1006MotOTUs	19	0	0	19	0	0	0	0
M02042_354_000000000-JV5CC_1_2106_25898_11433	ASV997MotOTUs	19	0	0	0	0	0	19	0
M01639_152_000000000-BTK9W_1_1102_25087_17388	ASV3522MotOTUs	18	0	18	0	0	0	0	0
M01639_152_000000000-BTK9W_1_1108_11497_13377	ASV2425MotOTUs	18	0	18	0	0	0	0	0
M01639_152_000000000-BTK9W_1_2114_23119_12410	ASV1075MotOTUs	18	0	18	0	0	0	0	0
M04997_41_000000000-BTKB3_1_1103_27277_6204	ASV1087MotOTUs	18	0	18	0	0	0	0	0
M01639_152_000000000-BTK9W_1_2106_5747_6019	ASV1068MotOTUs	18	0	18	0	0	0	0	0
M01639_152_000000000-BTK9W_1_2114_28703_8411	ASV1064MotOTUs	18	0	18	0	0	0	0	0
M04997_41_000000000-BTKB3_1_2106_24284_4331	ASV1088MotOTUs	18	0	18	0	0	0	0	0
M01639_152_000000000-BTK9W_1_2111_20982_13954	ASV1054MotOTUs	18	0	18	0	0	0	0	0
M01639_152_000000000-BTK9W_1_2104_16246_8677	ASV1066MotOTUs	18	0	18	0	0	0	0	0
M01639_152_000000000-BTK9W_1_1110_12504_15077	ASV1095MotOTUs	18	0	18	0	0	0	0	0
M02042_354_000000000-JV5CC_1_2116_11765_10551	ASV1058MotOTUs	18	0	0	0	0	0	0	18
M02042_354_000000000-JV5CC_1_1110_23022_12182	ASV3766MotOTUs	18	0	0	0	0	0	0	18
M02042_354_000000000-JV5CC_1_2116_14755_17431	ASV1492MotOTUs	18	0	0	0	0	0	0	18
M02042_354_000000000-JV5CC_1_2109_22497_2563	ASV1052MotOTUs	18	0	0	0	0	0	0	18
M02042_354_000000000-JV5CC_1_2118_18273_23344	ASV1062MotOTUs	18	0	0	0	0	0	0	18
M02042_354_000000000-JV5CC_1_1108_13606_12985	ASV1099MotOTUs	18	0	0	0	0	0	0	18
M02042_354_000000000-JV5CC_1_1103_10730_9719	ASV1085MotOTUs	18	0	0	0	0	0	0	18
M02042_354_000000000-JV5CC_1_1104_16290_21466	ASV1076MotOTUs	18	0	0	0	0	0	18	0
M01639_152_000000000-BTK9W_1_1106_25505_12917	ASV2154MotOTUs	18	0	0	0	18	0	0	0
M01639_152_000000000-BTK9W_1_2118_20745_8393	ASV1898MotOTUs	18	18	0	0	0	0	0	0
M02042_354_000000000-JV5CC_1_2114_9716_20914	ASV1057MotOTUs	18	0	0	0	0	0	18	0
M02042_354_000000000-JV5CC_1_1115_26620_7209	ASV1370MotOTUs	18	0	0	0	0	0	18	0
M02042_354_000000000-JV5CC_1_2117_24512_14608	ASV1067MotOTUs	18	0	0	0	0	0	18	0
M02042_354_000000000-JV5CC_1_1103_17863_17613	ASV1063MotOTUs	18	0	0	0	0	0	18	0
M01639_152_000000000-BTK9W_1_1103_27592_12448	ASV1059MotOTUs	18	0	0	0	0	18	0	0
M01639_152_000000000-BTK9W_1_2107_6395_11251	ASV1046MotOTUs	18	0	0	0	0	18	0	0
M01639_152_000000000-BTK9W_1_2113_19130_24014	ASV5074MotOTUs	18	0	0	0	0	18	0	0
M01639_152_000000000-BTK9W_1_1114_28457_11093	ASV1053MotOTUs	18	0	0	0	0	18	0	0
M01639_152_000000000-BTK9W_1_2103_5319_11053	ASV1061MotOTUs	18	0	0	0	0	18	0	0
M04997_41_000000000-BTKB3_1_2107_26264_6768	ASV1069MotOTUs	18	0	0	0	0	18	0	0
M01639_152_000000000-BTK9W_1_1108_7453_7967	ASV1070MotOTUs	18	0	0	0	0	18	0	0
M04997_41_000000000-BTKB3_1_2102_4837_9997	ASV1096MotOTUs	18	0	0	0	0	18	0	0
M01639_152_000000000-BTK9W_1_1118_26073_16865	ASV1094MotOTUs	18	0	0	0	0	18	0	0
M04997_41_000000000-BTKB3_1_1101_24169_20013	ASV1090MotOTUs	18	0	0	0	0	18	0	0
M01639_152_000000000-BTK9W_1_2118_9692_11454	ASV1051MotOTUs	18	18	0	0	0	0	0	0
M02042_354_000000000-JV5CC_1_1103_14340_12456	ASV1086MotOTUs	18	0	0	0	1	0	17	0
M01639_152_000000000-BTK9W_1_2111_10247_5502	ASV1081MotOTUs	18	0	0	18	0	0	0	0
M04997_41_000000000-BTKB3_1_1107_19304_11967	ASV1101MotOTUs	18	0	0	18	0	0	0	0
M04997_41_000000000-BTKB3_1_1104_10885_16982	ASV1073MotOTUs	18	0	0	18	0	0	0	0
M01639_152_000000000-BTK9W_1_2105_8371_20956	ASV1098MotOTUs	18	0	0	18	0	0	0	0
M04997_41_000000000-BTKB3_1_1115_7723_10392	ASV1083MotOTUs	18	0	0	18	0	0	0	0
M04997_41_000000000-BTKB3_1_1105_21175_12620	ASV1050MotOTUs	18	0	0	18	0	0	0	0
M01639_152_000000000-BTK9W_1_1104_18801_4726	ASV1065MotOTUs	18	0	0	18	0	0	0	0
M01639_152_000000000-BTK9W_1_1106_18638_14275	ASV1091MotOTUs	18	0	0	18	0	0	0	0
M01639_152_000000000-BTK9W_1_1107_11950_7689	ASV1102MotOTUs	18	0	0	0	18	0	0	0
M04997_41_000000000-BTKB3_1_1102_5550_14035	ASV1100MotOTUs	18	18	0	0	0	0	0	0
M02042_354_000000000-JV5CC_1_2117_17256_6630	ASV2208MotOTUs	18	0	0	0	0	0	18	0
M01639_152_000000000-BTK9W_1_1103_19059_19175	ASV1082MotOTUs	18	0	0	0	18	0	0	0
M01639_152_000000000-BTK9W_1_2107_10445_15361	ASV1072MotOTUs	18	0	0	0	18	0	0	0
M02042_354_000000000-JV5CC_1_2104_15771_19014	ASV1078MotOTUs	18	7	0	0	0	0	11	0
M04997_41_000000000-BTKB3_1_2109_12860_10623	ASV1092MotOTUs	18	0	0	18	0	0	0	0
M04997_41_000000000-BTKB3_1_2113_12254_20219	ASV1074MotOTUs	18	0	0	18	0	0	0	0
M01639_152_000000000-BTK9W_1_2105_17895_22684	ASV1097MotOTUs	18	0	0	18	0	0	0	0
M01639_152_000000000-BTK9W_1_2119_14464_8256	ASV1060MotOTUs	18	0	0	18	0	0	0	0
M01639_152_000000000-BTK9W_1_2101_19589_9292	ASV1080MotOTUs	18	0	0	18	0	0	0	0
M01639_152_000000000-BTK9W_1_1113_13621_14701	ASV1084MotOTUs	18	0	0	0	8	10	0	0
M01639_152_000000000-BTK9W_1_2104_14250_13608	ASV1089MotOTUs	18	0	0	18	0	0	0	0
M01639_152_000000000-BTK9W_1_2116_21644_4380	ASV1122MotOTUs	17	0	17	0	0	0	0	0
M01639_152_000000000-BTK9W_1_2107_8571_5540	ASV1140MotOTUs	17	0	17	0	0	0	0	0
M01639_152_000000000-BTK9W_1_2115_11670_24571	ASV1946MotOTUs	17	0	17	0	0	0	0	0
M04997_41_000000000-BTKB3_1_2106_24461_18002	ASV1143MotOTUs	17	0	17	0	0	0	0	0
M01639_152_000000000-BTK9W_1_1117_17324_24862	ASV1656MotOTUs	17	0	17	0	0	0	0	0
M04997_41_000000000-BTKB3_1_2118_18020_18020	ASV1142MotOTUs	17	0	17	0	0	0	0	0
M02042_354_000000000-JV5CC_1_1113_26681_17642	ASV1109MotOTUs	17	0	0	0	0	0	0	17
M02042_354_000000000-JV5CC_1_1103_11087_23354	ASV2024MotOTUs	17	0	0	0	0	0	0	17
M02042_354_000000000-JV5CC_1_1118_16659_15588	ASV1139MotOTUs	17	0	0	0	0	0	0	17
M02042_354_000000000-JV5CC_1_1103_25118_13343	ASV1104MotOTUs	17	0	0	0	0	0	0	17
M02042_354_000000000-JV5CC_1_1105_8823_24322	ASV1156MotOTUs	17	0	0	0	0	0	0	17
M02042_354_000000000-JV5CC_1_1106_17720_15105	ASV1124MotOTUs	17	0	0	0	0	0	17	0
M01639_152_000000000-BTK9W_1_2110_25349_13317	ASV1162MotOTUs	17	17	0	0	0	0	0	0
M01639_152_000000000-BTK9W_1_2111_12566_18791	ASV1111MotOTUs	17	17	0	0	0	0	0	0
M02042_354_000000000-JV5CC_1_1113_15646_20995	ASV1154MotOTUs	17	0	0	0	0	0	17	0
M02042_354_000000000-JV5CC_1_1114_10955_14730	ASV1984MotOTUs	17	0	0	0	0	0	17	0
M04997_41_000000000-BTKB3_1_2111_3880_8124	ASV1947MotOTUs	17	17	0	0	0	0	0	0
M04997_41_000000000-BTKB3_1_1102_20690_16064	ASV1132MotOTUs	17	17	0	0	0	0	0	0
M01639_152_000000000-BTK9W_1_1119_9240_21181	ASV1138MotOTUs	17	0	17	0	0	0	0	0
M04997_41_000000000-BTKB3_1_2119_16273_2228	ASV1127MotOTUs	17	0	0	0	17	0	0	0
M01639_152_000000000-BTK9W_1_2117_14076_17224	ASV1148MotOTUs	17	0	0	0	0	17	0	0
M04997_41_000000000-BTKB3_1_2118_4000_18285	ASV1137MotOTUs	17	0	0	0	0	17	0	0
M04997_41_000000000-BTKB3_1_2118_17586_5184	ASV1131MotOTUs	17	0	0	0	0	17	0	0
M01639_152_000000000-BTK9W_1_1113_9962_22168	ASV1118MotOTUs	17	0	0	0	0	17	0	0
M01639_152_000000000-BTK9W_1_1109_17511_4376	ASV1152MotOTUs	17	0	0	0	0	17	0	0
M04997_41_000000000-BTKB3_1_1112_13744_9970	ASV1153MotOTUs	17	0	0	0	0	17	0	0
M01639_152_000000000-BTK9W_1_1109_25399_12930	ASV1115MotOTUs	17	0	0	0	0	17	0	0
M01639_152_000000000-BTK9W_1_2103_25793_6144	ASV1103MotOTUs	17	0	0	0	0	17	0	0
M01639_152_000000000-BTK9W_1_1108_4475_17480	ASV1114MotOTUs	17	0	0	0	0	17	0	0
M01639_152_000000000-BTK9W_1_1113_13032_22153	ASV1158MotOTUs	17	0	0	0	0	17	0	0
M01639_152_000000000-BTK9W_1_1116_17425_23791	ASV1159MotOTUs	17	0	0	0	0	17	0	0
M01639_152_000000000-BTK9W_1_1104_6832_7435	ASV1116MotOTUs	17	0	0	0	17	0	0	0
M01639_152_000000000-BTK9W_1_1114_13807_10224	ASV1144MotOTUs	17	0	0	0	0	17	0	0
M01639_152_000000000-BTK9W_1_1118_9162_7087	ASV1146MotOTUs	17	0	0	0	0	17	0	0
M01639_152_000000000-BTK9W_1_2106_14491_10707	ASV1155MotOTUs	17	0	0	0	0	17	0	0
M01639_152_000000000-BTK9W_1_2118_23351_4135	ASV1112MotOTUs	17	0	0	17	0	0	0	0
M04997_41_000000000-BTKB3_1_1106_17524_4981	ASV1126MotOTUs	17	0	0	17	0	0	0	0
M01639_152_000000000-BTK9W_1_1103_9027_5148	ASV1151MotOTUs	17	0	0	17	0	0	0	0
M02042_354_000000000-JV5CC_1_2116_6684_7127	ASV1119MotOTUs	17	0	0	0	0	0	0	17
M01639_152_000000000-BTK9W_1_1107_11217_24229	ASV1149MotOTUs	17	0	0	0	17	0	0	0
M02042_354_000000000-JV5CC_1_1119_10900_3888	ASV1165MotOTUs	17	0	0	0	0	0	0	17
M04997_41_000000000-BTKB3_1_2111_17881_2452	ASV1105MotOTUs	17	17	0	0	0	0	0	0
M04997_41_000000000-BTKB3_1_1114_20713_5634	ASV1121MotOTUs	17	17	0	0	0	0	0	0
M01639_152_000000000-BTK9W_1_1118_10161_8200	ASV1117MotOTUs	17	17	0	0	0	0	0	0
M02042_354_000000000-JV5CC_1_2103_17485_17047	ASV1136MotOTUs	17	0	0	0	0	0	17	0
M02042_354_000000000-JV5CC_1_2107_24574_8440	ASV5094MotOTUs	17	0	0	0	0	0	17	0
M01639_152_000000000-BTK9W_1_2111_27916_12788	ASV1125MotOTUs	17	17	0	0	0	0	0	0
M01639_152_000000000-BTK9W_1_2103_23621_22105	ASV1123MotOTUs	17	17	0	0	0	0	0	0
M02042_354_000000000-JV5CC_1_1113_12311_8486	ASV1141MotOTUs	17	0	0	0	0	0	17	0
M01639_152_000000000-BTK9W_1_2107_22708_9260	ASV1106MotOTUs	17	0	0	0	0	17	0	0
M01639_152_000000000-BTK9W_1_2101_8395_19553	ASV1150MotOTUs	17	0	0	0	15	2	0	0
M01639_152_000000000-BTK9W_1_2114_22478_6560	ASV1147MotOTUs	17	0	0	0	0	17	0	0
M01639_152_000000000-BTK9W_1_2112_23744_14383	ASV1164MotOTUs	17	0	0	0	17	0	0	0
M02042_354_000000000-JV5CC_1_2102_25387_22079	ASV1161MotOTUs	17	0	0	0	0	0	0	17
M01639_152_000000000-BTK9W_1_1102_6564_19529	ASV1135MotOTUs	17	0	0	17	0	0	0	0
M04997_41_000000000-BTKB3_1_1109_21774_12375	ASV1133MotOTUs	17	0	0	17	0	0	0	0
M01639_152_000000000-BTK9W_1_1109_7775_2676	ASV1134MotOTUs	17	0	0	17	0	0	0	0
M01639_152_000000000-BTK9W_1_2113_7692_5836	ASV1110MotOTUs	17	0	0	17	0	0	0	0
M04997_41_000000000-BTKB3_1_1107_25787_12624	ASV1113MotOTUs	17	0	0	17	0	0	0	0
M01639_152_000000000-BTK9W_1_1104_7723_6602	ASV1198MotOTUs	16	0	16	0	0	0	0	0
M01639_152_000000000-BTK9W_1_1113_14944_22916	ASV1188MotOTUs	16	0	16	0	0	0	0	0
M01639_152_000000000-BTK9W_1_1111_18644_7453	ASV1219MotOTUs	16	0	16	0	0	0	0	0
M04997_41_000000000-BTKB3_1_2112_22788_10982	ASV1220MotOTUs	16	0	16	0	0	0	0	0
M01639_152_000000000-BTK9W_1_1113_20835_14165	ASV1173MotOTUs	16	0	16	0	0	0	0	0
M04997_41_000000000-BTKB3_1_2115_13204_16890	ASV1231MotOTUs	16	0	16	0	0	0	0	0
M02042_354_000000000-JV5CC_1_2107_3875_8268	ASV1196MotOTUs	16	0	0	0	0	0	0	16
M02042_354_000000000-JV5CC_1_2111_23267_9682	ASV1206MotOTUs	16	0	0	0	0	0	0	16
M02042_354_000000000-JV5CC_1_1103_10789_19679	ASV1178MotOTUs	16	0	0	0	0	0	0	16
M02042_354_000000000-JV5CC_1_2107_26400_16365	ASV1233MotOTUs	16	0	0	0	0	0	16	0
M01639_152_000000000-BTK9W_1_2115_3094_8295	ASV1528MotOTUs	16	0	0	0	16	0	0	0
M01639_152_000000000-BTK9W_1_1103_21259_5968	ASV1177MotOTUs	16	0	0	0	16	0	0	0
M02042_354_000000000-JV5CC_1_2113_10184_12936	ASV1184MotOTUs	16	0	0	0	0	0	16	0
M02042_354_000000000-JV5CC_1_1104_17755_21336	ASV1180MotOTUs	16	0	0	0	0	0	16	0
M01639_152_000000000-BTK9W_1_2111_5632_14234	ASV1174MotOTUs	16	16	0	0	0	0	0	0
M01639_152_000000000-BTK9W_1_1113_3930_14949	ASV2447MotOTUs	16	16	0	0	0	0	0	0
M01639_152_000000000-BTK9W_1_2114_26858_10005	ASV1218MotOTUs	16	16	0	0	0	0	0	0
M04997_41_000000000-BTKB3_1_2101_20320_20533	ASV1211MotOTUs	16	16	0	0	0	0	0	0
M02042_354_000000000-JV5CC_1_2105_18661_16305	ASV5451MotOTUs	16	0	0	0	0	0	16	0
M02042_354_000000000-JV5CC_1_2105_18847_10194	ASV1197MotOTUs	16	0	0	0	11	0	5	0
M01639_152_000000000-BTK9W_1_1118_12840_8051	ASV1803MotOTUs	16	0	16	0	0	0	0	0
M01639_152_000000000-BTK9W_1_2114_17260_21430	ASV1230MotOTUs	16	0	0	0	0	16	0	0
M04997_41_000000000-BTKB3_1_2105_11521_9929	ASV3757MotOTUs	16	0	0	0	0	16	0	0
M01639_152_000000000-BTK9W_1_1115_19565_19608	ASV1186MotOTUs	16	0	0	0	0	16	0	0
M01639_152_000000000-BTK9W_1_2114_9696_16434	ASV1215MotOTUs	16	0	0	0	0	16	0	0
M04997_41_000000000-BTKB3_1_1115_24905_12483	ASV1235MotOTUs	16	0	0	0	0	16	0	0
M01639_152_000000000-BTK9W_1_2102_21751_22434	ASV1217MotOTUs	16	0	0	0	0	16	0	0
M01639_152_000000000-BTK9W_1_1103_27557_10669	ASV1195MotOTUs	16	0	0	0	0	16	0	0
M04997_41_000000000-BTKB3_1_2113_16917_8130	ASV1213MotOTUs	16	0	0	0	0	16	0	0
M01639_152_000000000-BTK9W_1_1111_3520_9575	ASV1205MotOTUs	16	0	0	0	0	16	0	0
M04997_41_000000000-BTKB3_1_1102_19956_3869	ASV1228MotOTUs	16	0	0	0	0	16	0	0
M01639_152_000000000-BTK9W_1_2118_17994_16500	ASV1172MotOTUs	16	0	0	0	0	16	0	0
M04997_41_000000000-BTKB3_1_1114_26234_16723	ASV1182MotOTUs	16	0	0	0	0	16	0	0
M04997_41_000000000-BTKB3_1_1119_27081_7419	ASV1166MotOTUs	16	0	0	0	0	16	0	0
M01639_152_000000000-BTK9W_1_1103_15429_4090	ASV1207MotOTUs	16	0	0	16	0	0	0	0
M01639_152_000000000-BTK9W_1_2102_15789_6990	ASV1175MotOTUs	16	0	0	0	0	16	0	0
M01639_152_000000000-BTK9W_1_1109_2930_18707	ASV1224MotOTUs	16	0	0	16	0	0	0	0
M04997_41_000000000-BTKB3_1_1105_29404_12501	ASV1216MotOTUs	16	0	0	16	0	0	0	0
M01639_152_000000000-BTK9W_1_2102_3988_12624	ASV1234MotOTUs	16	0	0	16	0	0	0	0
M01639_152_000000000-BTK9W_1_2108_2430_13256	ASV1201MotOTUs	16	0	0	16	0	0	0	0
M01639_152_000000000-BTK9W_1_1110_20158_16976	ASV1193MotOTUs	16	0	0	16	0	0	0	0
M01639_152_000000000-BTK9W_1_2107_9313_9018	ASV1189MotOTUs	16	0	0	16	0	0	0	0
M01639_152_000000000-BTK9W_1_1113_7324_15623	ASV1190MotOTUs	16	0	0	0	0	16	0	0
M01639_152_000000000-BTK9W_1_1113_27065_12090	ASV1229MotOTUs	16	0	16	0	0	0	0	0
M04997_41_000000000-BTKB3_1_1107_22453_2299	ASV1958MotOTUs	16	16	0	0	0	0	0	0
M01639_152_000000000-BTK9W_1_1107_21893_13839	ASV1209MotOTUs	16	16	0	0	0	0	0	0
M01639_152_000000000-BTK9W_1_2113_10460_7040	ASV1232MotOTUs	16	16	0	0	0	0	0	0
M01639_152_000000000-BTK9W_1_1104_21282_2879	ASV1171MotOTUs	16	16	0	0	0	0	0	0
M04997_41_000000000-BTKB3_1_1118_12850_11981	ASV1179MotOTUs	16	16	0	0	0	0	0	0
M04997_41_000000000-BTKB3_1_1117_28037_10186	ASV1170MotOTUs	16	16	0	0	0	0	0	0
M01639_152_000000000-BTK9W_1_2112_7049_19344	ASV1199MotOTUs	16	16	0	0	0	0	0	0
M01639_152_000000000-BTK9W_1_1111_22244_3951	ASV1225MotOTUs	16	16	0	0	0	0	0	0
M01639_152_000000000-BTK9W_1_1105_15948_14857	ASV1169MotOTUs	16	16	0	0	0	0	0	0
M02042_354_000000000-JV5CC_1_2106_24501_11607	ASV1222MotOTUs	16	0	0	0	0	0	16	0
M02042_354_000000000-JV5CC_1_1105_12667_23130	ASV1223MotOTUs	16	0	0	0	0	0	16	0
M02042_354_000000000-JV5CC_1_1118_13692_14909	ASV1202MotOTUs	16	0	0	0	0	0	16	0
M02042_354_000000000-JV5CC_1_1105_13203_6536	ASV3450MotOTUs	16	0	0	0	0	0	16	0
M01639_152_000000000-BTK9W_1_1102_11125_19699	ASV1192MotOTUs	16	0	0	0	0	16	0	0
M01639_152_000000000-BTK9W_1_1110_12208_11118	ASV1191MotOTUs	16	0	0	0	10	6	0	0
M02042_354_000000000-JV5CC_1_1108_19694_19387	ASV1167MotOTUs	16	0	0	0	0	0	0	16
M02042_354_000000000-JV5CC_1_2111_6049_19651	ASV1596MotOTUs	16	0	0	0	0	0	0	16
M02042_354_000000000-JV5CC_1_2114_13141_18931	ASV1204MotOTUs	16	0	0	0	0	0	0	16
M02042_354_000000000-JV5CC_1_1102_19192_10125	ASV1214MotOTUs	16	0	0	0	0	0	16	0
M01639_152_000000000-BTK9W_1_2117_13650_8191	ASV1183MotOTUs	16	0	0	16	0	0	0	0
M04997_41_000000000-BTKB3_1_2107_16309_2789	ASV1194MotOTUs	16	0	0	16	0	0	0	0
M04997_41_000000000-BTKB3_1_2117_27006_7567	ASV1226MotOTUs	16	0	0	16	0	0	0	0
M04997_41_000000000-BTKB3_1_1107_28646_16344	ASV1227MotOTUs	16	0	0	16	0	0	0	0
M01639_152_000000000-BTK9W_1_1111_9205_6494	ASV1176MotOTUs	16	0	0	16	0	0	0	0
M04997_41_000000000-BTKB3_1_1101_12686_6994	ASV1263MotOTUs	15	0	15	0	0	0	0	0
M01639_152_000000000-BTK9W_1_2113_15653_7322	ASV1300MotOTUs	15	0	15	0	0	0	0	0
M01639_152_000000000-BTK9W_1_2112_17974_21691	ASV2687MotOTUs	15	0	15	0	0	0	0	0
M04997_41_000000000-BTKB3_1_1102_15035_15820	ASV1838MotOTUs	15	0	15	0	0	0	0	0
M01639_152_000000000-BTK9W_1_2106_20719_23955	ASV4244MotOTUs	15	0	15	0	0	0	0	0
M04997_41_000000000-BTKB3_1_1113_3691_14220	ASV1308MotOTUs	15	0	15	0	0	0	0	0
M04997_41_000000000-BTKB3_1_2116_13484_17385	ASV1241MotOTUs	15	0	15	0	0	0	0	0
M01639_152_000000000-BTK9W_1_1113_7485_15723	ASV1295MotOTUs	15	0	15	0	0	0	0	0
M01639_152_000000000-BTK9W_1_1111_23752_16571	ASV1257MotOTUs	15	0	15	0	0	0	0	0
M01639_152_000000000-BTK9W_1_2108_24708_5357	ASV1317MotOTUs	15	0	15	0	0	0	0	0
M02042_354_000000000-JV5CC_1_2108_18339_15162	ASV5327MotOTUs	15	0	0	0	0	0	0	15
M02042_354_000000000-JV5CC_1_1109_16419_18083	ASV2291MotOTUs	15	0	0	0	0	0	0	15
M02042_354_000000000-JV5CC_1_2104_24104_19572	ASV1980MotOTUs	15	0	0	0	0	0	0	15
M02042_354_000000000-JV5CC_1_2119_8025_19278	ASV1262MotOTUs	15	0	0	0	0	0	0	15
M02042_354_000000000-JV5CC_1_1113_17075_18060	ASV1285MotOTUs	15	0	0	0	0	0	0	15
M02042_354_000000000-JV5CC_1_1118_27251_15156	ASV1242MotOTUs	15	0	0	0	0	0	0	15
M02042_354_000000000-JV5CC_1_1104_17950_10624	ASV1277MotOTUs	15	0	0	0	0	0	15	0
M04997_41_000000000-BTKB3_1_1118_18719_12576	ASV3097MotOTUs	15	0	0	0	15	0	0	0
M01639_152_000000000-BTK9W_1_1118_14350_5145	ASV2863MotOTUs	15	15	0	0	0	0	0	0
M01639_152_000000000-BTK9W_1_2114_6447_4657	ASV1255MotOTUs	15	15	0	0	0	0	0	0
M01639_152_000000000-BTK9W_1_1118_11082_3630	ASV1306MotOTUs	15	15	0	0	0	0	0	0
M01639_152_000000000-BTK9W_1_2115_13845_3202	ASV4018MotOTUs	15	0	0	0	4	0	11	0
M02042_354_000000000-JV5CC_1_2112_28412_17721	ASV2077MotOTUs	15	0	0	0	0	0	15	0
M02042_354_000000000-JV5CC_1_2118_6530_20157	ASV1243MotOTUs	15	0	0	0	0	0	0	15
M04997_41_000000000-BTKB3_1_1109_6110_11711	ASV1304MotOTUs	15	0	15	0	0	0	0	0
M01639_152_000000000-BTK9W_1_1110_7041_20335	ASV1271MotOTUs	15	0	15	0	0	0	0	0
M01639_152_000000000-BTK9W_1_1108_8540_6994	ASV1303MotOTUs	15	0	15	0	0	0	0	0
M01639_152_000000000-BTK9W_1_1106_20702_18957	ASV1292MotOTUs	15	0	0	0	0	15	0	0
M01639_152_000000000-BTK9W_1_1106_9572_10123	ASV1286MotOTUs	15	0	0	0	0	15	0	0
M04997_41_000000000-BTKB3_1_1116_26307_11562	ASV1310MotOTUs	15	0	0	0	0	15	0	0
M04997_41_000000000-BTKB3_1_2118_25594_7997	ASV1307MotOTUs	15	0	0	0	0	15	0	0
M01639_152_000000000-BTK9W_1_1118_26663_11631	ASV1283MotOTUs	15	0	0	0	0	15	0	0
M01639_152_000000000-BTK9W_1_1116_23567_14281	ASV1301MotOTUs	15	0	0	0	0	15	0	0
M01639_152_000000000-BTK9W_1_2104_15621_2110	ASV1269MotOTUs	15	0	0	0	0	15	0	0
M01639_152_000000000-BTK9W_1_2117_4052_17434	ASV1266MotOTUs	15	0	0	0	0	15	0	0
M04997_41_000000000-BTKB3_1_2102_25600_7930	ASV1248MotOTUs	15	0	0	0	0	15	0	0
M01639_152_000000000-BTK9W_1_2118_26447_7007	ASV1291MotOTUs	15	0	0	0	0	15	0	0
M01639_152_000000000-BTK9W_1_2102_10497_13100	ASV1314MotOTUs	15	0	0	0	0	15	0	0
M01639_152_000000000-BTK9W_1_2114_9618_6600	ASV1274MotOTUs	15	0	0	0	0	15	0	0
M01639_152_000000000-BTK9W_1_1103_16209_11669	ASV1294MotOTUs	15	0	0	0	0	15	0	0
M01639_152_000000000-BTK9W_1_2107_7205_19410	ASV1298MotOTUs	15	0	0	0	15	0	0	0
M01639_152_000000000-BTK9W_1_2107_17431_8809	ASV1259MotOTUs	15	0	0	0	15	0	0	0
M01639_152_000000000-BTK9W_1_2110_9874_7685	ASV1256MotOTUs	15	0	0	0	0	15	0	0
M04997_41_000000000-BTKB3_1_1102_21992_21533	ASV1312MotOTUs	15	0	0	0	15	0	0	0
M01639_152_000000000-BTK9W_1_1103_5755_7546	ASV1267MotOTUs	15	0	0	0	0	15	0	0
M04997_41_000000000-BTKB3_1_1113_4231_5799	ASV1289MotOTUs	15	0	0	0	0	15	0	0
M01639_152_000000000-BTK9W_1_1116_6055_20213	ASV1247MotOTUs	15	0	0	15	0	0	0	0
M01639_152_000000000-BTK9W_1_1113_10522_12023	ASV1250MotOTUs	15	0	0	15	0	0	0	0
M01639_152_000000000-BTK9W_1_2107_24340_11468	ASV1305MotOTUs	15	0	0	15	0	0	0	0
M01639_152_000000000-BTK9W_1_2118_17434_11862	ASV1273MotOTUs	15	15	0	0	0	0	0	0
M04997_41_000000000-BTKB3_1_1115_27478_15359	ASV1302MotOTUs	15	15	0	0	0	0	0	0
M01639_152_000000000-BTK9W_1_2107_19964_8118	ASV1313MotOTUs	15	15	0	0	0	0	0	0
M04997_41_000000000-BTKB3_1_1108_4482_16051	ASV1841MotOTUs	15	15	0	0	0	0	0	0
M02042_354_000000000-JV5CC_1_1106_16863_17478	ASV1281MotOTUs	15	0	0	0	0	0	15	0
M02042_354_000000000-JV5CC_1_1108_9922_22379	ASV1254MotOTUs	15	0	0	0	0	0	15	0
M02042_354_000000000-JV5CC_1_2108_20912_17930	ASV1311MotOTUs	15	0	0	0	0	0	15	0
M02042_354_000000000-JV5CC_1_1115_14504_16589	ASV1293MotOTUs	15	0	0	0	0	0	15	0
M02042_354_000000000-JV5CC_1_1112_24737_10729	ASV1280MotOTUs	15	0	0	0	0	0	15	0
M02042_354_000000000-JV5CC_1_1107_6529_15468	ASV1238MotOTUs	15	0	0	0	0	0	15	0
M04997_41_000000000-BTKB3_1_1114_16546_18980	ASV1276MotOTUs	15	0	0	0	0	15	0	0
M04997_41_000000000-BTKB3_1_2113_8154_23813	ASV1268MotOTUs	15	0	0	0	14	1	0	0
M01639_152_000000000-BTK9W_1_2117_16618_9750	ASV1297MotOTUs	15	0	0	0	15	0	0	0
M01639_152_000000000-BTK9W_1_2107_10067_11744	ASV1299MotOTUs	15	0	0	0	0	15	0	0
M01639_152_000000000-BTK9W_1_1102_9411_13092	ASV1316MotOTUs	15	0	0	0	13	2	0	0
M04997_41_000000000-BTKB3_1_2110_19970_20439	ASV1244MotOTUs	15	0	0	0	15	0	0	0
M02042_354_000000000-JV5CC_1_2102_20236_16157	ASV1264MotOTUs	15	0	0	0	0	0	15	0
M02042_354_000000000-JV5CC_1_1103_12194_12935	ASV1282MotOTUs	15	0	0	0	0	0	15	0
M02042_354_000000000-JV5CC_1_1113_25196_21185	ASV1278MotOTUs	15	0	0	0	0	0	0	15
M04997_41_000000000-BTKB3_1_1118_16743_12902	ASV1261MotOTUs	15	0	0	15	0	0	0	0
M01639_152_000000000-BTK9W_1_1102_7365_22906	ASV1284MotOTUs	15	0	0	15	0	0	0	0
M01639_152_000000000-BTK9W_1_2110_7144_15434	ASV1240MotOTUs	15	0	0	15	0	0	0	0
M01639_152_000000000-BTK9W_1_2101_15614_7829	ASV1275MotOTUs	15	0	0	15	0	0	0	0
M01639_152_000000000-BTK9W_1_2115_16819_19553	ASV1315MotOTUs	15	0	0	15	0	0	0	0
M02042_354_000000000-JV5CC_1_1119_24889_22555	ASV1258MotOTUs	15	0	0	0	0	0	15	0
M02042_354_000000000-JV5CC_1_1106_28167_15539	ASV1279MotOTUs	15	0	0	0	0	0	0	15
M02042_354_000000000-JV5CC_1_1111_18715_21350	ASV1265MotOTUs	15	0	0	0	0	0	15	0
M04997_41_000000000-BTKB3_1_2101_8493_8819	ASV1245MotOTUs	15	0	0	15	0	0	0	0
M01639_152_000000000-BTK9W_1_2118_14181_12822	ASV1318MotOTUs	15	0	0	15	0	0	0	0
M01639_152_000000000-BTK9W_1_2107_12700_10068	ASV1287MotOTUs	15	0	0	0	0	15	0	0
M01639_152_000000000-BTK9W_1_1109_18418_13472	ASV3387MotOTUs	14	0	14	0	0	0	0	0
M04997_41_000000000-BTKB3_1_2115_4864_9951	ASV1390MotOTUs	14	0	14	0	0	0	0	0
M01639_152_000000000-BTK9W_1_1110_24673_9178	ASV1400MotOTUs	14	0	14	0	0	0	0	0
M04997_41_000000000-BTKB3_1_1106_25445_16893	ASV1374MotOTUs	14	0	14	0	0	0	0	0
M01639_152_000000000-BTK9W_1_2103_24603_5336	ASV1388MotOTUs	14	0	14	0	0	0	0	0
M01639_152_000000000-BTK9W_1_1107_19592_5968	ASV1326MotOTUs	14	0	14	0	0	0	0	0
M01639_152_000000000-BTK9W_1_1103_17846_24484	ASV1383MotOTUs	14	0	14	0	0	0	0	0
M01639_152_000000000-BTK9W_1_2105_13596_16421	ASV2824MotOTUs	14	0	14	0	0	0	0	0
M01639_152_000000000-BTK9W_1_1104_14331_8041	ASV1368MotOTUs	14	0	14	0	0	0	0	0
M04997_41_000000000-BTKB3_1_1118_17273_15274	ASV4476MotOTUs	14	0	14	0	0	0	0	0
M02042_354_000000000-JV5CC_1_1102_12649_15241	ASV5731MotOTUs	14	0	0	0	0	0	0	14
M02042_354_000000000-JV5CC_1_2110_4492_8470	ASV2225MotOTUs	14	0	0	0	0	0	0	14
M02042_354_000000000-JV5CC_1_2114_14132_15544	ASV3316MotOTUs	14	0	0	0	0	0	0	14
M02042_354_000000000-JV5CC_1_2104_26665_11539	ASV1348MotOTUs	14	0	0	0	0	0	0	14
M02042_354_000000000-JV5CC_1_1118_22881_19263	ASV3406MotOTUs	14	0	0	0	0	0	0	14
M02042_354_000000000-JV5CC_1_2101_10464_20023	ASV1372MotOTUs	14	0	0	0	0	0	0	14
M02042_354_000000000-JV5CC_1_2115_21263_18078	ASV1337MotOTUs	14	0	0	0	0	0	14	0
M01639_152_000000000-BTK9W_1_1106_10709_12153	ASV1344MotOTUs	14	0	0	0	0	14	0	0
M02042_354_000000000-JV5CC_1_1110_8101_14830	ASV1363MotOTUs	14	0	0	0	2	0	12	0
M01639_152_000000000-BTK9W_1_2116_3594_12177	ASV1323MotOTUs	14	0	0	0	0	14	0	0
M01639_152_000000000-BTK9W_1_2118_10848_23654	ASV1915MotOTUs	14	14	0	0	0	0	0	0
M01639_152_000000000-BTK9W_1_2112_5311_11836	ASV1335MotOTUs	14	14	0	0	0	0	0	0
M02042_354_000000000-JV5CC_1_1104_24965_18303	ASV1970MotOTUs	14	0	0	0	0	0	14	0
M01639_152_000000000-BTK9W_1_2104_23663_5007	ASV1347MotOTUs	14	0	0	0	14	0	0	0
M02042_354_000000000-JV5CC_1_1106_26119_14975	ASV1379MotOTUs	14	0	0	0	0	0	14	0
M02042_354_000000000-JV5CC_1_2104_6150_12610	ASV1343MotOTUs	14	0	0	0	0	0	0	14
M01639_152_000000000-BTK9W_1_1108_13207_12901	ASV1391MotOTUs	14	0	14	0	0	0	0	0
M04997_41_000000000-BTKB3_1_1108_7514_11485	ASV1355MotOTUs	14	0	0	0	0	14	0	0
M01639_152_000000000-BTK9W_1_2107_16873_5174	ASV1356MotOTUs	14	0	0	0	0	14	0	0
M01639_152_000000000-BTK9W_1_2104_24524_19147	ASV1339MotOTUs	14	0	0	0	0	14	0	0
M01639_152_000000000-BTK9W_1_1116_7007_13780	ASV1397MotOTUs	14	0	0	0	0	14	0	0
M04997_41_000000000-BTKB3_1_1102_23084_8951	ASV1367MotOTUs	14	0	0	0	0	14	0	0
M04997_41_000000000-BTKB3_1_1118_25631_16353	ASV1369MotOTUs	14	0	0	0	0	14	0	0
M04997_41_000000000-BTKB3_1_1119_24375_12635	ASV1330MotOTUs	14	0	0	0	0	14	0	0
M01639_152_000000000-BTK9W_1_2107_8841_18413	ASV1362MotOTUs	14	0	0	0	0	14	0	0
M04997_41_000000000-BTKB3_1_1118_27704_6708	ASV1354MotOTUs	14	0	0	0	0	14	0	0
M01639_152_000000000-BTK9W_1_2112_20237_12874	ASV1319MotOTUs	14	0	0	0	14	0	0	0
M01639_152_000000000-BTK9W_1_1106_9596_8705	ASV1366MotOTUs	14	0	0	0	0	14	0	0
M01639_152_000000000-BTK9W_1_2103_19784_14383	ASV1395MotOTUs	14	0	0	0	0	14	0	0
M04997_41_000000000-BTKB3_1_2119_20502_11645	ASV1386MotOTUs	14	0	0	0	0	14	0	0
M01639_152_000000000-BTK9W_1_2117_27214_12432	ASV1381MotOTUs	14	0	0	0	0	14	0	0
M01639_152_000000000-BTK9W_1_1109_7033_2912	ASV1341MotOTUs	14	0	0	0	14	0	0	0
M01639_152_000000000-BTK9W_1_2116_5760_20770	ASV1371MotOTUs	14	0	0	14	0	0	0	0
M01639_152_000000000-BTK9W_1_1105_24981_7530	ASV1361MotOTUs	14	0	0	14	0	0	0	0
M01639_152_000000000-BTK9W_1_2117_25390_14467	ASV1394MotOTUs	14	0	0	14	0	0	0	0
M01639_152_000000000-BTK9W_1_1113_24871_10793	ASV1324MotOTUs	14	0	0	14	0	0	0	0
M04997_41_000000000-BTKB3_1_2116_15277_9456	ASV1382MotOTUs	14	0	0	14	0	0	0	0
M01639_152_000000000-BTK9W_1_1113_2809_15825	ASV1365MotOTUs	14	0	0	14	0	0	0	0
M01639_152_000000000-BTK9W_1_2119_26496_13621	ASV1349MotOTUs	14	0	0	14	0	0	0	0
M04997_41_000000000-BTKB3_1_2114_5512_19268	ASV1328MotOTUs	14	0	0	14	0	0	0	0
M01639_152_000000000-BTK9W_1_1110_13853_21946	ASV1360MotOTUs	14	0	0	14	0	0	0	0
M01639_152_000000000-BTK9W_1_1103_12992_4257	ASV1399MotOTUs	14	14	0	0	0	0	0	0
M01639_152_000000000-BTK9W_1_1110_2986_14732	ASV1396MotOTUs	14	14	0	0	0	0	0	0
M01639_152_000000000-BTK9W_1_1118_8635_15292	ASV1357MotOTUs	14	14	0	0	0	0	0	0
M01639_152_000000000-BTK9W_1_2103_20390_4969	ASV1321MotOTUs	14	14	0	0	0	0	0	0
M02042_354_000000000-JV5CC_1_2115_27449_19258	ASV1387MotOTUs	14	0	0	0	0	0	14	0
M02042_354_000000000-JV5CC_1_1115_11663_16515	ASV1359MotOTUs	14	0	0	0	0	0	14	0
M02042_354_000000000-JV5CC_1_1116_13002_7653	ASV1377MotOTUs	14	0	0	0	0	0	14	0
M02042_354_000000000-JV5CC_1_2112_19467_14168	ASV1338MotOTUs	14	0	0	0	0	0	14	0
M02042_354_000000000-JV5CC_1_2107_26379_9246	ASV1398MotOTUs	14	0	0	0	0	0	14	0
M01639_152_000000000-BTK9W_1_1119_15775_17690	ASV3935MotOTUs	14	14	0	0	0	0	0	0
M04997_41_000000000-BTKB3_1_1102_18991_6738	ASV1346MotOTUs	14	14	0	0	0	0	0	0
M04997_41_000000000-BTKB3_1_2111_6443_18379	ASV1345MotOTUs	14	14	0	0	0	0	0	0
M04997_41_000000000-BTKB3_1_1101_13322_9530	ASV1358MotOTUs	14	0	0	0	14	0	0	0
M01639_152_000000000-BTK9W_1_1110_5209_21228	ASV1380MotOTUs	14	0	0	0	0	14	0	0
M04997_41_000000000-BTKB3_1_2112_14756_6535	ASV1342MotOTUs	14	0	0	0	13	1	0	0
M02042_354_000000000-JV5CC_1_1115_16176_14455	ASV1392MotOTUs	14	0	0	0	0	0	14	0
M02042_354_000000000-JV5CC_1_1101_23833_15304	ASV1320MotOTUs	14	0	0	0	0	0	0	14
M01639_152_000000000-BTK9W_1_2116_13573_8720	ASV1402MotOTUs	14	0	0	14	0	0	0	0
M04997_41_000000000-BTKB3_1_1112_4413_16790	ASV1331MotOTUs	14	0	0	14	0	0	0	0
M01639_152_000000000-BTK9W_1_1118_11608_4844	ASV1333MotOTUs	14	0	0	14	0	0	0	0
M01639_152_000000000-BTK9W_1_2107_18252_4670	ASV1351MotOTUs	14	0	0	14	0	0	0	0
M01639_152_000000000-BTK9W_1_1118_2994_16388	ASV1352MotOTUs	14	0	0	14	0	0	0	0
M04997_41_000000000-BTKB3_1_2114_16476_16667	ASV1340MotOTUs	14	0	0	14	0	0	0	0
M01639_152_000000000-BTK9W_1_1105_14152_5476	ASV1329MotOTUs	14	0	0	14	0	0	0	0
M01639_152_000000000-BTK9W_1_2111_16285_16229	ASV1375MotOTUs	14	0	0	14	0	0	0	0
M01639_152_000000000-BTK9W_1_2118_12559_10623	ASV1332MotOTUs	14	0	0	14	0	0	0	0
M01639_152_000000000-BTK9W_1_1102_10923_20129	ASV1378MotOTUs	14	0	0	14	0	0	0	0
M04997_41_000000000-BTKB3_1_1119_3982_13813	ASV5415MotOTUs	13	0	13	0	0	0	0	0
M01639_152_000000000-BTK9W_1_2107_25680_7188	ASV2137MotOTUs	13	0	13	0	0	0	0	0
M01639_152_000000000-BTK9W_1_1113_16271_8564	ASV1470MotOTUs	13	0	13	0	0	0	0	0
M01639_152_000000000-BTK9W_1_2112_6540_11042	ASV1477MotOTUs	13	0	13	0	0	0	0	0
M01639_152_000000000-BTK9W_1_2110_19804_2652	ASV1434MotOTUs	13	0	13	0	0	0	0	0
M04997_41_000000000-BTKB3_1_2106_20287_16541	ASV1483MotOTUs	13	0	13	0	0	0	0	0
M04997_41_000000000-BTKB3_1_1119_18833_14616	ASV5276MotOTUs	13	0	13	0	0	0	0	0
M01639_152_000000000-BTK9W_1_1118_8609_2107	ASV4191MotOTUs	13	0	13	0	0	0	0	0
M04997_41_000000000-BTKB3_1_2116_25546_4012	ASV1409MotOTUs	13	0	13	0	0	0	0	0
M04997_41_000000000-BTKB3_1_2115_13353_4758	ASV2910MotOTUs	13	0	13	0	0	0	0	0
M01639_152_000000000-BTK9W_1_1109_16422_7363	ASV1410MotOTUs	13	0	13	0	0	0	0	0
M04997_41_000000000-BTKB3_1_1110_18767_9177	ASV1423MotOTUs	13	0	13	0	0	0	0	0
M01639_152_000000000-BTK9W_1_2117_12253_7328	ASV1480MotOTUs	13	0	13	0	0	0	0	0
M04997_41_000000000-BTKB3_1_1111_25615_11108	ASV1429MotOTUs	13	0	13	0	0	0	0	0
M02042_354_000000000-JV5CC_1_1109_25401_15634	ASV1442MotOTUs	13	0	0	0	0	0	0	13
M02042_354_000000000-JV5CC_1_2102_13129_19269	ASV1426MotOTUs	13	0	0	0	0	0	0	13
M02042_354_000000000-JV5CC_1_2106_11025_7291	ASV3389MotOTUs	13	0	0	0	0	0	0	13
M02042_354_000000000-JV5CC_1_1113_13194_10369	ASV2068MotOTUs	13	0	0	0	0	0	13	0
M02042_354_000000000-JV5CC_1_1101_26702_19393	ASV1407MotOTUs	13	0	0	0	0	0	13	0
M04997_41_000000000-BTKB3_1_1115_4841_5525	ASV1405MotOTUs	13	0	0	0	13	0	0	0
M04997_41_000000000-BTKB3_1_1112_21503_19683	ASV4442MotOTUs	13	13	0	0	0	0	0	0
M04997_41_000000000-BTKB3_1_2101_5156_16181	ASV4310MotOTUs	13	13	0	0	0	0	0	0
M01639_152_000000000-BTK9W_1_1115_8406_18019	ASV1446MotOTUs	13	13	0	0	0	0	0	0
M01639_152_000000000-BTK9W_1_2112_11277_9531	ASV1448MotOTUs	13	13	0	0	0	0	0	0
M02042_354_000000000-JV5CC_1_2110_22518_6493	ASV2095MotOTUs	13	0	0	0	0	0	13	0
M02042_354_000000000-JV5CC_1_1114_26929_6599	ASV1420MotOTUs	13	0	0	0	0	0	13	0
M02042_354_000000000-JV5CC_1_1111_10896_17114	ASV5331MotOTUs	13	0	0	0	0	0	0	13
M02042_354_000000000-JV5CC_1_2109_8761_7631	ASV1425MotOTUs	13	0	0	0	0	0	0	13
M04997_41_000000000-BTKB3_1_1106_14288_14386	ASV1427MotOTUs	13	0	13	0	0	0	0	0
M01639_152_000000000-BTK9W_1_2109_17768_23295	ASV1428MotOTUs	13	0	0	0	0	13	0	0
M01639_152_000000000-BTK9W_1_1108_15065_21427	ASV1478MotOTUs	13	0	0	0	0	13	0	0
M04997_41_000000000-BTKB3_1_2110_11325_19133	ASV1443MotOTUs	13	0	0	0	0	13	0	0
M01639_152_000000000-BTK9W_1_2103_10663_4785	ASV1485MotOTUs	13	0	0	0	0	13	0	0
M01639_152_000000000-BTK9W_1_1118_7052_2744	ASV1471MotOTUs	13	0	0	0	0	13	0	0
M01639_152_000000000-BTK9W_1_1119_21496_15960	ASV1447MotOTUs	13	0	0	0	0	13	0	0
M01639_152_000000000-BTK9W_1_1111_11645_23738	ASV1455MotOTUs	13	0	0	0	0	13	0	0
M01639_152_000000000-BTK9W_1_1105_27855_18157	ASV1978MotOTUs	13	0	0	0	0	13	0	0
M01639_152_000000000-BTK9W_1_2103_2609_12496	ASV1484MotOTUs	13	0	0	0	0	13	0	0
M01639_152_000000000-BTK9W_1_2110_12256_13149	ASV1475MotOTUs	13	0	0	0	0	13	0	0
M01639_152_000000000-BTK9W_1_1110_3668_17304	ASV1451MotOTUs	13	0	0	0	0	13	0	0
M01639_152_000000000-BTK9W_1_2101_14523_19488	ASV1476MotOTUs	13	0	0	0	13	0	0	0
M01639_152_000000000-BTK9W_1_1106_11912_23977	ASV1452MotOTUs	13	0	0	0	0	13	0	0
M01639_152_000000000-BTK9W_1_2114_12270_10946	ASV1457MotOTUs	13	0	0	0	0	13	0	0
M04997_41_000000000-BTKB3_1_1109_4356_10711	ASV1474MotOTUs	13	0	0	0	0	13	0	0
M01639_152_000000000-BTK9W_1_1117_6576_16688	ASV1418MotOTUs	13	0	0	13	0	0	0	0
M01639_152_000000000-BTK9W_1_2117_18538_25137	ASV1412MotOTUs	13	0	0	13	0	0	0	0
M01639_152_000000000-BTK9W_1_2114_15565_8665	ASV1473MotOTUs	13	0	0	13	0	0	0	0
M04997_41_000000000-BTKB3_1_1112_11486_21742	ASV1419MotOTUs	13	0	0	13	0	0	0	0
M01639_152_000000000-BTK9W_1_2113_25192_12249	ASV1482MotOTUs	13	0	0	13	0	0	0	0
M01639_152_000000000-BTK9W_1_2114_20204_17464	ASV1488MotOTUs	13	0	0	13	0	0	0	0
M01639_152_000000000-BTK9W_1_2101_19405_11182	ASV1465MotOTUs	13	0	0	13	0	0	0	0
M01639_152_000000000-BTK9W_1_1104_28197_14970	ASV1408MotOTUs	13	0	0	0	13	0	0	0
M04997_41_000000000-BTKB3_1_1103_18220_18141	ASV1467MotOTUs	13	0	0	0	13	0	0	0
M01639_152_000000000-BTK9W_1_1115_14505_24301	ASV1462MotOTUs	13	0	0	0	13	0	0	0
M01639_152_000000000-BTK9W_1_1106_9758_19605	ASV1411MotOTUs	13	0	13	0	0	0	0	0
M01639_152_000000000-BTK9W_1_2103_9041_11699	ASV1486MotOTUs	13	0	0	0	13	0	0	0
M01639_152_000000000-BTK9W_1_1116_16760_15311	ASV1464MotOTUs	13	0	0	0	9	4	0	0
M02042_354_000000000-JV5CC_1_2119_22679_21121	ASV1461MotOTUs	13	0	0	0	0	0	13	0
M01639_152_000000000-BTK9W_1_2118_22361_18050	ASV1456MotOTUs	13	0	0	0	13	0	0	0
M01639_152_000000000-BTK9W_1_1104_15627_24004	ASV1416MotOTUs	13	0	0	0	8	5	0	0
M04997_41_000000000-BTKB3_1_1112_13380_4432	ASV1406MotOTUs	13	0	0	0	0	13	0	0
M04997_41_000000000-BTKB3_1_2101_29068_13087	ASV1441MotOTUs	13	0	0	0	8	5	0	0
M01639_152_000000000-BTK9W_1_2112_10432_9638	ASV1445MotOTUs	13	0	0	0	0	13	0	0
M01639_152_000000000-BTK9W_1_2106_16143_17894	ASV1431MotOTUs	13	0	0	0	0	13	0	0
M04997_41_000000000-BTKB3_1_1106_19996_16773	ASV1438MotOTUs	13	0	0	0	13	0	0	0
M01639_152_000000000-BTK9W_1_1118_7386_2734	ASV1449MotOTUs	13	0	0	0	0	13	0	0
M02042_354_000000000-JV5CC_1_2116_13369_15243	ASV1453MotOTUs	13	0	0	0	0	0	0	13
M02042_354_000000000-JV5CC_1_1110_7395_20808	ASV1459MotOTUs	13	0	0	0	0	0	0	13
M02042_354_000000000-JV5CC_1_1112_13287_16791	ASV1487MotOTUs	13	1	0	0	0	0	12	0
M01639_152_000000000-BTK9W_1_1116_6831_21377	ASV1479MotOTUs	13	0	0	13	0	0	0	0
M01639_152_000000000-BTK9W_1_2115_10504_16986	ASV1444MotOTUs	13	0	0	13	0	0	0	0
M04997_41_000000000-BTKB3_1_2117_9893_22348	ASV1421MotOTUs	13	0	0	13	0	0	0	0
M01639_152_000000000-BTK9W_1_1112_10037_19299	ASV1460MotOTUs	13	0	0	13	0	0	0	0
M04997_41_000000000-BTKB3_1_1119_22060_21720	ASV1463MotOTUs	13	0	0	13	0	0	0	0
M01639_152_000000000-BTK9W_1_2114_12223_4089	ASV1481MotOTUs	13	0	0	13	0	0	0	0
M01639_152_000000000-BTK9W_1_1110_23080_4596	ASV1458MotOTUs	13	0	0	13	0	0	0	0
M04997_41_000000000-BTKB3_1_1115_10365_9081	ASV1404MotOTUs	13	0	0	13	0	0	0	0
M01639_152_000000000-BTK9W_1_1109_19768_10317	ASV1433MotOTUs	13	0	0	13	0	0	0	0
M01639_152_000000000-BTK9W_1_2113_13560_14396	ASV1450MotOTUs	13	0	0	13	0	0	0	0
M01639_152_000000000-BTK9W_1_2114_20721_17731	ASV1435MotOTUs	13	0	0	13	0	0	0	0
M01639_152_000000000-BTK9W_1_1117_9481_24224	ASV1469MotOTUs	13	1	0	0	0	1	11	0
M02042_354_000000000-JV5CC_1_2118_7102_18827	ASV1466MotOTUs	13	0	0	0	0	0	13	0
M01639_152_000000000-BTK9W_1_1118_13164_11221	ASV1436MotOTUs	13	0	0	13	0	0	0	0
M01639_152_000000000-BTK9W_1_2101_5506_10603	ASV1432MotOTUs	13	0	0	13	0	0	0	0
M01639_152_000000000-BTK9W_1_2111_6019_3508	ASV3144MotOTUs	12	0	12	0	0	0	0	0
M01639_152_000000000-BTK9W_1_1103_18377_22118	ASV3609MotOTUs	12	0	12	0	0	0	0	0
M01639_152_000000000-BTK9W_1_2104_8427_11616	ASV5734MotOTUs	12	0	12	0	0	0	0	0
M01639_152_000000000-BTK9W_1_2104_17742_19399	ASV5495MotOTUs	12	0	12	0	0	0	0	0
M01639_152_000000000-BTK9W_1_1107_21125_17106	ASV1539MotOTUs	12	0	12	0	0	0	0	0
M01639_152_000000000-BTK9W_1_1109_5112_10658	ASV1504MotOTUs	12	0	12	0	0	0	0	0
M01639_152_000000000-BTK9W_1_1112_23137_14077	ASV1594MotOTUs	12	0	12	0	0	0	0	0
M04997_41_000000000-BTKB3_1_2106_22927_9311	ASV1533MotOTUs	12	0	12	0	0	0	0	0
M04997_41_000000000-BTKB3_1_2109_18563_15510	ASV1529MotOTUs	12	0	12	0	0	0	0	0
M01639_152_000000000-BTK9W_1_2110_11808_6969	ASV1575MotOTUs	12	0	12	0	0	0	0	0
M04997_41_000000000-BTKB3_1_1105_20434_5856	ASV1523MotOTUs	12	0	12	0	0	0	0	0
M01639_152_000000000-BTK9W_1_1114_24927_6260	ASV1511MotOTUs	12	0	12	0	0	0	0	0
M01639_152_000000000-BTK9W_1_1119_16314_13614	ASV1558MotOTUs	12	0	12	0	0	0	0	0
M01639_152_000000000-BTK9W_1_1103_24634_15129	ASV1570MotOTUs	12	0	12	0	0	0	0	0
M01639_152_000000000-BTK9W_1_1102_28185_12860	ASV4184MotOTUs	12	0	12	0	0	0	0	0
M04997_41_000000000-BTKB3_1_1117_16867_20667	ASV1493MotOTUs	12	0	12	0	0	0	0	0
M01639_152_000000000-BTK9W_1_2118_26727_14223	ASV1585MotOTUs	12	0	12	0	0	0	0	0
M01639_152_000000000-BTK9W_1_1105_15938_17385	ASV1545MotOTUs	12	0	12	0	0	0	0	0
M01639_152_000000000-BTK9W_1_2112_12280_22686	ASV1556MotOTUs	12	0	12	0	0	0	0	0
M02042_354_000000000-JV5CC_1_2101_8931_3776	ASV1527MotOTUs	12	0	0	0	0	0	0	12
M02042_354_000000000-JV5CC_1_1115_28089_18856	ASV1598MotOTUs	12	0	0	0	0	0	0	12
M02042_354_000000000-JV5CC_1_2117_11329_14496	ASV1574MotOTUs	12	0	0	0	0	0	0	12
M02042_354_000000000-JV5CC_1_2116_9188_22693	ASV2623MotOTUs	12	0	0	0	0	0	0	12
M02042_354_000000000-JV5CC_1_1115_21082_10082	ASV1592MotOTUs	12	0	0	0	0	0	0	12
M02042_354_000000000-JV5CC_1_2104_24115_15715	ASV1536MotOTUs	12	0	0	0	0	0	12	0
M02042_354_000000000-JV5CC_1_1103_21088_18038	ASV1588MotOTUs	12	0	0	0	0	0	12	0
M02042_354_000000000-JV5CC_1_1113_9077_2613	ASV1540MotOTUs	12	0	0	0	0	0	12	0
M02042_354_000000000-JV5CC_1_2102_10445_10562	ASV1538MotOTUs	12	0	0	0	0	0	12	0
M01639_152_000000000-BTK9W_1_2114_11519_7881	ASV1519MotOTUs	12	0	0	0	12	0	0	0
M04997_41_000000000-BTKB3_1_1106_8479_19677	ASV1494MotOTUs	12	0	0	0	12	0	0	0
M01639_152_000000000-BTK9W_1_2116_15561_4210	ASV1510MotOTUs	12	0	0	0	12	0	0	0
M01639_152_000000000-BTK9W_1_1104_16826_3292	ASV1552MotOTUs	12	12	0	0	0	0	0	0
M04997_41_000000000-BTKB3_1_1103_15974_4908	ASV1489MotOTUs	12	12	0	0	0	0	0	0
M01639_152_000000000-BTK9W_1_1118_23396_18497	ASV1505MotOTUs	12	0	0	0	12	0	0	0
M02042_354_000000000-JV5CC_1_1112_10406_23697	ASV1520MotOTUs	12	0	0	0	0	0	12	0
M01639_152_000000000-BTK9W_1_1119_24938_16365	ASV1590MotOTUs	12	12	0	0	0	0	0	0
M01639_152_000000000-BTK9W_1_2111_16153_17616	ASV1532MotOTUs	12	12	0	0	0	0	0	0
M04997_41_000000000-BTKB3_1_1119_13030_11812	ASV1514MotOTUs	12	0	0	0	12	0	0	0
M04997_41_000000000-BTKB3_1_2101_23761_10935	ASV1568MotOTUs	12	0	12	0	0	0	0	0
M02042_354_000000000-JV5CC_1_1103_12120_18031	ASV1491MotOTUs	12	0	0	0	0	0	0	12
M01639_152_000000000-BTK9W_1_1106_20074_16115	ASV1524MotOTUs	12	0	0	0	0	12	0	0
M01639_152_000000000-BTK9W_1_2111_20217_11064	ASV1580MotOTUs	12	0	0	0	0	12	0	0
M01639_152_000000000-BTK9W_1_1118_14762_24419	ASV1597MotOTUs	12	0	0	0	0	12	0	0
M01639_152_000000000-BTK9W_1_1111_22480_11300	ASV1499MotOTUs	12	0	0	0	0	12	0	0
M01639_152_000000000-BTK9W_1_1104_11315_11451	ASV1530MotOTUs	12	0	0	0	0	12	0	0
M04997_41_000000000-BTKB3_1_2116_21840_6016	ASV1542MotOTUs	12	0	0	0	0	12	0	0
M01639_152_000000000-BTK9W_1_2111_12912_5192	ASV1562MotOTUs	12	0	0	0	0	12	0	0
M04997_41_000000000-BTKB3_1_1115_6273_14036	ASV1551MotOTUs	12	0	0	0	0	12	0	0
M01639_152_000000000-BTK9W_1_1104_21169_21645	ASV1535MotOTUs	12	0	0	0	0	12	0	0
M01639_152_000000000-BTK9W_1_1106_12933_11330	ASV1579MotOTUs	12	0	0	0	0	12	0	0
M01639_152_000000000-BTK9W_1_2103_12528_11639	ASV1544MotOTUs	12	0	0	0	0	12	0	0
M04997_41_000000000-BTKB3_1_1103_19122_20826	ASV1577MotOTUs	12	0	0	0	0	12	0	0
M01639_152_000000000-BTK9W_1_1110_3463_10213	ASV1507MotOTUs	12	0	0	0	0	12	0	0
M01639_152_000000000-BTK9W_1_2112_10550_16720	ASV1553MotOTUs	12	0	0	0	0	12	0	0
M01639_152_000000000-BTK9W_1_1103_13267_3985	ASV1548MotOTUs	12	0	0	0	0	12	0	0
M01639_152_000000000-BTK9W_1_1118_16733_24845	ASV1571MotOTUs	12	0	0	0	0	12	0	0
M01639_152_000000000-BTK9W_1_2110_24182_12300	ASV1569MotOTUs	12	0	0	0	0	12	0	0
M01639_152_000000000-BTK9W_1_2107_25519_13576	ASV1572MotOTUs	12	0	0	0	12	0	0	0
M01639_152_000000000-BTK9W_1_2104_23896_5494	ASV1496MotOTUs	12	0	0	0	12	0	0	0
M01639_152_000000000-BTK9W_1_2117_5327_18644	ASV1582MotOTUs	12	0	0	0	0	12	0	0
M01639_152_000000000-BTK9W_1_2114_23192_2905	ASV1565MotOTUs	12	0	0	0	0	12	0	0
M04997_41_000000000-BTKB3_1_1118_15019_14926	ASV1526MotOTUs	12	0	0	0	0	12	0	0
M01639_152_000000000-BTK9W_1_1115_2179_10886	ASV1537MotOTUs	12	0	0	0	0	12	0	0
M01639_152_000000000-BTK9W_1_1111_19064_11978	ASV1547MotOTUs	12	0	0	0	12	0	0	0
M01639_152_000000000-BTK9W_1_2117_24213_6833	ASV1584MotOTUs	12	0	0	12	0	0	0	0
M01639_152_000000000-BTK9W_1_2110_23428_12149	ASV1593MotOTUs	12	0	0	12	0	0	0	0
M04997_41_000000000-BTKB3_1_2110_2105_11641	ASV1550MotOTUs	12	0	0	12	0	0	0	0
M01639_152_000000000-BTK9W_1_2113_18453_19422	ASV1531MotOTUs	12	0	0	12	0	0	0	0
M01639_152_000000000-BTK9W_1_2118_11507_9759	ASV1586MotOTUs	12	0	0	12	0	0	0	0
M01639_152_000000000-BTK9W_1_1111_19231_16048	ASV1498MotOTUs	12	0	12	0	0	0	0	0
M01639_152_000000000-BTK9W_1_2114_3906_16255	ASV1521MotOTUs	12	0	0	0	0	12	0	0
M01639_152_000000000-BTK9W_1_2111_6183_14132	ASV1576MotOTUs	12	12	0	0	0	0	0	0
M04997_41_000000000-BTKB3_1_1113_13302_20570	ASV1563MotOTUs	12	12	0	0	0	0	0	0
M01639_152_000000000-BTK9W_1_1118_18585_4283	ASV1522MotOTUs	12	12	0	0	0	0	0	0
M04997_41_000000000-BTKB3_1_1101_7629_6728	ASV1502MotOTUs	12	12	0	0	0	0	0	0
M04997_41_000000000-BTKB3_1_2109_21802_7947	ASV1591MotOTUs	12	12	0	0	0	0	0	0
M01639_152_000000000-BTK9W_1_2105_29599_12397	ASV4103MotOTUs	12	12	0	0	0	0	0	0
M01639_152_000000000-BTK9W_1_1102_8154_14487	ASV4149MotOTUs	12	12	0	0	0	0	0	0
M02042_354_000000000-JV5CC_1_2109_13695_18456	ASV5191MotOTUs	12	0	0	0	0	0	12	0
M02042_354_000000000-JV5CC_1_1101_4863_10429	ASV1512MotOTUs	12	0	0	0	0	0	12	0
M02042_354_000000000-JV5CC_1_1105_27872_13553	ASV1573MotOTUs	12	0	0	0	0	0	12	0
M01639_152_000000000-BTK9W_1_2108_21314_14079	ASV1561MotOTUs	12	12	0	0	0	0	0	0
M04997_41_000000000-BTKB3_1_1119_6894_12643	ASV1555MotOTUs	12	0	0	0	0	12	0	0
M04997_41_000000000-BTKB3_1_2110_27653_12646	ASV1506MotOTUs	12	0	0	0	0	12	0	0
M04997_41_000000000-BTKB3_1_2104_3698_10578	ASV1564MotOTUs	12	0	0	0	0	12	0	0
M01639_152_000000000-BTK9W_1_1106_23598_10607	ASV1497MotOTUs	12	0	0	0	12	0	0	0
M01639_152_000000000-BTK9W_1_1119_21120_9931	ASV1515MotOTUs	12	0	0	0	0	12	0	0
M02042_354_000000000-JV5CC_1_1115_22050_13890	ASV1525MotOTUs	12	0	0	0	0	0	12	0
M02042_354_000000000-JV5CC_1_2118_28135_8000	ASV1566MotOTUs	12	0	0	0	0	0	12	0
M02042_354_000000000-JV5CC_1_2113_18837_24415	ASV1541MotOTUs	12	0	0	0	0	0	0	12
M02042_354_000000000-JV5CC_1_1107_19125_9401	ASV1560MotOTUs	12	0	0	0	0	0	0	12
M02042_354_000000000-JV5CC_1_1113_14663_7848	ASV1518MotOTUs	12	0	0	0	0	0	0	12
M04997_41_000000000-BTKB3_1_1106_4173_17936	ASV1508MotOTUs	12	0	0	12	0	0	0	0
M01639_152_000000000-BTK9W_1_1109_19198_22236	ASV1554MotOTUs	12	0	0	12	0	0	0	0
M04997_41_000000000-BTKB3_1_2118_25843_4251	ASV1517MotOTUs	12	0	0	12	0	0	0	0
M04997_41_000000000-BTKB3_1_1117_19905_6646	ASV1501MotOTUs	12	0	0	12	0	0	0	0
M01639_152_000000000-BTK9W_1_2119_12639_17189	ASV1500MotOTUs	12	0	0	12	0	0	0	0
M01639_152_000000000-BTK9W_1_2109_20212_9215	ASV1509MotOTUs	12	0	0	12	0	0	0	0
M01639_152_000000000-BTK9W_1_1118_21048_23887	ASV1490MotOTUs	12	0	0	12	0	0	0	0
M01639_152_000000000-BTK9W_1_2102_27436_20822	ASV1495MotOTUs	12	0	0	12	0	0	0	0
M01639_152_000000000-BTK9W_1_1117_24586_22376	ASV1559MotOTUs	12	0	0	12	0	0	0	0
M01639_152_000000000-BTK9W_1_2102_17615_14232	ASV1587MotOTUs	12	0	0	12	0	0	0	0
M01639_152_000000000-BTK9W_1_2109_11959_3289	ASV4114MotOTUs	12	0	0	12	0	0	0	0
M04997_41_000000000-BTKB3_1_1107_18668_18893	ASV2443MotOTUs	11	0	11	0	0	0	0	0
M01639_152_000000000-BTK9W_1_2110_29343_16123	ASV1617MotOTUs	11	0	11	0	0	0	0	0
M04997_41_000000000-BTKB3_1_2114_17478_16912	ASV1600MotOTUs	11	0	11	0	0	0	0	0
M01639_152_000000000-BTK9W_1_2116_20035_12067	ASV1684MotOTUs	11	0	11	0	0	0	0	0
M01639_152_000000000-BTK9W_1_2110_19707_10815	ASV1628MotOTUs	11	0	11	0	0	0	0	0
M04997_41_000000000-BTKB3_1_1106_29192_16454	ASV1633MotOTUs	11	0	11	0	0	0	0	0
M01639_152_000000000-BTK9W_1_2110_18937_6866	ASV1685MotOTUs	11	0	11	0	0	0	0	0
M01639_152_000000000-BTK9W_1_1119_8725_4526	ASV1683MotOTUs	11	0	11	0	0	0	0	0
M01639_152_000000000-BTK9W_1_2102_12821_21044	ASV2633MotOTUs	11	0	11	0	0	0	0	0
M04997_41_000000000-BTKB3_1_1108_26371_5850	ASV1660MotOTUs	11	0	11	0	0	0	0	0
M04997_41_000000000-BTKB3_1_1112_13154_14908	ASV1626MotOTUs	11	0	11	0	0	0	0	0
M01639_152_000000000-BTK9W_1_1109_13303_22947	ASV1622MotOTUs	11	0	11	0	0	0	0	0
M04997_41_000000000-BTKB3_1_1106_18915_5798	ASV1640MotOTUs	11	0	11	0	0	0	0	0
M02042_354_000000000-JV5CC_1_2117_9061_21197	ASV1692MotOTUs	11	0	0	0	0	0	0	11
M02042_354_000000000-JV5CC_1_2111_4531_11086	ASV1657MotOTUs	11	0	0	0	0	0	0	11
M02042_354_000000000-JV5CC_1_2112_10543_2551	ASV1670MotOTUs	11	0	0	0	0	0	0	11
M02042_354_000000000-JV5CC_1_2113_14337_12951	ASV1607MotOTUs	11	0	0	0	0	0	0	11
M02042_354_000000000-JV5CC_1_2115_11878_23355	ASV1679MotOTUs	11	0	0	0	0	0	0	11
M02042_354_000000000-JV5CC_1_1113_18673_6060	ASV1641MotOTUs	11	0	0	0	0	0	0	11
M02042_354_000000000-JV5CC_1_2111_23746_11137	ASV1662MotOTUs	11	0	0	0	0	0	0	11
M02042_354_000000000-JV5CC_1_1119_5160_15795	ASV1658MotOTUs	11	0	0	0	0	0	0	11
M02042_354_000000000-JV5CC_1_1106_22611_14638	ASV1697MotOTUs	11	0	0	0	0	0	0	11
M02042_354_000000000-JV5CC_1_1118_17614_10223	ASV3051MotOTUs	11	0	0	0	0	0	11	0
M02042_354_000000000-JV5CC_1_2103_25298_21259	ASV1625MotOTUs	11	0	0	0	0	0	11	0
M04997_41_000000000-BTKB3_1_1109_18680_3869	ASV1603MotOTUs	11	11	0	0	0	0	0	0
M01639_152_000000000-BTK9W_1_1118_8355_18938	ASV1612MotOTUs	11	11	0	0	0	0	0	0
M04997_41_000000000-BTKB3_1_1118_27454_13557	ASV1631MotOTUs	11	11	0	0	0	0	0	0
M04997_41_000000000-BTKB3_1_2118_6275_10709	ASV1649MotOTUs	11	11	0	0	0	0	0	0
M04997_41_000000000-BTKB3_1_2107_25250_8919	ASV1650MotOTUs	11	11	0	0	0	0	0	0
M01639_152_000000000-BTK9W_1_1107_19827_12535	ASV1646MotOTUs	11	11	0	0	0	0	0	0
M01639_152_000000000-BTK9W_1_1117_11525_9567	ASV1690MotOTUs	11	0	0	0	11	0	0	0
M02042_354_000000000-JV5CC_1_1103_26094_21146	ASV1654MotOTUs	11	0	0	0	0	0	11	0
M01639_152_000000000-BTK9W_1_2114_23108_4122	ASV2388MotOTUs	11	0	0	0	4	0	7	0
M01639_152_000000000-BTK9W_1_2102_18782_11050	ASV1608MotOTUs	11	0	0	0	6	0	5	0
M04997_41_000000000-BTKB3_1_2109_10767_12621	ASV1667MotOTUs	11	0	0	0	11	0	0	0
M02042_354_000000000-JV5CC_1_1104_18398_11120	ASV1619MotOTUs	11	0	0	0	0	0	0	11
M04997_41_000000000-BTKB3_1_1105_10899_16511	ASV2609MotOTUs	11	0	11	0	0	0	0	0
M01639_152_000000000-BTK9W_1_2118_14371_2347	ASV1638MotOTUs	11	0	0	0	0	11	0	0
M01639_152_000000000-BTK9W_1_1108_24902_15874	ASV1696MotOTUs	11	0	0	0	0	11	0	0
M01639_152_000000000-BTK9W_1_2107_17832_17313	ASV1634MotOTUs	11	0	0	0	0	11	0	0
M04997_41_000000000-BTKB3_1_1118_26549_14107	ASV1636MotOTUs	11	0	0	0	0	11	0	0
M01639_152_000000000-BTK9W_1_1116_12379_23374	ASV1610MotOTUs	11	0	0	0	0	11	0	0
M01639_152_000000000-BTK9W_1_1118_23535_2872	ASV1620MotOTUs	11	0	0	0	0	11	0	0
M01639_152_000000000-BTK9W_1_1106_22023_8214	ASV1615MotOTUs	11	0	0	0	0	11	0	0
M04997_41_000000000-BTKB3_1_2111_27889_12370	ASV1695MotOTUs	11	0	0	0	0	11	0	0
M01639_152_000000000-BTK9W_1_1118_14961_11230	ASV1665MotOTUs	11	0	0	0	11	0	0	0
M04997_41_000000000-BTKB3_1_2104_12482_9352	ASV2842MotOTUs	11	0	0	0	1	10	0	0
M04997_41_000000000-BTKB3_1_2106_11534_16584	ASV1632MotOTUs	11	0	0	0	0	11	0	0
M01639_152_000000000-BTK9W_1_1117_22541_9668	ASV1653MotOTUs	11	0	0	0	11	0	0	0
M01639_152_000000000-BTK9W_1_2103_11354_6912	ASV1613MotOTUs	11	0	0	0	0	11	0	0
M01639_152_000000000-BTK9W_1_1119_10301_4914	ASV1605MotOTUs	11	0	0	0	0	11	0	0
M01639_152_000000000-BTK9W_1_2117_11914_14166	ASV2712MotOTUs	11	0	0	11	0	0	0	0
M01639_152_000000000-BTK9W_1_2106_20419_14282	ASV1671MotOTUs	11	0	0	11	0	0	0	0
M01639_152_000000000-BTK9W_1_2118_9527_23757	ASV2601MotOTUs	11	0	0	11	0	0	0	0
M04997_41_000000000-BTKB3_1_2108_26614_11562	ASV1663MotOTUs	11	0	0	11	0	0	0	0
M04997_41_000000000-BTKB3_1_2101_22518_12417	ASV1668MotOTUs	11	0	0	11	0	0	0	0
M01639_152_000000000-BTK9W_1_1115_10201_14497	ASV1627MotOTUs	11	0	0	11	0	0	0	0
M04997_41_000000000-BTKB3_1_2102_21134_19482	ASV1609MotOTUs	11	0	0	11	0	0	0	0
M01639_152_000000000-BTK9W_1_2118_8769_14608	ASV1616MotOTUs	11	0	0	11	0	0	0	0
M02042_354_000000000-JV5CC_1_2114_22594_13637	ASV1689MotOTUs	11	0	0	0	0	0	11	0
M01639_152_000000000-BTK9W_1_1108_4939_10212	ASV1681MotOTUs	11	11	0	0	0	0	0	0
M01639_152_000000000-BTK9W_1_2110_5882_18835	ASV1672MotOTUs	11	11	0	0	0	0	0	0
M01639_152_000000000-BTK9W_1_1108_18119_7738	ASV1648MotOTUs	11	11	0	0	0	0	0	0
M01639_152_000000000-BTK9W_1_1101_4126_10980	ASV1602MotOTUs	11	11	0	0	0	0	0	0
M02042_354_000000000-JV5CC_1_1107_27232_17149	ASV1673MotOTUs	11	0	0	0	0	0	11	0
M01639_152_000000000-BTK9W_1_2110_16176_24178	ASV1659MotOTUs	11	11	0	0	0	0	0	0
M02042_354_000000000-JV5CC_1_1111_14842_8020	ASV1637MotOTUs	11	0	0	0	0	0	11	0
M02042_354_000000000-JV5CC_1_2112_6269_18207	ASV1694MotOTUs	11	0	0	0	0	0	11	0
M02042_354_000000000-JV5CC_1_1101_26244_5991	ASV1677MotOTUs	11	0	0	0	0	0	11	0
M02042_354_000000000-JV5CC_1_1117_25049_22483	ASV1688MotOTUs	11	0	0	0	0	0	11	0
M02042_354_000000000-JV5CC_1_1107_20884_3616	ASV1611MotOTUs	11	0	0	0	0	0	11	0
M02042_354_000000000-JV5CC_1_2118_27652_8755	ASV1698MotOTUs	11	0	0	0	0	0	11	0
M02042_354_000000000-JV5CC_1_2116_8850_15424	ASV1606MotOTUs	11	0	0	0	0	0	11	0
M01639_152_000000000-BTK9W_1_2109_21042_22175	ASV1652MotOTUs	11	0	0	0	0	11	0	0
M01639_152_000000000-BTK9W_1_1114_8640_12101	ASV1655MotOTUs	11	0	0	0	1	10	0	0
M01639_152_000000000-BTK9W_1_1111_19860_6351	ASV1700MotOTUs	11	0	0	0	0	11	0	0
M04997_41_000000000-BTKB3_1_2104_8794_2998	ASV1651MotOTUs	11	0	0	0	0	11	0	0
M01639_152_000000000-BTK9W_1_1109_4307_5946	ASV1642MotOTUs	11	0	0	0	10	1	0	0
M04997_41_000000000-BTKB3_1_2103_22808_21008	ASV1676MotOTUs	11	0	0	0	11	0	0	0
M01639_152_000000000-BTK9W_1_2111_18856_6076	ASV1699MotOTUs	11	0	0	0	11	0	0	0
M04997_41_000000000-BTKB3_1_2109_10242_22623	ASV1678MotOTUs	11	0	0	0	0	11	0	0
M02042_354_000000000-JV5CC_1_2107_22822_19121	ASV1601MotOTUs	11	0	0	0	0	0	0	11
M02042_354_000000000-JV5CC_1_1101_27048_12497	ASV1645MotOTUs	11	0	0	0	0	0	0	11
M01639_152_000000000-BTK9W_1_1109_19917_16481	ASV1618MotOTUs	11	0	0	11	0	0	0	0
M04997_41_000000000-BTKB3_1_2103_19859_9679	ASV1599MotOTUs	11	0	0	11	0	0	0	0
M04997_41_000000000-BTKB3_1_2108_3455_15434	ASV1644MotOTUs	11	0	0	11	0	0	0	0
M01639_152_000000000-BTK9W_1_2117_27377_7776	ASV1614MotOTUs	11	0	0	11	0	0	0	0
M04997_41_000000000-BTKB3_1_2113_5669_15167	ASV1630MotOTUs	11	0	0	11	0	0	0	0
M01639_152_000000000-BTK9W_1_1111_10071_7659	ASV1629MotOTUs	11	0	0	11	0	0	0	0
M01639_152_000000000-BTK9W_1_2113_6283_14535	ASV1664MotOTUs	11	0	0	11	0	0	0	0
M04997_41_000000000-BTKB3_1_1106_19973_24359	ASV1666MotOTUs	11	0	0	11	0	0	0	0
M01639_152_000000000-BTK9W_1_2112_20661_24231	ASV1669MotOTUs	11	0	0	11	0	0	0	0
M01639_152_000000000-BTK9W_1_1103_28409_16091	ASV1647MotOTUs	11	0	0	0	2	9	0	0
M01639_152_000000000-BTK9W_1_1111_20488_24550	ASV1680MotOTUs	11	0	0	11	0	0	0	0
M01639_152_000000000-BTK9W_1_2112_21557_15960	ASV1682MotOTUs	11	0	0	11	0	0	0	0
M01639_152_000000000-BTK9W_1_2117_11215_22503	ASV1687MotOTUs	11	0	0	11	0	0	0	0
M01639_152_000000000-BTK9W_1_1107_12604_10233	ASV1691MotOTUs	11	0	0	11	0	0	0	0
M01639_152_000000000-BTK9W_1_2118_16254_16349	ASV1661MotOTUs	11	0	0	11	0	0	0	0
M04997_41_000000000-BTKB3_1_1108_15335_7188	ASV1774MotOTUs	10	0	10	0	0	0	0	0
M01639_152_000000000-BTK9W_1_1107_12673_10758	ASV4725MotOTUs	10	0	10	0	0	0	0	0
M01639_152_000000000-BTK9W_1_1117_24379_12251	ASV1782MotOTUs	10	0	10	0	0	0	0	0
M01639_152_000000000-BTK9W_1_2115_7134_9351	ASV3186MotOTUs	10	0	10	0	0	0	0	0
M01639_152_000000000-BTK9W_1_1105_20140_11725	ASV1748MotOTUs	10	0	10	0	0	0	0	0
M01639_152_000000000-BTK9W_1_2105_10379_6257	ASV3239MotOTUs	10	0	10	0	0	0	0	0
M01639_152_000000000-BTK9W_1_2109_13025_14559	ASV1828MotOTUs	10	0	10	0	0	0	0	0
M04997_41_000000000-BTKB3_1_1119_17838_5934	ASV1851MotOTUs	10	0	10	0	0	0	0	0
M04997_41_000000000-BTKB3_1_2116_17753_16139	ASV1757MotOTUs	10	0	10	0	0	0	0	0
M04997_41_000000000-BTKB3_1_1116_10765_2546	ASV3067MotOTUs	10	0	10	0	0	0	0	0
M01639_152_000000000-BTK9W_1_1112_18269_13167	ASV3824MotOTUs	10	0	10	0	0	0	0	0
M01639_152_000000000-BTK9W_1_1119_9710_15318	ASV1765MotOTUs	10	0	10	0	0	0	0	0
M01639_152_000000000-BTK9W_1_2116_25531_10546	ASV1832MotOTUs	10	0	10	0	0	0	0	0
M01639_152_000000000-BTK9W_1_2108_15064_13950	ASV1777MotOTUs	10	0	10	0	0	0	0	0
M01639_152_000000000-BTK9W_1_1118_12382_6304	ASV1807MotOTUs	10	0	10	0	0	0	0	0
M04997_41_000000000-BTKB3_1_1110_13706_8270	ASV1787MotOTUs	10	0	10	0	0	0	0	0
M04997_41_000000000-BTKB3_1_1117_8077_5110	ASV1708MotOTUs	10	0	10	0	0	0	0	0
M04997_41_000000000-BTKB3_1_2110_9378_15383	ASV5011MotOTUs	10	0	10	0	0	0	0	0
M01639_152_000000000-BTK9W_1_1116_6557_4288	ASV1822MotOTUs	10	0	10	0	0	0	0	0
M01639_152_000000000-BTK9W_1_1104_27458_6211	ASV1860MotOTUs	10	0	10	0	0	0	0	0
M04997_41_000000000-BTKB3_1_2119_21432_2901	ASV1789MotOTUs	10	0	10	0	0	0	0	0
M04997_41_000000000-BTKB3_1_1108_26409_5382	ASV1801MotOTUs	10	0	10	0	0	0	0	0
M01639_152_000000000-BTK9W_1_1115_10166_6867	ASV1727MotOTUs	10	0	10	0	0	0	0	0
M01639_152_000000000-BTK9W_1_1105_10439_6044	ASV1808MotOTUs	10	0	10	0	0	0	0	0
M01639_152_000000000-BTK9W_1_1102_2529_12796	ASV1858MotOTUs	10	0	10	0	0	0	0	0
M01639_152_000000000-BTK9W_1_2105_28428_13751	ASV2763MotOTUs	10	0	10	0	0	0	0	0
M02042_354_000000000-JV5CC_1_1119_25696_16622	ASV2951MotOTUs	10	0	0	0	0	0	0	10
M02042_354_000000000-JV5CC_1_2104_18618_12535	ASV1862MotOTUs	10	0	0	0	0	0	0	10
M02042_354_000000000-JV5CC_1_1110_9788_3492	ASV1812MotOTUs	10	0	0	0	0	0	0	10
M02042_354_000000000-JV5CC_1_1114_13324_7171	ASV1799MotOTUs	10	0	0	0	0	0	0	10
M02042_354_000000000-JV5CC_1_1104_14151_3955	ASV5055MotOTUs	10	0	0	0	0	0	0	10
M02042_354_000000000-JV5CC_1_1116_21383_10047	ASV1761MotOTUs	10	0	0	0	0	0	0	10
M02042_354_000000000-JV5CC_1_1115_14934_22220	ASV4063MotOTUs	10	0	0	0	0	0	10	0
M02042_354_000000000-JV5CC_1_1105_27763_7962	ASV3041MotOTUs	10	0	0	0	0	0	10	0
M02042_354_000000000-JV5CC_1_2112_28449_10094	ASV3633MotOTUs	10	0	0	0	0	0	10	0
M02042_354_000000000-JV5CC_1_2113_7412_15419	ASV1756MotOTUs	10	0	0	0	0	0	10	0
M02042_354_000000000-JV5CC_1_2104_21350_8670	ASV5254MotOTUs	10	0	0	0	0	0	10	0
M02042_354_000000000-JV5CC_1_1118_18517_24407	ASV1805MotOTUs	10	0	0	0	0	0	10	0
M01639_152_000000000-BTK9W_1_1115_14712_15514	ASV1835MotOTUs	10	0	0	0	10	0	0	0
M04997_41_000000000-BTKB3_1_1113_18913_18330	ASV2997MotOTUs	10	0	0	0	10	0	0	0
M02042_354_000000000-JV5CC_1_2112_21842_12091	ASV1749MotOTUs	10	0	0	0	0	0	10	0
M01639_152_000000000-BTK9W_1_1101_21747_8167	ASV1809MotOTUs	10	0	0	0	10	0	0	0
M01639_152_000000000-BTK9W_1_2111_22046_16238	ASV1859MotOTUs	10	0	0	0	10	0	0	0
M02042_354_000000000-JV5CC_1_2115_22533_12780	ASV1728MotOTUs	10	0	0	0	0	0	10	0
M02042_354_000000000-JV5CC_1_1101_2884_8574	ASV1802MotOTUs	10	0	0	0	0	0	10	0
M02042_354_000000000-JV5CC_1_1112_27619_17231	ASV2732MotOTUs	10	0	0	0	0	0	10	0
M02042_354_000000000-JV5CC_1_2116_29291_15435	ASV1849MotOTUs	10	0	0	0	0	0	10	0
M02042_354_000000000-JV5CC_1_2106_13280_18111	ASV1764MotOTUs	10	0	0	0	0	0	10	0
M01639_152_000000000-BTK9W_1_2117_6930_2629	ASV1725MotOTUs	10	0	0	0	6	0	4	0
M02042_354_000000000-JV5CC_1_1115_26193_21970	ASV2748MotOTUs	10	0	0	0	0	0	0	10
M01639_152_000000000-BTK9W_1_1112_16385_7228	ASV3851MotOTUs	10	0	10	0	0	0	0	0
M01639_152_000000000-BTK9W_1_2103_25073_8763	ASV1775MotOTUs	10	0	0	0	0	10	0	0
M01639_152_000000000-BTK9W_1_1117_12993_17446	ASV1740MotOTUs	10	0	0	0	0	10	0	0
M04997_41_000000000-BTKB3_1_1108_23052_6630	ASV1729MotOTUs	10	0	0	0	0	10	0	0
M04997_41_000000000-BTKB3_1_2113_29184_12480	ASV1718MotOTUs	10	0	0	0	0	10	0	0
M01639_152_000000000-BTK9W_1_1103_21609_3651	ASV1738MotOTUs	10	0	0	0	0	10	0	0
M01639_152_000000000-BTK9W_1_2117_22686_12016	ASV1735MotOTUs	10	0	0	0	0	10	0	0
M04997_41_000000000-BTKB3_1_2105_10696_23901	ASV1820MotOTUs	10	0	0	0	0	10	0	0
M01639_152_000000000-BTK9W_1_2103_21811_5946	ASV1719MotOTUs	10	0	0	0	0	10	0	0
M01639_152_000000000-BTK9W_1_1118_8235_17535	ASV1759MotOTUs	10	0	0	0	0	10	0	0
M04997_41_000000000-BTKB3_1_2111_24782_7008	ASV1739MotOTUs	10	0	0	0	0	10	0	0
M04997_41_000000000-BTKB3_1_2118_10691_17376	ASV1786MotOTUs	10	0	0	0	0	10	0	0
M01639_152_000000000-BTK9W_1_1106_14305_7212	ASV1737MotOTUs	10	0	0	0	0	10	0	0
M01639_152_000000000-BTK9W_1_1103_21332_15524	ASV1703MotOTUs	10	0	0	0	0	10	0	0
M04997_41_000000000-BTKB3_1_2119_24264_7911	ASV1776MotOTUs	10	0	0	0	0	10	0	0
M04997_41_000000000-BTKB3_1_2106_7213_10696	ASV1792MotOTUs	10	0	0	0	0	10	0	0
M01639_152_000000000-BTK9W_1_2111_7240_22578	ASV1706MotOTUs	10	0	0	0	0	10	0	0
M01639_152_000000000-BTK9W_1_2108_21207_14490	ASV1779MotOTUs	10	0	0	0	0	10	0	0
M01639_152_000000000-BTK9W_1_2111_27480_15640	ASV1750MotOTUs	10	0	0	0	0	10	0	0
M01639_152_000000000-BTK9W_1_1105_15641_7884	ASV1790MotOTUs	10	0	0	0	0	10	0	0
M04997_41_000000000-BTKB3_1_1109_21262_12646	ASV1829MotOTUs	10	0	0	0	0	10	0	0
M01639_152_000000000-BTK9W_1_1106_29270_15273	ASV1702MotOTUs	10	0	0	0	0	10	0	0
M01639_152_000000000-BTK9W_1_2102_7064_7180	ASV1780MotOTUs	10	0	0	0	0	10	0	0
M04997_41_000000000-BTKB3_1_2117_13362_19420	ASV3910MotOTUs	10	0	0	0	0	10	0	0
M01639_152_000000000-BTK9W_1_2108_18745_5548	ASV1783MotOTUs	10	0	0	0	10	0	0	0
M04997_41_000000000-BTKB3_1_1113_8776_6754	ASV1758MotOTUs	10	0	0	0	10	0	0	0
M01639_152_000000000-BTK9W_1_1114_22488_15005	ASV1771MotOTUs	10	0	0	0	10	0	0	0
M04997_41_000000000-BTKB3_1_1101_5515_5750	ASV1827MotOTUs	10	0	0	0	10	0	0	0
M01639_152_000000000-BTK9W_1_1113_23821_16361	ASV1714MotOTUs	10	0	0	0	0	10	0	0
M04997_41_000000000-BTKB3_1_1117_19262_21685	ASV1819MotOTUs	10	0	0	0	0	10	0	0
M01639_152_000000000-BTK9W_1_1115_15355_24501	ASV1844MotOTUs	10	0	0	0	10	0	0	0
M01639_152_000000000-BTK9W_1_1102_21097_5749	ASV1767MotOTUs	10	0	0	10	0	0	0	0
M04997_41_000000000-BTKB3_1_1106_2478_12874	ASV1751MotOTUs	10	0	0	10	0	0	0	0
M04997_41_000000000-BTKB3_1_1115_23069_18519	ASV1778MotOTUs	10	0	0	10	0	0	0	0
M01639_152_000000000-BTK9W_1_2108_27396_18859	ASV1734MotOTUs	10	0	0	10	0	0	0	0
M01639_152_000000000-BTK9W_1_1117_8398_19624	ASV1753MotOTUs	10	0	0	10	0	0	0	0
M01639_152_000000000-BTK9W_1_2111_22853_5622	ASV1747MotOTUs	10	0	0	10	0	0	0	0
M01639_152_000000000-BTK9W_1_1116_8345_24425	ASV1784MotOTUs	10	0	0	10	0	0	0	0
M01639_152_000000000-BTK9W_1_1117_22860_16825	ASV1731MotOTUs	10	0	0	10	0	0	0	0
M01639_152_000000000-BTK9W_1_1111_17212_10665	ASV1826MotOTUs	10	0	0	10	0	0	0	0
M01639_152_000000000-BTK9W_1_1119_27937_13508	ASV1730MotOTUs	10	0	0	10	0	0	0	0
M01639_152_000000000-BTK9W_1_2117_24577_16518	ASV1772MotOTUs	10	0	0	0	0	10	0	0
M04997_41_000000000-BTKB3_1_2106_11454_10538	ASV3168MotOTUs	10	10	0	0	0	0	0	0
M01639_152_000000000-BTK9W_1_2114_5523_12841	ASV1850MotOTUs	10	10	0	0	0	0	0	0
M04997_41_000000000-BTKB3_1_2113_20487_4008	ASV1785MotOTUs	10	10	0	0	0	0	0	0
M01639_152_000000000-BTK9W_1_1116_10156_3616	ASV1744MotOTUs	10	10	0	0	0	0	0	0
M04997_41_000000000-BTKB3_1_1111_6170_6720	ASV1755MotOTUs	10	10	0	0	0	0	0	0
M01639_152_000000000-BTK9W_1_1101_13563_11564	ASV1743MotOTUs	10	10	0	0	0	0	0	0
M01639_152_000000000-BTK9W_1_2113_12993_8825	ASV1796MotOTUs	10	10	0	0	0	0	0	0
M01639_152_000000000-BTK9W_1_2114_24407_16960	ASV1745MotOTUs	10	10	0	0	0	0	0	0
M01639_152_000000000-BTK9W_1_1118_20340_21370	ASV1736MotOTUs	10	10	0	0	0	0	0	0
M01639_152_000000000-BTK9W_1_1107_20174_23580	ASV1791MotOTUs	10	10	0	0	0	0	0	0
M02042_354_000000000-JV5CC_1_1103_15591_22204	ASV1754MotOTUs	10	0	0	0	0	0	10	0
M02042_354_000000000-JV5CC_1_1101_11558_20958	ASV1711MotOTUs	10	0	0	0	0	0	10	0
M02042_354_000000000-JV5CC_1_1110_12470_9465	ASV1763MotOTUs	10	0	0	0	0	0	10	0
M02042_354_000000000-JV5CC_1_2106_21019_2239	ASV1716MotOTUs	10	0	0	0	0	0	10	0
M02042_354_000000000-JV5CC_1_2118_4664_9638	ASV4023MotOTUs	10	0	0	0	0	0	10	0
M02042_354_000000000-JV5CC_1_2107_23908_19430	ASV2900MotOTUs	10	0	0	0	0	0	10	0
M01639_152_000000000-BTK9W_1_1116_15450_12462	ASV1709MotOTUs	10	10	0	0	0	0	0	0
M02042_354_000000000-JV5CC_1_1115_25499_22719	ASV1854MotOTUs	10	0	0	0	0	0	10	0
M04997_41_000000000-BTKB3_1_1101_21606_5876	ASV1864MotOTUs	10	0	0	0	0	10	0	0
M04997_41_000000000-BTKB3_1_2101_11692_12550	ASV1722MotOTUs	10	0	0	0	0	10	0	0
M01639_152_000000000-BTK9W_1_1110_8002_10658	ASV1834MotOTUs	10	0	0	0	5	5	0	0
M04997_41_000000000-BTKB3_1_2101_2770_9303	ASV1818MotOTUs	10	0	0	0	10	0	0	0
M01639_152_000000000-BTK9W_1_1117_10797_4000	ASV1741MotOTUs	10	0	0	0	10	0	0	0
M04997_41_000000000-BTKB3_1_1119_20781_17676	ASV1824MotOTUs	10	0	0	0	10	0	0	0
M01639_152_000000000-BTK9W_1_1112_15559_24170	ASV1843MotOTUs	10	0	0	0	0	10	0	0
M01639_152_000000000-BTK9W_1_2103_19098_17247	ASV1794MotOTUs	10	0	0	0	10	0	0	0
M01639_152_000000000-BTK9W_1_1117_13781_7097	ASV1773MotOTUs	10	0	0	0	10	0	0	0
M04997_41_000000000-BTKB3_1_2101_9515_20180	ASV1852MotOTUs	10	0	0	0	9	1	0	0
M04997_41_000000000-BTKB3_1_1101_9434_15432	ASV1833MotOTUs	10	0	0	0	8	2	0	0
M01639_152_000000000-BTK9W_1_1108_11500_4698	ASV1705MotOTUs	10	0	0	0	9	1	0	0
M01639_152_000000000-BTK9W_1_2104_26394_12757	ASV1813MotOTUs	10	0	0	0	10	0	0	0
M02042_354_000000000-JV5CC_1_1115_3488_13924	ASV1715MotOTUs	10	0	0	0	0	0	10	0
M02042_354_000000000-JV5CC_1_2119_5412_7714	ASV1723MotOTUs	10	0	0	0	0	0	10	0
M01639_152_000000000-BTK9W_1_2108_10676_7674	ASV1762MotOTUs	10	10	0	0	0	0	0	0
M02042_354_000000000-JV5CC_1_2115_7116_9573	ASV1831MotOTUs	10	0	0	0	0	0	0	10
M02042_354_000000000-JV5CC_1_2118_15089_13228	ASV1746MotOTUs	10	0	0	0	0	0	0	10
M02042_354_000000000-JV5CC_1_1113_26765_15996	ASV1839MotOTUs	10	0	0	0	0	0	0	10
M04997_41_000000000-BTKB3_1_2112_16564_17797	ASV1856MotOTUs	10	0	10	0	0	0	0	0
M01639_152_000000000-BTK9W_1_2113_28258_13100	ASV1733MotOTUs	10	0	10	0	0	0	0	0
M02042_354_000000000-JV5CC_1_1109_4616_5743	ASV1817MotOTUs	10	0	0	0	0	0	0	10
M01639_152_000000000-BTK9W_1_2116_15337_20040	ASV1768MotOTUs	10	0	0	10	0	0	0	0
M01639_152_000000000-BTK9W_1_2116_9213_7438	ASV1863MotOTUs	10	0	0	10	0	0	0	0
M01639_152_000000000-BTK9W_1_2113_10766_8995	ASV1712MotOTUs	10	0	0	10	0	0	0	0
M01639_152_000000000-BTK9W_1_1109_18603_2310	ASV1804MotOTUs	10	0	0	10	0	0	0	0
M01639_152_000000000-BTK9W_1_1116_12087_13771	ASV1742MotOTUs	10	0	0	10	0	0	0	0
M01639_152_000000000-BTK9W_1_1102_15171_4470	ASV1840MotOTUs	10	0	0	10	0	0	0	0
M01639_152_000000000-BTK9W_1_2114_16226_3586	ASV1766MotOTUs	10	0	0	10	0	0	0	0
M04997_41_000000000-BTKB3_1_1110_12026_18970	ASV1853MotOTUs	10	0	0	10	0	0	0	0
M01639_152_000000000-BTK9W_1_1118_7754_18438	ASV1855MotOTUs	10	0	0	10	0	0	0	0
M04997_41_000000000-BTKB3_1_1118_18257_11715	ASV1781MotOTUs	10	0	0	10	0	0	0	0
M01639_152_000000000-BTK9W_1_2117_17147_7595	ASV1823MotOTUs	10	0	0	10	0	0	0	0
M01639_152_000000000-BTK9W_1_1102_13844_4629	ASV1846MotOTUs	10	0	0	10	0	0	0	0
M01639_152_000000000-BTK9W_1_2114_25731_9219	ASV1721MotOTUs	10	0	0	10	0	0	0	0
M01639_152_000000000-BTK9W_1_2118_11187_11930	ASV1857MotOTUs	10	0	0	10	0	0	0	0
M01639_152_000000000-BTK9W_1_1114_10720_25127	ASV1845MotOTUs	10	0	0	10	0	0	0	0
M04997_41_000000000-BTKB3_1_2112_18389_12606	ASV1814MotOTUs	10	0	0	10	0	0	0	0
M02042_354_000000000-JV5CC_1_1105_12193_16738	ASV1770MotOTUs	10	0	0	0	0	0	0	10
M01639_152_000000000-BTK9W_1_2107_14313_5460	ASV1798MotOTUs	10	10	0	0	0	0	0	0
M04997_41_000000000-BTKB3_1_2115_19714_13713	ASV4304MotOTUs	10	0	0	10	0	0	0	0
M01639_152_000000000-BTK9W_1_2114_12439_20437	ASV1793MotOTUs	10	0	0	10	0	0	0	0
M01639_152_000000000-BTK9W_1_2107_7789_16859	ASV1701MotOTUs	10	0	10	0	0	0	0	0
M01639_152_000000000-BTK9W_1_2110_11231_12483	ASV1896MotOTUs	9	0	9	0	0	0	0	0
M01639_152_000000000-BTK9W_1_1109_14529_5558	ASV1949MotOTUs	9	0	9	0	0	0	0	0
M04997_41_000000000-BTKB3_1_1105_17838_18480	ASV2065MotOTUs	9	0	9	0	0	0	0	0
M04997_41_000000000-BTKB3_1_2116_28276_18423	ASV2070MotOTUs	9	0	9	0	0	0	0	0
M01639_152_000000000-BTK9W_1_1101_6810_22791	ASV2004MotOTUs	9	0	9	0	0	0	0	0
M01639_152_000000000-BTK9W_1_1115_4146_10549	ASV2001MotOTUs	9	0	9	0	0	0	0	0
M01639_152_000000000-BTK9W_1_1116_21425_3445	ASV2062MotOTUs	9	0	9	0	0	0	0	0
M04997_41_000000000-BTKB3_1_2110_26339_5700	ASV4699MotOTUs	9	0	9	0	0	0	0	0
M01639_152_000000000-BTK9W_1_1115_18443_9615	ASV1897MotOTUs	9	0	9	0	0	0	0	0
M04997_41_000000000-BTKB3_1_1112_12371_19881	ASV1869MotOTUs	9	0	9	0	0	0	0	0
M04997_41_000000000-BTKB3_1_1103_12187_12208	ASV1893MotOTUs	9	0	9	0	0	0	0	0
M01639_152_000000000-BTK9W_1_1104_18452_17131	ASV1996MotOTUs	9	0	9	0	0	0	0	0
M04997_41_000000000-BTKB3_1_1104_15801_7030	ASV1885MotOTUs	9	0	9	0	0	0	0	0
M01639_152_000000000-BTK9W_1_1113_28003_6585	ASV1922MotOTUs	9	0	9	0	0	0	0	0
M01639_152_000000000-BTK9W_1_2119_7563_3464	ASV4137MotOTUs	9	0	9	0	0	0	0	0
M04997_41_000000000-BTKB3_1_1119_13186_7528	ASV2049MotOTUs	9	0	9	0	0	0	0	0
M01639_152_000000000-BTK9W_1_1112_9092_8930	ASV1892MotOTUs	9	0	9	0	0	0	0	0
M01639_152_000000000-BTK9W_1_2115_5760_14870	ASV2076MotOTUs	9	0	9	0	0	0	0	0
M01639_152_000000000-BTK9W_1_1103_18977_21894	ASV1936MotOTUs	9	0	9	0	0	0	0	0
M01639_152_000000000-BTK9W_1_1117_11991_8653	ASV2063MotOTUs	9	0	9	0	0	0	0	0
M04997_41_000000000-BTKB3_1_1101_17260_17066	ASV3907MotOTUs	9	0	9	0	0	0	0	0
M04997_41_000000000-BTKB3_1_2109_23480_7105	ASV2029MotOTUs	9	0	9	0	0	0	0	0
M01639_152_000000000-BTK9W_1_2102_4449_15578	ASV3619MotOTUs	9	0	9	0	0	0	0	0
M02042_354_000000000-JV5CC_1_1112_13601_13771	ASV1909MotOTUs	9	0	0	0	0	0	0	9
M02042_354_000000000-JV5CC_1_1118_12828_22426	ASV4036MotOTUs	9	0	0	0	0	0	0	9
M02042_354_000000000-JV5CC_1_1113_4566_15653	ASV1957MotOTUs	9	0	0	0	0	0	0	9
M02042_354_000000000-JV5CC_1_2113_12035_21380	ASV2041MotOTUs	9	0	0	0	0	0	0	9
M02042_354_000000000-JV5CC_1_2104_14614_13095	ASV3195MotOTUs	9	0	0	0	0	0	0	9
M02042_354_000000000-JV5CC_1_1115_16018_8037	ASV1914MotOTUs	9	0	0	0	0	0	0	9
M02042_354_000000000-JV5CC_1_2113_3194_17564	ASV1940MotOTUs	9	0	0	0	0	0	0	9
M02042_354_000000000-JV5CC_1_1118_14238_4699	ASV3751MotOTUs	9	0	0	0	0	0	0	9
M02042_354_000000000-JV5CC_1_1117_8556_7607	ASV3639MotOTUs	9	0	0	0	0	0	0	9
M02042_354_000000000-JV5CC_1_1107_6418_16824	ASV1883MotOTUs	9	0	0	0	0	0	0	9
M02042_354_000000000-JV5CC_1_1105_11600_21071	ASV1891MotOTUs	9	0	0	0	0	0	0	9
M02042_354_000000000-JV5CC_1_2114_19404_11326	ASV1951MotOTUs	9	0	0	0	0	0	0	9
M02042_354_000000000-JV5CC_1_2104_21411_6025	ASV4065MotOTUs	9	0	0	0	0	0	0	9
M02042_354_000000000-JV5CC_1_1104_6546_12072	ASV1960MotOTUs	9	0	0	0	0	0	0	9
M02042_354_000000000-JV5CC_1_2102_5992_17905	ASV1956MotOTUs	9	0	0	0	0	0	0	9
M02042_354_000000000-JV5CC_1_1108_2906_12199	ASV1910MotOTUs	9	0	0	0	0	0	0	9
M02042_354_000000000-JV5CC_1_2111_7991_9040	ASV2061MotOTUs	9	0	0	0	0	0	0	9
M02042_354_000000000-JV5CC_1_1108_24238_13676	ASV2047MotOTUs	9	0	0	0	0	0	0	9
M02042_354_000000000-JV5CC_1_2114_21034_9463	ASV2033MotOTUs	9	0	0	0	0	0	0	9
M01639_152_000000000-BTK9W_1_2107_23052_8885	ASV1954MotOTUs	9	9	0	0	0	0	0	0
M02042_354_000000000-JV5CC_1_2115_3244_16111	ASV2043MotOTUs	9	0	0	0	0	0	9	0
M02042_354_000000000-JV5CC_1_1114_20513_14804	ASV5465MotOTUs	9	0	0	0	0	0	9	0
M02042_354_000000000-JV5CC_1_2111_17288_10811	ASV1977MotOTUs	9	0	0	0	0	0	9	0
M02042_354_000000000-JV5CC_1_2114_23535_16367	ASV1931MotOTUs	9	0	0	0	0	0	9	0
M04997_41_000000000-BTKB3_1_2115_16507_4220	ASV1930MotOTUs	9	0	0	0	9	0	0	0
M01639_152_000000000-BTK9W_1_1113_8864_16929	ASV1948MotOTUs	9	0	0	0	9	0	0	0
M04997_41_000000000-BTKB3_1_2119_4249_17795	ASV1900MotOTUs	9	9	0	0	0	0	0	0
M02042_354_000000000-JV5CC_1_1108_10789_23222	ASV1870MotOTUs	9	0	0	0	0	0	9	0
M02042_354_000000000-JV5CC_1_1114_10127_13030	ASV1937MotOTUs	9	0	0	0	0	0	9	0
M01639_152_000000000-BTK9W_1_2113_15178_5181	ASV2038MotOTUs	9	9	0	0	0	0	0	0
M04997_41_000000000-BTKB3_1_2106_24459_13917	ASV1876MotOTUs	9	9	0	0	0	0	0	0
M01639_152_000000000-BTK9W_1_1101_8509_5610	ASV1918MotOTUs	9	9	0	0	0	0	0	0
M01639_152_000000000-BTK9W_1_1112_3893_15761	ASV1880MotOTUs	9	9	0	0	0	0	0	0
M01639_152_000000000-BTK9W_1_1112_11109_17026	ASV1928MotOTUs	9	0	0	0	9	0	0	0
M01639_152_000000000-BTK9W_1_2119_4971_15074	ASV1920MotOTUs	9	9	0	0	0	0	0	0
M01639_152_000000000-BTK9W_1_2106_25186_21029	ASV1995MotOTUs	9	9	0	0	0	0	0	0
M04997_41_000000000-BTKB3_1_2115_15573_3577	ASV2018MotOTUs	9	0	0	0	9	0	0	0
M02042_354_000000000-JV5CC_1_1119_20927_10262	ASV4451MotOTUs	9	0	0	0	0	0	9	0
M01639_152_000000000-BTK9W_1_1113_18969_21136	ASV3584MotOTUs	9	0	0	0	9	0	0	0
M02042_354_000000000-JV5CC_1_1105_21647_7954	ASV4651MotOTUs	9	0	0	0	0	0	0	9
M02042_354_000000000-JV5CC_1_1119_20475_15261	ASV3525MotOTUs	9	0	0	0	0	0	0	9
M01639_152_000000000-BTK9W_1_1107_17382_11948	ASV1941MotOTUs	9	0	9	0	0	0	0	0
M01639_152_000000000-BTK9W_1_1112_12131_15429	ASV1999MotOTUs	9	0	9	0	0	0	0	0
M01639_152_000000000-BTK9W_1_2102_22629_14111	ASV2051MotOTUs	9	0	9	0	0	0	0	0
M01639_152_000000000-BTK9W_1_1113_15096_9080	ASV1966MotOTUs	9	0	9	0	0	0	0	0
M04997_41_000000000-BTKB3_1_1119_8184_23552	ASV1875MotOTUs	9	0	0	0	0	9	0	0
M01639_152_000000000-BTK9W_1_2111_7629_14053	ASV1866MotOTUs	9	0	0	0	0	9	0	0
M01639_152_000000000-BTK9W_1_2103_17222_15608	ASV1923MotOTUs	9	0	0	0	0	9	0	0
M01639_152_000000000-BTK9W_1_2116_14789_12696	ASV2016MotOTUs	9	0	0	0	0	9	0	0
M01639_152_000000000-BTK9W_1_1108_18787_18342	ASV1991MotOTUs	9	0	0	0	0	9	0	0
M01639_152_000000000-BTK9W_1_1115_9991_5729	ASV1879MotOTUs	9	0	0	0	0	9	0	0
M01639_152_000000000-BTK9W_1_2115_23319_2489	ASV2003MotOTUs	9	0	0	0	0	9	0	0
M04997_41_000000000-BTKB3_1_1113_26396_19263	ASV2060MotOTUs	9	0	0	0	0	9	0	0
M01639_152_000000000-BTK9W_1_2104_25625_11234	ASV2048MotOTUs	9	0	0	0	0	9	0	0
M01639_152_000000000-BTK9W_1_2117_23590_16594	ASV2066MotOTUs	9	0	0	0	0	9	0	0
M01639_152_000000000-BTK9W_1_2118_12742_9486	ASV1927MotOTUs	9	0	0	0	0	9	0	0
M01639_152_000000000-BTK9W_1_2110_3916_12399	ASV1976MotOTUs	9	0	0	0	0	9	0	0
M01639_152_000000000-BTK9W_1_1114_23567_5211	ASV2034MotOTUs	9	0	0	0	0	9	0	0
M01639_152_000000000-BTK9W_1_1107_23362_10246	ASV1887MotOTUs	9	0	0	0	0	9	0	0
M01639_152_000000000-BTK9W_1_2107_2453_15977	ASV2022MotOTUs	9	0	0	0	0	9	0	0
M01639_152_000000000-BTK9W_1_1109_17518_15939	ASV2002MotOTUs	9	0	0	0	0	9	0	0
M01639_152_000000000-BTK9W_1_1111_27664_15626	ASV2056MotOTUs	9	0	0	0	0	9	0	0
M01639_152_000000000-BTK9W_1_2105_19714_18589	ASV1902MotOTUs	9	0	0	0	0	9	0	0
M04997_41_000000000-BTKB3_1_1113_13203_4734	ASV1967MotOTUs	9	0	0	0	0	9	0	0
M01639_152_000000000-BTK9W_1_2110_19136_8537	ASV1867MotOTUs	9	0	0	0	0	9	0	0
M01639_152_000000000-BTK9W_1_1107_20756_3710	ASV2037MotOTUs	9	0	0	0	0	9	0	0
M01639_152_000000000-BTK9W_1_2113_22589_12249	ASV1865MotOTUs	9	0	0	0	0	9	0	0
M01639_152_000000000-BTK9W_1_2104_10630_3793	ASV1871MotOTUs	9	0	0	0	9	0	0	0
M01639_152_000000000-BTK9W_1_2106_22380_15889	ASV1917MotOTUs	9	0	0	0	9	0	0	0
M01639_152_000000000-BTK9W_1_2116_23449_16233	ASV1973MotOTUs	9	0	0	0	9	0	0	0
M01639_152_000000000-BTK9W_1_1119_1939_14852	ASV1975MotOTUs	9	0	0	0	9	0	0	0
M04997_41_000000000-BTKB3_1_1104_20016_15809	ASV1981MotOTUs	9	0	0	0	9	0	0	0
M01639_152_000000000-BTK9W_1_1114_14307_2486	ASV2053MotOTUs	9	0	0	0	0	9	0	0
M01639_152_000000000-BTK9W_1_1109_17165_8011	ASV1919MotOTUs	9	0	0	0	0	9	0	0
M04997_41_000000000-BTKB3_1_1102_21207_19168	ASV1913MotOTUs	9	0	0	0	0	9	0	0
M01639_152_000000000-BTK9W_1_2103_10855_23528	ASV1953MotOTUs	9	0	0	0	0	9	0	0
M04997_41_000000000-BTKB3_1_2106_8590_4693	ASV2025MotOTUs	9	0	0	0	0	9	0	0
M04997_41_000000000-BTKB3_1_2108_18550_19259	ASV1872MotOTUs	9	0	0	0	0	9	0	0
M04997_41_000000000-BTKB3_1_1110_28365_18717	ASV1963MotOTUs	9	9	0	0	0	0	0	0
M02042_354_000000000-JV5CC_1_1108_9962_18101	ASV1881MotOTUs	9	0	0	0	0	0	9	0
M04997_41_000000000-BTKB3_1_2114_13297_15103	ASV1889MotOTUs	9	0	0	0	9	0	0	0
M01639_152_000000000-BTK9W_1_1113_16811_4458	ASV1925MotOTUs	9	0	0	9	0	0	0	0
M01639_152_000000000-BTK9W_1_1109_21284_11317	ASV2008MotOTUs	9	0	0	9	0	0	0	0
M04997_41_000000000-BTKB3_1_2114_8223_16547	ASV1955MotOTUs	9	0	0	9	0	0	0	0
M04997_41_000000000-BTKB3_1_1115_7069_11461	ASV1877MotOTUs	9	0	0	9	0	0	0	0
M04997_41_000000000-BTKB3_1_1114_22497_11427	ASV2058MotOTUs	9	0	0	9	0	0	0	0
M04997_41_000000000-BTKB3_1_2107_21066_16376	ASV1921MotOTUs	9	0	0	9	0	0	0	0
M04997_41_000000000-BTKB3_1_2104_8632_13034	ASV1926MotOTUs	9	0	0	9	0	0	0	0
M04997_41_000000000-BTKB3_1_2118_11657_9884	ASV1961MotOTUs	9	0	0	9	0	0	0	0
M01639_152_000000000-BTK9W_1_2102_14280_13585	ASV2075MotOTUs	9	0	0	9	0	0	0	0
M01639_152_000000000-BTK9W_1_1113_20279_15709	ASV1993MotOTUs	9	0	0	9	0	0	0	0
M01639_152_000000000-BTK9W_1_2107_20090_3405	ASV1878MotOTUs	9	0	0	9	0	0	0	0
M04997_41_000000000-BTKB3_1_1106_15210_2412	ASV3641MotOTUs	9	0	0	9	0	0	0	0
M04997_41_000000000-BTKB3_1_2119_12338_17699	ASV2071MotOTUs	9	0	0	9	0	0	0	0
M01639_152_000000000-BTK9W_1_1113_21419_13160	ASV1884MotOTUs	9	0	0	9	0	0	0	0
M04997_41_000000000-BTKB3_1_1106_19250_7808	ASV1964MotOTUs	9	0	0	9	0	0	0	0
M01639_152_000000000-BTK9W_1_1107_22100_14725	ASV2035MotOTUs	9	0	0	9	0	0	0	0
M04997_41_000000000-BTKB3_1_2110_11372_17888	ASV1997MotOTUs	9	0	0	0	9	0	0	0
M04997_41_000000000-BTKB3_1_2108_7292_5453	ASV1901MotOTUs	9	0	9	0	0	0	0	0
M01639_152_000000000-BTK9W_1_2104_20726_12217	ASV2054MotOTUs	9	9	0	0	0	0	0	0
M01639_152_000000000-BTK9W_1_2103_16996_19465	ASV1968MotOTUs	9	9	0	0	0	0	0	0
M01639_152_000000000-BTK9W_1_1113_12846_19083	ASV1904MotOTUs	9	9	0	0	0	0	0	0
M01639_152_000000000-BTK9W_1_2112_8947_19732	ASV1939MotOTUs	9	9	0	0	0	0	0	0
M01639_152_000000000-BTK9W_1_1106_10684_13752	ASV1992MotOTUs	9	9	0	0	0	0	0	0
M04997_41_000000000-BTKB3_1_2114_7995_18923	ASV2031MotOTUs	9	9	0	0	0	0	0	0
M04997_41_000000000-BTKB3_1_2101_13579_13932	ASV2067MotOTUs	9	9	0	0	0	0	0	0
M04997_41_000000000-BTKB3_1_1102_17319_4296	ASV1929MotOTUs	9	9	0	0	0	0	0	0
M04997_41_000000000-BTKB3_1_1112_14287_4020	ASV1907MotOTUs	9	9	0	0	0	0	0	0
M04997_41_000000000-BTKB3_1_2111_6430_18450	ASV1972MotOTUs	9	9	0	0	0	0	0	0
M02042_354_000000000-JV5CC_1_2110_19183_6230	ASV1933MotOTUs	9	0	0	0	0	0	9	0
M02042_354_000000000-JV5CC_1_1109_11629_12443	ASV2009MotOTUs	9	0	0	0	0	0	9	0
M02042_354_000000000-JV5CC_1_2104_19954_11029	ASV2044MotOTUs	9	0	0	0	0	0	9	0
M02042_354_000000000-JV5CC_1_2108_23449_5277	ASV2013MotOTUs	9	0	0	0	0	0	9	0
M02042_354_000000000-JV5CC_1_2114_7681_12547	ASV1979MotOTUs	9	0	0	0	0	0	9	0
M02042_354_000000000-JV5CC_1_1111_15630_18049	ASV2015MotOTUs	9	0	0	0	0	0	9	0
M02042_354_000000000-JV5CC_1_1118_19167_21130	ASV2069MotOTUs	9	0	0	0	0	0	9	0
M02042_354_000000000-JV5CC_1_2116_21590_10869	ASV1974MotOTUs	9	0	0	0	0	0	9	0
M02042_354_000000000-JV5CC_1_1115_19212_22794	ASV1932MotOTUs	9	0	0	0	0	0	9	0
M02042_354_000000000-JV5CC_1_1117_5306_15332	ASV2000MotOTUs	9	0	0	0	0	0	9	0
M02042_354_000000000-JV5CC_1_2102_21566_14052	ASV2032MotOTUs	9	0	0	0	0	0	9	0
M04997_41_000000000-BTKB3_1_2112_7637_13597	ASV2017MotOTUs	9	0	0	0	0	9	0	0
M04997_41_000000000-BTKB3_1_1101_24672_20238	ASV2030MotOTUs	9	9	0	0	0	0	0	0
M01639_152_000000000-BTK9W_1_2104_4950_16338	ASV1888MotOTUs	9	9	0	0	0	0	0	0
M01639_152_000000000-BTK9W_1_1101_12776_7556	ASV2021MotOTUs	9	0	0	0	0	9	0	0
M01639_152_000000000-BTK9W_1_1117_18346_6054	ASV1942MotOTUs	9	0	0	0	9	0	0	0
M01639_152_000000000-BTK9W_1_2103_24263_6423	ASV1899MotOTUs	9	0	0	0	0	9	0	0
M01639_152_000000000-BTK9W_1_2108_16778_19388	ASV1908MotOTUs	9	0	0	0	7	2	0	0
M04997_41_000000000-BTKB3_1_1105_25934_4092	ASV2011MotOTUs	9	0	0	0	0	9	0	0
M01639_152_000000000-BTK9W_1_1113_5637_19510	ASV1894MotOTUs	9	0	0	0	0	9	0	0
M04997_41_000000000-BTKB3_1_2116_13571_18466	ASV1998MotOTUs	9	0	0	0	0	9	0	0
M01639_152_000000000-BTK9W_1_1111_23458_15519	ASV1873MotOTUs	9	0	0	0	8	1	0	0
M01639_152_000000000-BTK9W_1_1106_15185_14063	ASV1935MotOTUs	9	0	0	0	0	9	0	0
M04997_41_000000000-BTKB3_1_2115_27978_13470	ASV1903MotOTUs	9	0	0	0	0	9	0	0
M01639_152_000000000-BTK9W_1_2115_13514_6429	ASV1895MotOTUs	9	0	0	0	8	1	0	0
M01639_152_000000000-BTK9W_1_1117_20314_21970	ASV1982MotOTUs	9	0	0	0	6	3	0	0
M02042_354_000000000-JV5CC_1_1101_12675_21332	ASV1874MotOTUs	9	0	0	0	0	0	9	0
M02042_354_000000000-JV5CC_1_2119_22026_23768	ASV1934MotOTUs	9	0	0	0	0	0	9	0
M02042_354_000000000-JV5CC_1_2112_28599_17680	ASV2007MotOTUs	9	0	0	0	0	0	9	0
M02042_354_000000000-JV5CC_1_2114_13611_4180	ASV2073MotOTUs	9	0	0	0	0	0	0	9
M04997_41_000000000-BTKB3_1_1110_29468_10769	ASV2055MotOTUs	9	0	0	0	0	9	0	0
M01639_152_000000000-BTK9W_1_2104_15576_17334	ASV1994MotOTUs	9	0	9	0	0	0	0	0
M01639_152_000000000-BTK9W_1_2101_8027_16529	ASV2074MotOTUs	9	0	0	9	0	0	0	0
M01639_152_000000000-BTK9W_1_1102_17243_5181	ASV1868MotOTUs	9	0	0	9	0	0	0	0
M01639_152_000000000-BTK9W_1_1109_20754_16419	ASV1906MotOTUs	9	0	0	9	0	0	0	0
M04997_41_000000000-BTKB3_1_1114_19522_10148	ASV1989MotOTUs	9	0	0	9	0	0	0	0
M01639_152_000000000-BTK9W_1_2103_7985_23657	ASV2046MotOTUs	9	0	0	9	0	0	0	0
M01639_152_000000000-BTK9W_1_1110_2772_17854	ASV1971MotOTUs	9	0	0	9	0	0	0	0
M04997_41_000000000-BTKB3_1_1116_27492_9959	ASV1985MotOTUs	9	0	0	9	0	0	0	0
M01639_152_000000000-BTK9W_1_1108_16336_16285	ASV2042MotOTUs	9	0	0	9	0	0	0	0
M01639_152_000000000-BTK9W_1_1118_20165_12756	ASV1962MotOTUs	9	0	0	9	0	0	0	0
M01639_152_000000000-BTK9W_1_2114_19796_23050	ASV2027MotOTUs	9	0	0	9	0	0	0	0
M01639_152_000000000-BTK9W_1_2102_8788_12527	ASV2064MotOTUs	9	0	0	9	0	0	0	0
M01639_152_000000000-BTK9W_1_2109_16234_4866	ASV2050MotOTUs	9	0	0	9	0	0	0	0
M04997_41_000000000-BTKB3_1_2114_26773_20965	ASV2052MotOTUs	9	0	0	9	0	0	0	0
M01639_152_000000000-BTK9W_1_2117_25074_22617	ASV2057MotOTUs	9	0	0	9	0	0	0	0
M01639_152_000000000-BTK9W_1_1117_22373_13487	ASV1911MotOTUs	9	0	0	9	0	0	0	0
M04997_41_000000000-BTKB3_1_2111_14346_12704	ASV1969MotOTUs	9	0	0	9	0	0	0	0
M01639_152_000000000-BTK9W_1_2117_11040_12890	ASV1938MotOTUs	9	0	0	0	0	9	0	0
M01639_152_000000000-BTK9W_1_1104_23740_15651	ASV1983MotOTUs	9	9	0	0	0	0	0	0
M01639_152_000000000-BTK9W_1_1116_24870_10865	ASV1990MotOTUs	9	0	0	9	0	0	0	0
M01639_152_000000000-BTK9W_1_2117_24972_9580	ASV1886MotOTUs	9	0	0	9	0	0	0	0
M04997_41_000000000-BTKB3_1_1102_28654_10199	ASV1882MotOTUs	9	0	0	9	0	0	0	0
M01639_152_000000000-BTK9W_1_2107_11268_23098	ASV2036MotOTUs	9	0	0	9	0	0	0	0
M04997_41_000000000-BTKB3_1_2117_14330_23857	ASV2019MotOTUs	9	0	0	9	0	0	0	0
M04997_41_000000000-BTKB3_1_2119_17014_22639	ASV2116MotOTUs	8	0	8	0	0	0	0	0
M04997_41_000000000-BTKB3_1_1103_24822_15988	ASV2093MotOTUs	8	0	8	0	0	0	0	0
M01639_152_000000000-BTK9W_1_2111_7274_6544	ASV2181MotOTUs	8	0	8	0	0	0	0	0
M04997_41_000000000-BTKB3_1_1116_27787_18908	ASV2264MotOTUs	8	0	8	0	0	0	0	0
[truncated: 2,862 more rows]

## Sheet: MOTHUR_ASVs_ab4
MOTHUR ASVs output	Total reads	Tube04 F.caspica	Tube05 F.crenata	Tube06 F.japonica	Tube11 F.orient.	Tube12 F.sylvatica	Tube25 F.hohen.	Tube26 F.hayatae
M01639_152_000000000-BTK9W_1_1113_11457_6909	8188	0	8188	0	0	0	0	0
M02042_354_000000000-JV5CC_1_2106_18393_14349	5896	0	0	0	0	0	0	5896
M02042_354_000000000-JV5CC_1_1112_23992_10337	4160	0	0	0	0	0	4160	0
M01639_152_000000000-BTK9W_1_1103_7828_7359	3519	0	0	0	3519	0	0	0
M01639_152_000000000-BTK9W_1_1116_17092_23210	3294	0	3294	0	0	0	0	0
M01639_152_000000000-BTK9W_1_2119_13405_16054	3272	0	0	3272	0	0	0	0
M04997_41_000000000-BTKB3_1_2110_23263_11454	2695	0	0	0	0	2695	0	0
M04997_41_000000000-BTKB3_1_1106_20485_12532	1831	0	1831	0	0	0	0	0
M02042_354_000000000-JV5CC_1_1112_15888_12785	1788	0	0	0	0	0	0	1788
M04997_41_000000000-BTKB3_1_2107_25283_20247	1548	0	0	0	0	1548	0	0
M02042_354_000000000-JV5CC_1_2107_8688_7245	1504	0	0	0	0	0	0	1504
M02042_354_000000000-JV5CC_1_1112_8934_15428	1395	0	0	0	121	0	1274	0
M01639_152_000000000-BTK9W_1_1113_6331_19892	1371	0	0	0	0	1371	0	0
M02042_354_000000000-JV5CC_1_2116_21821_7217	1348	0	0	0	0	0	0	1348
M01639_152_000000000-BTK9W_1_2114_9744_18169	1295	0	0	0	0	1295	0	0
M01639_152_000000000-BTK9W_1_1110_15147_7108	1269	0	0	0	1269	0	0	0
M01639_152_000000000-BTK9W_1_1114_16140_16496	1206	1206	0	0	0	0	0	0
M04997_41_000000000-BTKB3_1_2114_8166_22886	1145	0	0	1145	0	0	0	0
M01639_152_000000000-BTK9W_1_1115_15905_22237	1115	0	0	1115	0	0	0	0
M01639_152_000000000-BTK9W_1_2112_21016_21084	1048	0	0	1048	0	0	0	0
M04997_41_000000000-BTKB3_1_2110_12810_5268	1005	0	0	0	0	1005	0	0
M01639_152_000000000-BTK9W_1_1102_18093_6517	986	0	0	986	0	0	0	0
M01639_152_000000000-BTK9W_1_1103_24763_7685	961	0	0	0	961	0	0	0
M02042_354_000000000-JV5CC_1_1105_25341_20277	932	0	0	0	0	0	0	932
M01639_152_000000000-BTK9W_1_1110_11760_16207	930	0	0	0	0	930	0	0
M01639_152_000000000-BTK9W_1_1113_12559_19967	881	0	0	0	0	881	0	0
M04997_41_000000000-BTKB3_1_2117_23476_14630	870	0	0	0	0	870	0	0
M02042_354_000000000-JV5CC_1_2116_4486_13621	824	0	0	0	0	0	824	0
M01639_152_000000000-BTK9W_1_2110_14294_18223	800	0	0	0	0	800	0	0
M01639_152_000000000-BTK9W_1_2111_5099_15095	795	0	0	0	795	0	0	0
M01639_152_000000000-BTK9W_1_1110_18013_8135	774	0	0	0	0	774	0	0
M01639_152_000000000-BTK9W_1_1109_25111_19079	739	0	0	0	0	739	0	0
M01639_152_000000000-BTK9W_1_2101_28558_14786	724	0	0	724	0	0	0	0
M02042_354_000000000-JV5CC_1_2107_6069_22531	699	0	0	0	0	0	699	0
M01639_152_000000000-BTK9W_1_2101_26658_14416	696	0	0	696	0	0	0	0
M01639_152_000000000-BTK9W_1_2103_6715_8476	678	0	0	0	0	678	0	0
M04997_41_000000000-BTKB3_1_2117_18054_3272	663	0	0	0	0	663	0	0
M04997_41_000000000-BTKB3_1_1114_24809_19863	655	0	0	655	0	0	0	0
M02042_354_000000000-JV5CC_1_2106_9277_16882	652	0	0	0	0	0	652	0
M01639_152_000000000-BTK9W_1_1106_16896_2289	647	0	0	0	0	647	0	0
M02042_354_000000000-JV5CC_1_1110_10227_14008	637	0	0	0	0	0	0	637
M01639_152_000000000-BTK9W_1_1110_25026_19475	622	0	0	0	460	162	0	0
M01639_152_000000000-BTK9W_1_2103_23819_23353	610	0	0	0	0	610	0	0
M02042_354_000000000-JV5CC_1_1103_19479_12161	602	0	0	0	0	0	602	0
M01639_152_000000000-BTK9W_1_1114_22336_9986	600	600	0	0	0	0	0	0
M01639_152_000000000-BTK9W_1_2105_23007_18414	580	0	0	580	0	0	0	0
M01639_152_000000000-BTK9W_1_2111_20339_21505	578	0	0	0	578	0	0	0
M04997_41_000000000-BTKB3_1_2116_23530_8793	555	0	555	0	0	0	0	0
M01639_152_000000000-BTK9W_1_2103_22037_8921	553	0	0	0	0	553	0	0
M01639_152_000000000-BTK9W_1_1106_7117_17016	534	0	0	0	534	0	0	0
M04997_41_000000000-BTKB3_1_2109_21573_17988	526	0	0	0	0	526	0	0
M01639_152_000000000-BTK9W_1_1114_9229_16653	512	0	0	0	512	0	0	0
M02042_354_000000000-JV5CC_1_1118_17763_14730	511	0	0	0	0	0	0	511
M01639_152_000000000-BTK9W_1_1105_7792_4274	498	0	498	0	0	0	0	0
M02042_354_000000000-JV5CC_1_2111_12358_11140	487	0	0	0	0	0	0	487
M01639_152_000000000-BTK9W_1_1105_7006_20023	474	0	0	0	0	474	0	0
M02042_354_000000000-JV5CC_1_2111_12744_22878	458	0	0	0	0	0	0	458
M04997_41_000000000-BTKB3_1_2105_14065_5192	454	0	0	454	0	0	0	0
M04997_41_000000000-BTKB3_1_1109_15485_7073	453	0	0	0	0	453	0	0
M02042_354_000000000-JV5CC_1_2118_23998_19187	444	0	0	0	0	0	0	444
M04997_41_000000000-BTKB3_1_2110_25601_11544	442	0	0	0	0	442	0	0
M01639_152_000000000-BTK9W_1_1118_29263_13430	441	441	0	0	0	0	0	0
M01639_152_000000000-BTK9W_1_1118_18487_2673	441	0	0	0	0	441	0	0
M04997_41_000000000-BTKB3_1_2119_11252_11639	423	0	0	0	423	0	0	0
M01639_152_000000000-BTK9W_1_1112_21960_21331	407	0	0	407	0	0	0	0
M01639_152_000000000-BTK9W_1_2111_17516_17742	397	0	0	0	397	0	0	0
M02042_354_000000000-JV5CC_1_2107_8365_7386	385	0	0	0	0	0	0	385
M01639_152_000000000-BTK9W_1_2110_9131_13259	377	0	0	377	0	0	0	0
M01639_152_000000000-BTK9W_1_2107_16468_24588	371	371	0	0	0	0	0	0
M04997_41_000000000-BTKB3_1_2117_13888_10449	368	0	0	0	0	368	0	0
M01639_152_000000000-BTK9W_1_1114_12057_6813	356	0	0	0	0	356	0	0
M04997_41_000000000-BTKB3_1_2118_21028_10578	341	0	0	0	0	341	0	0
M02042_354_000000000-JV5CC_1_1103_7621_12095	340	0	0	0	0	0	340	0
M02042_354_000000000-JV5CC_1_2115_19312_9755	334	0	0	0	0	0	334	0
M04997_41_000000000-BTKB3_1_1115_4710_11358	333	0	0	333	0	0	0	0
M01639_152_000000000-BTK9W_1_2101_8870_13746	333	0	333	0	0	0	0	0
M04997_41_000000000-BTKB3_1_1105_18930_2648	328	0	0	328	0	0	0	0
M01639_152_000000000-BTK9W_1_2116_17144_19120	325	0	0	325	0	0	0	0
M01639_152_000000000-BTK9W_1_2107_7110_8119	298	298	0	0	0	0	0	0
M01639_152_000000000-BTK9W_1_1113_19846_9978	294	0	294	0	0	0	0	0
M01639_152_000000000-BTK9W_1_2106_19487_21323	293	0	0	293	0	0	0	0
M01639_152_000000000-BTK9W_1_2112_20263_20907	290	0	0	290	0	0	0	0
M01639_152_000000000-BTK9W_1_1113_17927_13945	285	0	285	0	0	0	0	0
M04997_41_000000000-BTKB3_1_2108_19880_20183	284	0	0	0	0	284	0	0
M01639_152_000000000-BTK9W_1_2110_3128_13308	279	0	0	279	0	0	0	0
M01639_152_000000000-BTK9W_1_2110_20486_8030	278	0	0	278	0	0	0	0
M04997_41_000000000-BTKB3_1_1109_17492_3703	275	275	0	0	0	0	0	0
M01639_152_000000000-BTK9W_1_1118_12394_24230	275	275	0	0	0	0	0	0
M01639_152_000000000-BTK9W_1_1114_18127_12593	273	0	0	0	273	0	0	0
M01639_152_000000000-BTK9W_1_2113_24643_5240	272	0	0	272	0	0	0	0
M01639_152_000000000-BTK9W_1_1110_24464_7411	268	0	0	0	0	268	0	0
M04997_41_000000000-BTKB3_1_2106_15067_15958	268	0	268	0	0	0	0	0
M01639_152_000000000-BTK9W_1_1118_24967_17138	263	0	0	0	0	263	0	0
M01639_152_000000000-BTK9W_1_2101_14780_19667	259	0	259	0	0	0	0	0
M01639_152_000000000-BTK9W_1_1109_16181_11719	254	0	0	254	0	0	0	0
M01639_152_000000000-BTK9W_1_1117_20060_11340	253	0	0	0	0	253	0	0
M04997_41_000000000-BTKB3_1_1115_19313_11441	250	0	250	0	0	0	0	0
M04997_41_000000000-BTKB3_1_1101_2078_11645	250	0	0	0	250	0	0	0
M01639_152_000000000-BTK9W_1_2106_14438_14917	243	0	0	0	0	243	0	0
M04997_41_000000000-BTKB3_1_1101_16297_6370	243	243	0	0	0	0	0	0
M04997_41_000000000-BTKB3_1_1102_21293_2084	241	241	0	0	0	0	0	0
M04997_41_000000000-BTKB3_1_1109_22082_10504	240	0	0	0	240	0	0	0
M01639_152_000000000-BTK9W_1_1103_24103_13496	237	0	0	0	0	237	0	0
M04997_41_000000000-BTKB3_1_1117_10509_5074	237	237	0	0	0	0	0	0
M01639_152_000000000-BTK9W_1_1110_15327_9165	233	233	0	0	0	0	0	0
M04997_41_000000000-BTKB3_1_1109_18070_4382	232	232	0	0	0	0	0	0
M04997_41_000000000-BTKB3_1_2105_4254_9568	230	0	0	230	0	0	0	0
M01639_152_000000000-BTK9W_1_1109_10986_14185	229	0	0	229	0	0	0	0
M01639_152_000000000-BTK9W_1_2110_24794_13679	227	0	0	227	0	0	0	0
M01639_152_000000000-BTK9W_1_1118_19469_14258	227	0	0	0	227	0	0	0
M01639_152_000000000-BTK9W_1_1103_19551_6894	225	225	0	0	0	0	0	0
M01639_152_000000000-BTK9W_1_1113_6763_14479	223	0	0	0	0	223	0	0
M01639_152_000000000-BTK9W_1_2117_13080_9711	223	0	223	0	0	0	0	0
M01639_152_000000000-BTK9W_1_1101_11654_23223	222	0	0	222	0	0	0	0
M01639_152_000000000-BTK9W_1_2106_16671_19250	216	0	0	216	0	0	0	0
M02042_354_000000000-JV5CC_1_1114_15587_8338	216	0	0	0	0	0	216	0
M02042_354_000000000-JV5CC_1_1110_6246_13816	212	0	0	0	0	0	0	212
M01639_152_000000000-BTK9W_1_2116_24067_13212	200	0	0	200	0	0	0	0
M01639_152_000000000-BTK9W_1_2103_18062_8534	197	0	0	0	0	197	0	0
M01639_152_000000000-BTK9W_1_1110_9608_4640	197	197	0	0	0	0	0	0
M01639_152_000000000-BTK9W_1_1105_6193_7898	194	0	0	194	0	0	0	0
M01639_152_000000000-BTK9W_1_1111_20567_9403	194	194	0	0	0	0	0	0
M01639_152_000000000-BTK9W_1_2113_19386_17461	193	0	0	193	0	0	0	0
M04997_41_000000000-BTKB3_1_2118_10809_8214	190	0	0	0	126	64	0	0
M02042_354_000000000-JV5CC_1_1115_9319_21165	189	0	0	0	0	0	189	0
M04997_41_000000000-BTKB3_1_2101_15903_3541	188	0	0	0	188	0	0	0
M01639_152_000000000-BTK9W_1_2107_6764_7941	186	0	0	0	0	186	0	0
M01639_152_000000000-BTK9W_1_1117_19677_7822	186	0	0	0	0	186	0	0
M01639_152_000000000-BTK9W_1_2117_12853_10230	184	0	0	184	0	0	0	0
M04997_41_000000000-BTKB3_1_1110_4712_7751	181	181	0	0	0	0	0	0
M04997_41_000000000-BTKB3_1_1115_5533_19601	180	0	0	180	0	0	0	0
M01639_152_000000000-BTK9W_1_1118_23666_13505	180	0	0	0	0	180	0	0
M01639_152_000000000-BTK9W_1_1116_11509_5457	179	0	0	179	0	0	0	0
M01639_152_000000000-BTK9W_1_2112_21880_20766	178	0	0	178	0	0	0	0
M04997_41_000000000-BTKB3_1_2105_11240_6809	178	0	0	178	0	0	0	0
M04997_41_000000000-BTKB3_1_1107_24782_15671	178	0	0	0	0	178	0	0
M04997_41_000000000-BTKB3_1_2115_23091_16684	176	0	0	176	0	0	0	0
M01639_152_000000000-BTK9W_1_2111_20039_16354	176	0	0	0	176	0	0	0
M02042_354_000000000-JV5CC_1_1111_7337_7471	176	0	0	0	0	0	0	176
M01639_152_000000000-BTK9W_1_1111_10150_24009	175	0	175	0	0	0	0	0
M04997_41_000000000-BTKB3_1_1102_14776_19447	172	0	0	0	172	0	0	0
M02042_354_000000000-JV5CC_1_1109_15143_7128	172	0	0	0	0	0	0	172
M04997_41_000000000-BTKB3_1_2108_15138_12671	171	171	0	0	0	0	0	0
M01639_152_000000000-BTK9W_1_1101_17704_19106	168	0	0	168	0	0	0	0
M01639_152_000000000-BTK9W_1_1110_8287_16122	168	0	0	0	0	168	0	0
M04997_41_000000000-BTKB3_1_1117_15205_8498	168	0	0	0	0	168	0	0
M01639_152_000000000-BTK9W_1_1118_12967_14303	168	0	0	0	168	0	0	0
M01639_152_000000000-BTK9W_1_1115_4513_11510	166	0	0	0	0	166	0	0
M01639_152_000000000-BTK9W_1_1118_7985_14218	166	0	0	0	166	0	0	0
M01639_152_000000000-BTK9W_1_1114_17365_19446	165	0	0	0	165	0	0	0
M02042_354_000000000-JV5CC_1_2116_8951_19612	165	0	0	0	0	0	165	0
M04997_41_000000000-BTKB3_1_2115_3742_10113	162	0	162	0	0	0	0	0
M04997_41_000000000-BTKB3_1_1107_18443_22129	159	0	159	0	0	0	0	0
M04997_41_000000000-BTKB3_1_2119_18614_13177	158	158	0	0	0	0	0	0
M04997_41_000000000-BTKB3_1_1117_18514_20051	158	158	0	0	0	0	0	0
M01639_152_000000000-BTK9W_1_1113_19011_10141	157	0	157	0	0	0	0	0
M04997_41_000000000-BTKB3_1_1106_4895_15037	156	0	156	0	0	0	0	0
M04997_41_000000000-BTKB3_1_2105_14072_18566	155	0	0	155	0	0	0	0
M04997_41_000000000-BTKB3_1_2118_23399_18683	155	0	0	0	0	155	0	0
M04997_41_000000000-BTKB3_1_2108_21073_17692	155	155	0	0	0	0	0	0
M01639_152_000000000-BTK9W_1_2106_11957_5609	154	0	0	154	0	0	0	0
M01639_152_000000000-BTK9W_1_1114_10280_24427	154	0	0	0	154	0	0	0
M02042_354_000000000-JV5CC_1_1113_12893_6095	154	0	0	0	0	0	154	0
M01639_152_000000000-BTK9W_1_1111_7402_10725	154	0	0	154	0	0	0	0
M01639_152_000000000-BTK9W_1_2112_11161_21144	149	0	0	149	0	0	0	0
M01639_152_000000000-BTK9W_1_1109_7111_12066	149	0	149	0	0	0	0	0
M04997_41_000000000-BTKB3_1_2115_15710_6616	148	0	148	0	0	0	0	0
M04997_41_000000000-BTKB3_1_1101_4911_8445	146	146	0	0	0	0	0	0
M04997_41_000000000-BTKB3_1_2112_19683_18430	146	0	146	0	0	0	0	0
M02042_354_000000000-JV5CC_1_2107_17968_22713	146	0	0	0	0	0	146	0
M01639_152_000000000-BTK9W_1_1116_8733_16899	145	0	0	145	0	0	0	0
M01639_152_000000000-BTK9W_1_2102_24389_16144	143	143	0	0	0	0	0	0
M01639_152_000000000-BTK9W_1_1118_6060_3366	142	142	0	0	0	0	0	0
M04997_41_000000000-BTKB3_1_2106_9284_13528	141	0	0	0	0	141	0	0
M01639_152_000000000-BTK9W_1_2106_29012_10384	141	0	0	141	0	0	0	0
M01639_152_000000000-BTK9W_1_1115_15827_19545	141	0	0	141	0	0	0	0
M02042_354_000000000-JV5CC_1_2102_22708_4851	139	0	0	0	0	0	139	0
M01639_152_000000000-BTK9W_1_2110_26296_6352	138	0	0	138	0	0	0	0
M01639_152_000000000-BTK9W_1_1105_14118_15192	138	0	138	0	0	0	0	0
M04997_41_000000000-BTKB3_1_2102_25578_7584	136	0	0	0	0	136	0	0
M01639_152_000000000-BTK9W_1_1103_13462_3352	132	0	0	0	0	132	0	0
M01639_152_000000000-BTK9W_1_2103_9834_17877	131	0	0	0	0	131	0	0
M04997_41_000000000-BTKB3_1_2118_20914_18583	131	0	0	0	0	131	0	0
M01639_152_000000000-BTK9W_1_1107_11953_4353	130	0	130	0	0	0	0	0
M02042_354_000000000-JV5CC_1_2106_27705_16891	130	0	0	0	0	0	130	0
M01639_152_000000000-BTK9W_1_2114_16405_13675	130	0	0	130	0	0	0	0
M04997_41_000000000-BTKB3_1_1102_9865_19864	129	0	0	0	129	0	0	0
M01639_152_000000000-BTK9W_1_2109_19123_17762	129	0	129	0	0	0	0	0
M01639_152_000000000-BTK9W_1_1105_22912_19759	128	0	0	0	0	128	0	0
M01639_152_000000000-BTK9W_1_2117_10473_8648	128	0	128	0	0	0	0	0
M01639_152_000000000-BTK9W_1_2108_9628_15367	128	0	0	128	0	0	0	0
M01639_152_000000000-BTK9W_1_1107_13708_12036	127	0	127	0	0	0	0	0
M04997_41_000000000-BTKB3_1_2114_4071_9026	127	0	0	127	0	0	0	0
M01639_152_000000000-BTK9W_1_1116_14916_7833	126	0	0	126	0	0	0	0
M04997_41_000000000-BTKB3_1_2115_26223_16883	124	0	124	0	0	0	0	0
M01639_152_000000000-BTK9W_1_1105_17978_6680	123	0	123	0	0	0	0	0
M02042_354_000000000-JV5CC_1_2107_16744_7930	122	0	0	0	0	0	122	0
M01639_152_000000000-BTK9W_1_2117_10751_9031	122	0	0	122	0	0	0	0
M01639_152_000000000-BTK9W_1_1103_10387_3773	121	0	0	0	0	121	0	0
M01639_152_000000000-BTK9W_1_1110_15416_5813	121	0	0	0	0	121	0	0
M01639_152_000000000-BTK9W_1_2110_8398_15795	119	0	0	119	0	0	0	0
M01639_152_000000000-BTK9W_1_1114_24105_2968	119	0	0	0	0	119	0	0
M02042_354_000000000-JV5CC_1_2105_13202_19530	118	0	0	0	0	0	118	0
M04997_41_000000000-BTKB3_1_1118_19423_4726	117	0	0	0	0	117	0	0
M02042_354_000000000-JV5CC_1_2101_23195_5461	116	0	0	0	0	0	0	116
M02042_354_000000000-JV5CC_1_1103_10424_13480	116	0	0	0	0	0	0	116
M04997_41_000000000-BTKB3_1_2114_12126_16093	115	0	0	115	0	0	0	0
M01639_152_000000000-BTK9W_1_1103_5315_13770	115	0	0	0	0	115	0	0
M04997_41_000000000-BTKB3_1_1117_23848_22715	115	0	0	0	0	115	0	0
M01639_152_000000000-BTK9W_1_2113_26872_14790	115	0	0	115	0	0	0	0
M01639_152_000000000-BTK9W_1_1106_20891_4608	114	0	0	0	0	114	0	0
M01639_152_000000000-BTK9W_1_2114_20020_7736	114	0	0	0	0	114	0	0
M01639_152_000000000-BTK9W_1_1113_22987_16389	113	0	0	113	0	0	0	0
M01639_152_000000000-BTK9W_1_1107_7363_4337	113	0	0	0	113	0	0	0
M01639_152_000000000-BTK9W_1_1107_12608_10281	113	113	0	0	0	0	0	0
M01639_152_000000000-BTK9W_1_1110_19021_6120	112	0	0	0	0	112	0	0
M01639_152_000000000-BTK9W_1_1117_21137_17281	111	0	0	0	0	111	0	0
M02042_354_000000000-JV5CC_1_1102_15476_24189	110	0	0	0	0	0	110	0
M04997_41_000000000-BTKB3_1_2110_11411_18416	110	0	0	0	109	1	0	0
M04997_41_000000000-BTKB3_1_2114_22277_22482	109	0	0	109	0	0	0	0
M02042_354_000000000-JV5CC_1_2115_11488_12645	107	0	0	0	0	0	107	0
M01639_152_000000000-BTK9W_1_1117_25782_3635	106	106	0	0	0	0	0	0
M01639_152_000000000-BTK9W_1_2114_6373_9019	106	106	0	0	0	0	0	0
M02042_354_000000000-JV5CC_1_2101_15239_9821	106	0	0	0	0	0	0	106
M04997_41_000000000-BTKB3_1_1103_4381_6249	106	106	0	0	0	0	0	0
M02042_354_000000000-JV5CC_1_1118_24504_5807	106	0	0	0	0	0	0	106
M01639_152_000000000-BTK9W_1_1106_20132_12438	105	105	0	0	0	0	0	0
M02042_354_000000000-JV5CC_1_2113_16026_22656	105	0	0	0	0	0	0	105
M01639_152_000000000-BTK9W_1_1105_16570_8409	104	0	104	0	0	0	0	0
M01639_152_000000000-BTK9W_1_1109_18838_7856	104	0	0	104	0	0	0	0
M01639_152_000000000-BTK9W_1_1110_24113_16061	103	0	0	0	103	0	0	0
M04997_41_000000000-BTKB3_1_1117_4507_12172	102	0	0	0	0	102	0	0
M02042_354_000000000-JV5CC_1_1118_2164_14809	102	0	0	0	0	0	0	102
M01639_152_000000000-BTK9W_1_1105_11611_15639	101	0	101	0	0	0	0	0
M02042_354_000000000-JV5CC_1_1112_16301_18811	101	0	0	0	0	0	101	0
M01639_152_000000000-BTK9W_1_2107_5223_13111	100	0	0	0	0	100	0	0
M01639_152_000000000-BTK9W_1_1111_21757_12732	100	0	0	0	100	0	0	0
M01639_152_000000000-BTK9W_1_2116_23771_15410	99	0	0	99	0	0	0	0
M01639_152_000000000-BTK9W_1_2113_20806_14328	99	99	0	0	0	0	0	0
M01639_152_000000000-BTK9W_1_1113_8244_5662	98	0	0	98	0	0	0	0
M04997_41_000000000-BTKB3_1_2115_7413_2122	97	0	0	97	0	0	0	0
M02042_354_000000000-JV5CC_1_2101_3699_9857	96	0	0	0	0	0	0	96
M01639_152_000000000-BTK9W_1_2103_16753_9333	95	0	0	0	0	95	0	0
M01639_152_000000000-BTK9W_1_2106_25493_8673	95	0	95	0	0	0	0	0
M02042_354_000000000-JV5CC_1_1119_5357_8298	94	0	0	0	0	0	0	94
M02042_354_000000000-JV5CC_1_2108_8080_17117	94	0	0	0	0	0	0	94
M01639_152_000000000-BTK9W_1_2117_7942_19727	93	0	0	0	0	93	0	0
M02042_354_000000000-JV5CC_1_2112_22405_14558	93	0	0	0	0	0	93	0
M01639_152_000000000-BTK9W_1_2106_10346_19959	92	0	0	0	0	92	0	0
M02042_354_000000000-JV5CC_1_1108_23129_18506	92	0	0	0	0	0	0	92
M01639_152_000000000-BTK9W_1_1115_7444_19716	92	0	0	0	0	92	0	0
M01639_152_000000000-BTK9W_1_1110_3825_19638	91	0	0	91	0	0	0	0
M01639_152_000000000-BTK9W_1_2112_16536_24748	91	0	0	91	0	0	0	0
M01639_152_000000000-BTK9W_1_1103_6936_12044	90	0	0	0	0	90	0	0
M01639_152_000000000-BTK9W_1_2117_12602_11423	90	0	90	0	0	0	0	0
M01639_152_000000000-BTK9W_1_2116_5122_19002	89	0	0	89	0	0	0	0
M01639_152_000000000-BTK9W_1_2103_9062_18787	89	0	0	0	89	0	0	0
M01639_152_000000000-BTK9W_1_2103_14758_14081	89	89	0	0	0	0	0	0
M01639_152_000000000-BTK9W_1_1104_18801_4726	88	0	0	88	0	0	0	0
M02042_354_000000000-JV5CC_1_2103_8916_13272	88	0	0	0	0	0	0	88
M01639_152_000000000-BTK9W_1_2107_20588_12935	87	0	0	0	0	87	0	0
M02042_354_000000000-JV5CC_1_2106_13237_15627	87	0	0	0	0	0	0	87
M04997_41_000000000-BTKB3_1_2117_6526_13038	87	0	0	0	0	87	0	0
M01639_152_000000000-BTK9W_1_1109_9815_20918	86	0	0	86	0	0	0	0
M01639_152_000000000-BTK9W_1_1114_23279_10371	86	0	0	0	86	0	0	0
M02042_354_000000000-JV5CC_1_2105_18666_16654	86	0	0	0	0	0	0	86
M04997_41_000000000-BTKB3_1_1106_3000_13965	86	0	86	0	0	0	0	0
M04997_41_000000000-BTKB3_1_1109_14047_19887	86	0	0	0	0	86	0	0
M01639_152_000000000-BTK9W_1_1112_19822_11181	86	0	0	86	0	0	0	0
M01639_152_000000000-BTK9W_1_1101_20616_9340	85	0	0	85	0	0	0	0
M01639_152_000000000-BTK9W_1_1109_19679_18026	84	0	0	84	0	0	0	0
M01639_152_000000000-BTK9W_1_1117_20684_10304	84	0	84	0	0	0	0	0
M02042_354_000000000-JV5CC_1_1108_9680_12012	84	0	0	0	0	0	0	84
M01639_152_000000000-BTK9W_1_1118_11186_15428	83	0	0	0	83	0	0	0
M01639_152_000000000-BTK9W_1_2109_19088_20866	83	0	83	0	0	0	0	0
M01639_152_000000000-BTK9W_1_2117_12621_14895	83	0	83	0	0	0	0	0
M01639_152_000000000-BTK9W_1_1118_23065_12459	82	82	0	0	0	0	0	0
M04997_41_000000000-BTKB3_1_2104_15364_9998	81	0	0	81	0	0	0	0
M01639_152_000000000-BTK9W_1_2117_13800_9209	81	0	0	81	0	0	0	0
M01639_152_000000000-BTK9W_1_1114_19066_16716	81	81	0	0	0	0	0	0
M04997_41_000000000-BTKB3_1_1108_2471_12904	81	81	0	0	0	0	0	0
M01639_152_000000000-BTK9W_1_1105_4511_17362	81	0	81	0	0	0	0	0
M04997_41_000000000-BTKB3_1_2117_16449_16776	81	0	0	0	0	81	0	0
M01639_152_000000000-BTK9W_1_1110_9278_8418	81	0	0	0	0	81	0	0
M01639_152_000000000-BTK9W_1_1116_6115_6972	80	0	0	80	0	0	0	0
M01639_152_000000000-BTK9W_1_2106_16712_21611	80	0	0	0	0	80	0	0
M02042_354_000000000-JV5CC_1_1117_9834_11585	80	0	0	0	0	0	80	0
M02042_354_000000000-JV5CC_1_1111_20082_17852	80	0	0	0	0	0	80	0
M01639_152_000000000-BTK9W_1_1112_18436_7871	79	0	0	79	0	0	0	0
M01639_152_000000000-BTK9W_1_1113_8882_3849	78	0	0	0	0	78	0	0
M04997_41_000000000-BTKB3_1_1117_3103_7584	76	0	0	0	0	76	0	0
M02042_354_000000000-JV5CC_1_1105_3844_16808	76	0	0	0	0	0	0	76
M04997_41_000000000-BTKB3_1_2111_11637_21077	76	0	0	0	76	0	0	0
M01639_152_000000000-BTK9W_1_1106_24644_6652	75	0	0	0	0	75	0	0
M01639_152_000000000-BTK9W_1_1117_18921_11301	75	0	0	0	0	75	0	0
M01639_152_000000000-BTK9W_1_2107_6897_7042	74	0	0	0	0	74	0	0
M01639_152_000000000-BTK9W_1_1115_11381_12816	74	0	74	0	0	0	0	0
M04997_41_000000000-BTKB3_1_1110_14675_4549	74	74	0	0	0	0	0	0
M02042_354_000000000-JV5CC_1_2105_10836_7545	74	0	0	0	0	0	74	0
M01639_152_000000000-BTK9W_1_2102_20847_20044	73	0	0	0	0	73	0	0
M04997_41_000000000-BTKB3_1_1119_22671_11518	72	0	0	0	0	72	0	0
M04997_41_000000000-BTKB3_1_2108_11689_13230	71	0	0	0	0	71	0	0
M04997_41_000000000-BTKB3_1_1117_12219_8699	71	0	0	0	0	71	0	0
M01639_152_000000000-BTK9W_1_2114_15105_3681	71	0	0	0	0	71	0	0
M01639_152_000000000-BTK9W_1_2110_20568_3098	71	0	0	0	0	71	0	0
M02042_354_000000000-JV5CC_1_1105_9882_22765	71	0	0	0	0	0	71	0
M01639_152_000000000-BTK9W_1_2115_9779_8495	71	0	71	0	0	0	0	0
M01639_152_000000000-BTK9W_1_2103_12076_3732	71	71	0	0	0	0	0	0
M01639_152_000000000-BTK9W_1_1110_4351_19740	71	0	0	0	71	0	0	0
M01639_152_000000000-BTK9W_1_1113_6724_14853	70	0	0	0	0	70	0	0
M01639_152_000000000-BTK9W_1_2114_4888_9409	70	0	70	0	0	0	0	0
M01639_152_000000000-BTK9W_1_2107_21179_8361	69	0	0	69	0	0	0	0
M04997_41_000000000-BTKB3_1_2114_9822_16163	69	0	0	69	0	0	0	0
M01639_152_000000000-BTK9W_1_2106_24456_9020	69	0	0	69	0	0	0	0
M02042_354_000000000-JV5CC_1_1114_21043_12954	69	0	0	0	0	0	69	0
M02042_354_000000000-JV5CC_1_1109_28330_16886	69	0	0	0	0	0	0	69
M01639_152_000000000-BTK9W_1_2107_8750_23829	69	0	0	0	69	0	0	0
M04997_41_000000000-BTKB3_1_1110_15749_15366	69	69	0	0	0	0	0	0
M01639_152_000000000-BTK9W_1_1110_18992_14535	68	0	0	0	0	68	0	0
M04997_41_000000000-BTKB3_1_2118_21872_9936	68	0	0	0	68	0	0	0
M01639_152_000000000-BTK9W_1_2107_8685_6882	68	0	68	0	0	0	0	0
M01639_152_000000000-BTK9W_1_1110_20362_11494	67	0	0	0	0	67	0	0
M01639_152_000000000-BTK9W_1_2102_13774_13024	67	0	0	0	0	67	0	0
M01639_152_000000000-BTK9W_1_2118_26424_13106	67	0	67	0	0	0	0	0
M01639_152_000000000-BTK9W_1_1118_11666_3092	66	0	0	66	0	0	0	0
M04997_41_000000000-BTKB3_1_2110_20986_17640	66	0	0	0	0	66	0	0
M02042_354_000000000-JV5CC_1_1101_20341_16493	66	0	0	0	0	0	0	66
M01639_152_000000000-BTK9W_1_2107_15764_22494	66	0	0	0	66	0	0	0
M02042_354_000000000-JV5CC_1_2119_5517_11528	66	0	0	0	0	0	66	0
M04997_41_000000000-BTKB3_1_2117_19568_6579	65	0	0	65	0	0	0	0
M01639_152_000000000-BTK9W_1_1106_9315_23720	65	0	0	0	0	65	0	0
M04997_41_000000000-BTKB3_1_1119_12356_15498	65	0	0	0	65	0	0	0
M01639_152_000000000-BTK9W_1_1109_22223_9029	65	0	65	0	0	0	0	0
M02042_354_000000000-JV5CC_1_1103_11627_9861	65	0	0	0	0	0	65	0
M01639_152_000000000-BTK9W_1_2107_10689_24465	65	65	0	0	0	0	0	0
M01639_152_000000000-BTK9W_1_2115_23414_16237	65	65	0	0	0	0	0	0
M01639_152_000000000-BTK9W_1_1110_18928_13383	65	0	0	65	0	0	0	0
M04997_41_000000000-BTKB3_1_1107_19130_11118	64	0	0	64	0	0	0	0
M01639_152_000000000-BTK9W_1_2106_7898_21815	64	0	0	0	0	64	0	0
M04997_41_000000000-BTKB3_1_1109_20104_14212	64	0	0	0	0	64	0	0
M01639_152_000000000-BTK9W_1_1118_21950_11156	64	0	0	0	64	0	0	0
M04997_41_000000000-BTKB3_1_2101_26116_18439	64	64	0	0	0	0	0	0
M04997_41_000000000-BTKB3_1_1112_26492_8478	64	64	0	0	0	0	0	0
M01639_152_000000000-BTK9W_1_1103_21021_17344	64	64	0	0	0	0	0	0
M01639_152_000000000-BTK9W_1_1106_25158_9082	64	0	0	64	0	0	0	0
M01639_152_000000000-BTK9W_1_2107_20655_12884	63	0	0	0	0	63	0	0
M02042_354_000000000-JV5CC_1_1111_23360_16556	63	0	0	0	0	0	0	63
M01639_152_000000000-BTK9W_1_1113_11229_4450	63	0	63	0	0	0	0	0
M01639_152_000000000-BTK9W_1_2110_3776_9767	63	0	0	63	0	0	0	0
M04997_41_000000000-BTKB3_1_1101_19834_7668	62	0	0	0	0	62	0	0
M02042_354_000000000-JV5CC_1_2116_23347_16028	62	0	0	0	0	0	62	0
M01639_152_000000000-BTK9W_1_1105_14147_14966	61	0	0	61	0	0	0	0
M02042_354_000000000-JV5CC_1_1116_15810_22250	61	0	0	0	0	0	61	0
M02042_354_000000000-JV5CC_1_2109_24250_2938	61	0	0	0	0	0	0	61
M02042_354_000000000-JV5CC_1_1101_28182_18646	61	0	0	0	0	0	0	61
M01639_152_000000000-BTK9W_1_2111_19034_16262	61	0	0	0	61	0	0	0
M01639_152_000000000-BTK9W_1_2108_18485_11545	61	0	0	61	0	0	0	0
M01639_152_000000000-BTK9W_1_1109_9664_18932	60	0	0	0	0	60	0	0
M04997_41_000000000-BTKB3_1_1118_24233_17895	60	0	0	0	0	60	0	0
M04997_41_000000000-BTKB3_1_1102_14025_20060	60	0	60	0	0	0	0	0
M02042_354_000000000-JV5CC_1_2106_16637_8234	60	0	0	0	0	0	0	60
M02042_354_000000000-JV5CC_1_2119_22330_13457	60	0	0	0	0	0	60	0
M04997_41_000000000-BTKB3_1_1117_16015_22531	59	0	0	0	0	59	0	0
M04997_41_000000000-BTKB3_1_2109_12297_14079	59	59	0	0	0	0	0	0
M02042_354_000000000-JV5CC_1_2101_16568_18288	59	0	0	0	0	0	0	59
M01639_152_000000000-BTK9W_1_2106_12968_17231	59	0	0	59	0	0	0	0
M01639_152_000000000-BTK9W_1_2112_4456_6726	59	0	0	59	0	0	0	0
M01639_152_000000000-BTK9W_1_2106_16318_8434	58	0	0	58	0	0	0	0
M04997_41_000000000-BTKB3_1_1101_24474_2306	58	58	0	0	0	0	0	0
M04997_41_000000000-BTKB3_1_1102_10738_12988	58	58	0	0	0	0	0	0
M02042_354_000000000-JV5CC_1_1113_15508_5187	58	0	0	0	0	0	58	0
M01639_152_000000000-BTK9W_1_2105_15343_18259	58	0	0	58	0	0	0	0
M04997_41_000000000-BTKB3_1_1106_26253_17596	57	0	0	57	0	0	0	0
M04997_41_000000000-BTKB3_1_1114_17967_19972	57	0	0	57	0	0	0	0
M04997_41_000000000-BTKB3_1_2107_22960_12331	57	0	57	0	0	0	0	0
M01639_152_000000000-BTK9W_1_2101_22817_19301	57	0	57	0	0	0	0	0
M04997_41_000000000-BTKB3_1_1111_4049_10974	57	57	0	0	0	0	0	0
M04997_41_000000000-BTKB3_1_2118_5111_18554	57	0	0	0	0	57	0	0
M01639_152_000000000-BTK9W_1_1110_2070_10821	57	0	0	57	0	0	0	0
M01639_152_000000000-BTK9W_1_1116_9551_17088	56	0	0	56	0	0	0	0
M01639_152_000000000-BTK9W_1_2102_20470_16390	56	0	0	0	0	56	0	0
M01639_152_000000000-BTK9W_1_2104_4694_12370	56	56	0	0	0	0	0	0
M02042_354_000000000-JV5CC_1_1105_23022_14278	56	0	0	0	0	0	56	0
M02042_354_000000000-JV5CC_1_2101_8640_18973	56	0	0	0	0	0	56	0
M01639_152_000000000-BTK9W_1_1114_13583_12313	55	55	0	0	0	0	0	0
M02042_354_000000000-JV5CC_1_2102_10051_4862	55	0	0	0	0	0	0	55
M02042_354_000000000-JV5CC_1_2109_27245_13153	54	0	0	0	0	0	54	0
M04997_41_000000000-BTKB3_1_1101_24474_12460	54	54	0	0	0	0	0	0
M04997_41_000000000-BTKB3_1_1112_7653_18382	54	0	0	0	54	0	0	0
M01639_152_000000000-BTK9W_1_1104_25930_15705	54	54	0	0	0	0	0	0
M01639_152_000000000-BTK9W_1_1103_10427_13528	53	0	0	0	0	53	0	0
M04997_41_000000000-BTKB3_1_1108_9050_15567	53	0	0	0	0	53	0	0
M01639_152_000000000-BTK9W_1_2111_23611_9345	53	53	0	0	0	0	0	0
M01639_152_000000000-BTK9W_1_2114_14287_7234	53	0	0	0	53	0	0	0
M02042_354_000000000-JV5CC_1_1107_5465_13255	53	0	0	0	0	0	53	0
M02042_354_000000000-JV5CC_1_1117_21744_20863	53	0	0	0	0	0	0	53
M04997_41_000000000-BTKB3_1_1102_18780_12827	53	0	53	0	0	0	0	0
M02042_354_000000000-JV5CC_1_2103_15118_22886	52	0	0	0	0	0	0	52
M02042_354_000000000-JV5CC_1_2108_12624_17582	52	0	0	0	0	0	0	52
M04997_41_000000000-BTKB3_1_2118_19853_10602	52	0	0	0	0	52	0	0
M01639_152_000000000-BTK9W_1_1110_20212_5867	51	0	0	51	0	0	0	0
M04997_41_000000000-BTKB3_1_2108_22377_16633	51	0	0	0	0	51	0	0
M04997_41_000000000-BTKB3_1_2107_21012_15096	51	0	51	0	0	0	0	0
M04997_41_000000000-BTKB3_1_1118_22847_5797	51	0	51	0	0	0	0	0
M04997_41_000000000-BTKB3_1_2118_17226_8483	51	0	0	0	0	51	0	0
M01639_152_000000000-BTK9W_1_2114_11744_21147	50	0	0	0	0	50	0	0
M02042_354_000000000-JV5CC_1_2102_24585_14121	50	0	0	0	0	0	0	50
M01639_152_000000000-BTK9W_1_2106_22845_7958	50	0	0	50	0	0	0	0
M01639_152_000000000-BTK9W_1_1105_15753_14800	50	0	0	50	0	0	0	0
M01639_152_000000000-BTK9W_1_2110_19314_6355	50	0	0	50	0	0	0	0
M01639_152_000000000-BTK9W_1_1113_14415_24817	49	0	0	49	0	0	0	0
M01639_152_000000000-BTK9W_1_1109_21855_18121	49	0	0	49	0	0	0	0
M04997_41_000000000-BTKB3_1_2117_3153_10050	49	0	0	0	0	49	0	0
M01639_152_000000000-BTK9W_1_1113_8857_3746	49	0	0	0	0	49	0	0
M01639_152_000000000-BTK9W_1_1114_5851_14896	49	49	0	0	0	0	0	0
M02042_354_000000000-JV5CC_1_2110_28864_16501	49	0	0	0	0	0	49	0
M02042_354_000000000-JV5CC_1_1117_6152_17964	49	0	0	0	0	0	0	49
M02042_354_000000000-JV5CC_1_2103_18738_19409	49	0	0	0	0	0	0	49
M02042_354_000000000-JV5CC_1_1108_19702_18711	49	0	0	0	0	0	0	49
M01639_152_000000000-BTK9W_1_2106_10706_6020	49	0	49	0	0	0	0	0
M01639_152_000000000-BTK9W_1_2117_14466_19281	49	0	49	0	0	0	0	0
M04997_41_000000000-BTKB3_1_1111_4197_5824	49	0	0	0	0	49	0	0
M01639_152_000000000-BTK9W_1_2106_20816_9699	49	0	0	49	0	0	0	0
M02042_354_000000000-JV5CC_1_2104_6553_16686	48	0	0	0	0	0	0	48
M04997_41_000000000-BTKB3_1_2116_23367_13423	48	0	48	0	0	0	0	0
M02042_354_000000000-JV5CC_1_1105_25713_3498	48	0	0	0	0	0	48	0
M01639_152_000000000-BTK9W_1_2103_18243_10062	47	0	0	0	0	47	0	0
M02042_354_000000000-JV5CC_1_1106_16218_20733	47	0	0	0	0	0	47	0
M01639_152_000000000-BTK9W_1_1118_14789_13814	47	47	0	0	0	0	0	0
M01639_152_000000000-BTK9W_1_1118_23489_7785	46	0	0	46	0	0	0	0
M01639_152_000000000-BTK9W_1_1110_16411_16493	46	0	0	46	0	0	0	0
M04997_41_000000000-BTKB3_1_1110_11814_20020	46	46	0	0	0	0	0	0
M04997_41_000000000-BTKB3_1_2110_7051_19088	46	46	0	0	0	0	0	0
M01639_152_000000000-BTK9W_1_2115_28126_12706	46	0	46	0	0	0	0	0
M01639_152_000000000-BTK9W_1_1107_18203_14923	46	0	0	0	46	0	0	0
M01639_152_000000000-BTK9W_1_2116_7478_19314	45	0	0	45	0	0	0	0
M02042_354_000000000-JV5CC_1_2114_24753_13235	45	0	0	0	0	0	45	0
M01639_152_000000000-BTK9W_1_1110_21521_22789	45	0	45	0	0	0	0	0
M04997_41_000000000-BTKB3_1_2101_26584_16062	45	0	45	0	0	0	0	0
M01639_152_000000000-BTK9W_1_2107_18354_11617	45	45	0	0	0	0	0	0
M01639_152_000000000-BTK9W_1_1112_11596_8067	44	0	0	44	0	0	0	0
M01639_152_000000000-BTK9W_1_1112_15341_18594	44	0	0	44	0	0	0	0
M01639_152_000000000-BTK9W_1_2116_6884_21408	44	0	0	44	0	0	0	0
M01639_152_000000000-BTK9W_1_2102_10480_11393	43	0	0	43	0	0	0	0
M04997_41_000000000-BTKB3_1_1102_19110_4350	43	0	0	0	0	43	0	0
M04997_41_000000000-BTKB3_1_2110_24369_14086	43	0	0	0	43	0	0	0
M02042_354_000000000-JV5CC_1_1105_15531_10889	43	0	0	0	0	0	0	43
M01639_152_000000000-BTK9W_1_2118_19030_13393	43	0	43	0	0	0	0	0
M01639_152_000000000-BTK9W_1_1118_14703_13781	43	0	43	0	0	0	0	0
M04997_41_000000000-BTKB3_1_2106_10035_15843	43	0	43	0	0	0	0	0
M04997_41_000000000-BTKB3_1_1117_25039_4821	43	43	0	0	0	0	0	0
M04997_41_000000000-BTKB3_1_1119_27673_19764	43	0	0	0	43	0	0	0
M04997_41_000000000-BTKB3_1_1116_22335_16157	43	0	0	43	0	0	0	0
M01639_152_000000000-BTK9W_1_2111_10891_6137	42	0	0	0	42	0	0	0
M01639_152_000000000-BTK9W_1_2114_12090_7092	42	42	0	0	0	0	0	0
M01639_152_000000000-BTK9W_1_1104_6323_13637	42	42	0	0	0	0	0	0
M01639_152_000000000-BTK9W_1_2114_20921_15698	42	0	0	0	42	0	0	0
M04997_41_000000000-BTKB3_1_1111_9604_12535	42	0	0	0	0	42	0	0
M01639_152_000000000-BTK9W_1_1113_14503_4447	42	0	0	0	0	42	0	0
M01639_152_000000000-BTK9W_1_1118_27522_12153	42	0	0	42	0	0	0	0
M04997_41_000000000-BTKB3_1_1114_10352_14937	42	0	0	42	0	0	0	0
M01639_152_000000000-BTK9W_1_1103_7774_11159	41	0	0	41	0	0	0	0
M04997_41_000000000-BTKB3_1_1110_20274_5122	41	41	0	0	0	0	0	0
M02042_354_000000000-JV5CC_1_1103_7052_10471	41	0	0	0	0	0	41	0
M02042_354_000000000-JV5CC_1_1111_27719_14513	41	0	0	0	0	0	41	0
M01639_152_000000000-BTK9W_1_2107_22011_8837	41	0	0	0	41	0	0	0
M01639_152_000000000-BTK9W_1_2110_15679_4090	41	0	41	0	0	0	0	0
M02042_354_000000000-JV5CC_1_2113_10572_12793	41	0	0	0	0	0	0	41
M01639_152_000000000-BTK9W_1_1110_19096_8231	41	41	0	0	0	0	0	0
M01639_152_000000000-BTK9W_1_1103_7264_8859	41	0	0	0	0	41	0	0
M04997_41_000000000-BTKB3_1_1119_14801_10467	41	0	0	0	41	0	0	0
M04997_41_000000000-BTKB3_1_2119_22972_18414	41	0	0	0	41	0	0	0
M04997_41_000000000-BTKB3_1_2115_20128_20050	40	0	0	40	0	0	0	0
M01639_152_000000000-BTK9W_1_2106_12961_15233	40	0	0	40	0	0	0	0
M04997_41_000000000-BTKB3_1_1115_18164_7684	40	0	0	40	0	0	0	0
M01639_152_000000000-BTK9W_1_1106_15928_8787	40	0	0	40	0	0	0	0
M01639_152_000000000-BTK9W_1_1109_13539_22798	40	0	0	40	0	0	0	0
M04997_41_000000000-BTKB3_1_2108_22617_4317	40	0	0	0	0	40	0	0
M01639_152_000000000-BTK9W_1_2115_14799_4386	40	0	0	0	40	0	0	0
M04997_41_000000000-BTKB3_1_1110_27321_8591	40	0	0	0	40	0	0	0
M02042_354_000000000-JV5CC_1_1118_4311_7271	40	0	0	0	0	0	40	0
M04997_41_000000000-BTKB3_1_2119_15948_4899	40	0	0	0	40	0	0	0
M02042_354_000000000-JV5CC_1_2103_23788_17857	40	0	0	0	0	0	40	0
M02042_354_000000000-JV5CC_1_1111_18783_3794	40	0	0	0	0	0	0	40
M01639_152_000000000-BTK9W_1_2111_16539_23512	40	40	0	0	0	0	0	0
M01639_152_000000000-BTK9W_1_1119_16208_10248	40	0	0	0	40	0	0	0
M01639_152_000000000-BTK9W_1_2110_10752_3093	40	0	0	40	0	0	0	0
M01639_152_000000000-BTK9W_1_2105_13348_21234	39	0	0	39	0	0	0	0
M01639_152_000000000-BTK9W_1_2107_25544_20528	39	0	0	0	0	39	0	0
M01639_152_000000000-BTK9W_1_2107_22887_7049	39	0	0	0	0	39	0	0
M01639_152_000000000-BTK9W_1_2102_26702_9077	39	0	0	0	39	0	0	0
M02042_354_000000000-JV5CC_1_2118_26197_15168	39	0	0	0	0	0	0	39
M01639_152_000000000-BTK9W_1_2106_21475_11871	39	39	0	0	0	0	0	0
M01639_152_000000000-BTK9W_1_1110_19574_19312	39	0	0	0	39	0	0	0
M01639_152_000000000-BTK9W_1_2113_13977_19819	39	0	0	39	0	0	0	0
M01639_152_000000000-BTK9W_1_2110_15131_23802	39	0	0	39	0	0	0	0
M04997_41_000000000-BTKB3_1_2106_17681_3088	39	0	0	39	0	0	0	0
M01639_152_000000000-BTK9W_1_2104_21576_5648	39	0	0	39	0	0	0	0
M04997_41_000000000-BTKB3_1_2119_24227_7852	38	0	0	0	0	38	0	0
M04997_41_000000000-BTKB3_1_1107_22354_15738	38	0	0	0	0	38	0	0
M04997_41_000000000-BTKB3_1_2110_25228_4039	38	0	0	0	0	38	0	0
M04997_41_000000000-BTKB3_1_2110_8106_13725	38	0	0	0	38	0	0	0
M02042_354_000000000-JV5CC_1_2101_23190_16138	38	0	0	0	0	0	38	0
M01639_152_000000000-BTK9W_1_2101_24099_11668	38	0	0	0	38	0	0	0
M02042_354_000000000-JV5CC_1_1113_5643_8019	38	0	0	0	0	0	0	38
M01639_152_000000000-BTK9W_1_1113_21158_9181	38	0	38	0	0	0	0	0
M01639_152_000000000-BTK9W_1_1105_6834_8145	38	0	38	0	0	0	0	0
M01639_152_000000000-BTK9W_1_1112_18299_10171	38	0	38	0	0	0	0	0
M01639_152_000000000-BTK9W_1_1117_24160_17789	38	0	38	0	0	0	0	0
M02042_354_000000000-JV5CC_1_2107_20238_22583	38	0	0	0	0	0	38	0
M04997_41_000000000-BTKB3_1_2119_10501_14178	38	0	0	0	38	0	0	0
M01639_152_000000000-BTK9W_1_1118_12279_9981	38	0	0	0	0	38	0	0
M01639_152_000000000-BTK9W_1_1116_14520_12823	38	0	0	38	0	0	0	0
M01639_152_000000000-BTK9W_1_2110_17907_12453	38	0	0	38	0	0	0	0
M01639_152_000000000-BTK9W_1_1113_4386_13914	37	0	0	37	0	0	0	0
M04997_41_000000000-BTKB3_1_2107_11203_3987	37	0	0	37	0	0	0	0
M01639_152_000000000-BTK9W_1_2119_21651_3180	37	0	0	0	0	37	0	0
M01639_152_000000000-BTK9W_1_2108_24027_6899	37	0	0	0	37	0	0	0
M01639_152_000000000-BTK9W_1_1114_22719_5194	37	0	0	0	0	37	0	0
M02042_354_000000000-JV5CC_1_2114_6789_21842	37	0	0	0	0	0	37	0
M01639_152_000000000-BTK9W_1_2107_23191_9649	37	0	0	0	0	37	0	0
M04997_41_000000000-BTKB3_1_2114_15785_22957	37	0	0	37	0	0	0	0
M01639_152_000000000-BTK9W_1_1110_15674_10402	36	0	0	36	0	0	0	0
M04997_41_000000000-BTKB3_1_1107_10165_10906	36	0	0	36	0	0	0	0
M01639_152_000000000-BTK9W_1_2116_15289_4165	36	0	0	0	36	0	0	0
M04997_41_000000000-BTKB3_1_2119_26568_17434	36	0	0	0	36	0	0	0
M01639_152_000000000-BTK9W_1_1103_13873_5150	36	0	36	0	0	0	0	0
M02042_354_000000000-JV5CC_1_1115_9013_13194	36	0	0	0	0	0	0	36
M01639_152_000000000-BTK9W_1_1110_17020_5814	36	36	0	0	0	0	0	0
M04997_41_000000000-BTKB3_1_2119_9903_9440	36	36	0	0	0	0	0	0
M01639_152_000000000-BTK9W_1_1117_17459_10089	36	36	0	0	0	0	0	0
M01639_152_000000000-BTK9W_1_2114_27653_9697	36	0	0	0	0	36	0	0
M01639_152_000000000-BTK9W_1_1107_24510_9345	36	0	0	0	0	36	0	0
M01639_152_000000000-BTK9W_1_1114_20565_3902	36	0	0	0	0	36	0	0
M01639_152_000000000-BTK9W_1_2116_12682_16172	35	0	0	35	0	0	0	0
M01639_152_000000000-BTK9W_1_2103_15088_4093	35	0	0	35	0	0	0	0
M01639_152_000000000-BTK9W_1_1114_17257_12270	35	0	0	0	0	35	0	0
M04997_41_000000000-BTKB3_1_1101_26351_9619	35	0	0	0	35	0	0	0
M02042_354_000000000-JV5CC_1_1102_14111_19691	35	0	0	0	0	0	35	0
M04997_41_000000000-BTKB3_1_1113_4849_21685	35	0	35	0	0	0	0	0
M02042_354_000000000-JV5CC_1_1101_24150_17453	35	0	0	0	0	0	0	35
M04997_41_000000000-BTKB3_1_1115_17974_11585	35	0	35	0	0	0	0	0
M01639_152_000000000-BTK9W_1_2118_6826_11800	35	0	35	0	0	0	0	0
M01639_152_000000000-BTK9W_1_1115_15886_8452	35	0	35	0	0	0	0	0
M04997_41_000000000-BTKB3_1_1101_5887_15288	34	0	0	0	0	34	0	0
M01639_152_000000000-BTK9W_1_1118_5167_10991	34	0	0	0	34	0	0	0
M01639_152_000000000-BTK9W_1_1119_5187_7742	34	0	34	0	0	0	0	0
M04997_41_000000000-BTKB3_1_2119_9976_14257	34	34	0	0	0	0	0	0
M02042_354_000000000-JV5CC_1_1106_20692_20509	34	0	0	0	0	0	34	0
M01639_152_000000000-BTK9W_1_1112_11885_20513	34	0	0	34	0	0	0	0
M01639_152_000000000-BTK9W_1_2101_27708_15280	34	0	0	34	0	0	0	0
M01639_152_000000000-BTK9W_1_1110_19782_11708	34	0	0	34	0	0	0	0
M04997_41_000000000-BTKB3_1_2105_6093_21478	34	0	0	34	0	0	0	0
M01639_152_000000000-BTK9W_1_2112_10568_24448	34	0	0	34	0	0	0	0
M01639_152_000000000-BTK9W_1_2101_22953_8109	33	0	0	33	0	0	0	0
M01639_152_000000000-BTK9W_1_1106_6143_6491	33	0	0	33	0	0	0	0
M01639_152_000000000-BTK9W_1_2117_19454_13945	33	0	0	33	0	0	0	0
M01639_152_000000000-BTK9W_1_1103_24686_8631	33	0	0	0	0	33	0	0
M02042_354_000000000-JV5CC_1_1109_22545_13861	33	0	0	0	0	0	33	0
M02042_354_000000000-JV5CC_1_1104_13599_5700	33	0	0	0	0	0	33	0
M02042_354_000000000-JV5CC_1_2106_18998_21321	33	0	0	0	0	0	0	33
M01639_152_000000000-BTK9W_1_2116_22156_14570	33	0	33	0	0	0	0	0
M01639_152_000000000-BTK9W_1_1109_9240_14927	33	0	33	0	0	0	0	0
M02042_354_000000000-JV5CC_1_1103_20684_7081	33	0	0	0	0	0	0	33
M02042_354_000000000-JV5CC_1_2101_26129_13032	33	0	0	0	0	0	33	0
M01639_152_000000000-BTK9W_1_1116_23560_20707	33	0	0	33	0	0	0	0
M02042_354_000000000-JV5CC_1_2104_10334_24974	33	0	0	0	0	0	33	0
M01639_152_000000000-BTK9W_1_2117_26652_8528	32	0	0	32	0	0	0	0
M01639_152_000000000-BTK9W_1_2104_10967_2092	32	0	0	0	0	32	0	0
M04997_41_000000000-BTKB3_1_1119_23577_12923	32	0	0	0	32	0	0	0
M02042_354_000000000-JV5CC_1_2114_4229_9673	32	0	0	0	0	0	32	0
M02042_354_000000000-JV5CC_1_1110_12994_17263	32	0	0	0	0	0	32	0
M02042_354_000000000-JV5CC_1_1111_11746_22503	32	0	0	0	0	0	32	0
M01639_152_000000000-BTK9W_1_1117_18527_7630	32	0	32	0	0	0	0	0
M01639_152_000000000-BTK9W_1_1102_7833_13514	32	0	32	0	0	0	0	0
M01639_152_000000000-BTK9W_1_2117_11767_4963	32	0	32	0	0	0	0	0
M02042_354_000000000-JV5CC_1_2111_13421_7877	32	0	0	0	0	0	0	32
M04997_41_000000000-BTKB3_1_1101_7473_19640	32	0	0	0	32	0	0	0
M01639_152_000000000-BTK9W_1_1110_19041_10132	32	0	0	0	0	32	0	0
M01639_152_000000000-BTK9W_1_2107_22109_16850	32	0	0	0	31	1	0	0
M01639_152_000000000-BTK9W_1_2106_18284_19292	32	0	0	32	0	0	0	0
M01639_152_000000000-BTK9W_1_2101_17656_5392	32	0	0	32	0	0	0	0
M01639_152_000000000-BTK9W_1_2110_6063_13914	32	0	0	32	0	0	0	0
M04997_41_000000000-BTKB3_1_1106_18823_11609	32	0	0	32	0	0	0	0
M01639_152_000000000-BTK9W_1_2117_15741_19145	31	0	0	31	0	0	0	0
M04997_41_000000000-BTKB3_1_1111_20406_8083	31	0	0	0	0	31	0	0
M04997_41_000000000-BTKB3_1_1107_3317_9916	31	0	0	0	0	31	0	0
M01639_152_000000000-BTK9W_1_2110_17140_11062	31	0	0	0	0	31	0	0
M01639_152_000000000-BTK9W_1_1110_18145_13441	31	0	0	0	31	0	0	0
M02042_354_000000000-JV5CC_1_2110_23979_6829	31	0	0	0	0	0	31	0
M02042_354_000000000-JV5CC_1_1103_24228_10140	31	0	0	0	0	0	31	0
M02042_354_000000000-JV5CC_1_1117_11264_2461	31	0	0	0	0	0	31	0
M02042_354_000000000-JV5CC_1_2109_26891_14240	31	0	0	0	0	0	31	0
M04997_41_000000000-BTKB3_1_1104_25441_6181	31	31	0	0	0	0	0	0
M01639_152_000000000-BTK9W_1_1118_8140_6686	31	0	31	0	0	0	0	0
M01639_152_000000000-BTK9W_1_1107_2161_9947	31	31	0	0	0	0	0	0
M01639_152_000000000-BTK9W_1_2107_22460_7734	31	31	0	0	0	0	0	0
M01639_152_000000000-BTK9W_1_2111_21639_20670	31	0	0	0	31	0	0	0
M02042_354_000000000-JV5CC_1_1105_12254_9020	31	0	0	0	0	0	31	0
M04997_41_000000000-BTKB3_1_2101_4498_7378	31	0	0	0	0	31	0	0
M04997_41_000000000-BTKB3_1_2112_23182_20181	31	0	0	0	31	0	0	0
M01639_152_000000000-BTK9W_1_2111_12168_8705	31	0	0	0	31	0	0	0
M01639_152_000000000-BTK9W_1_2107_5409_20269	31	0	0	0	31	0	0	0
M04997_41_000000000-BTKB3_1_1106_23249_21850	30	0	0	30	0	0	0	0
M04997_41_000000000-BTKB3_1_1102_10441_14242	30	0	0	0	0	30	0	0
M04997_41_000000000-BTKB3_1_2109_19240_11691	30	0	0	0	0	30	0	0
M01639_152_000000000-BTK9W_1_1118_24627_2910	30	0	0	0	30	0	0	0
M04997_41_000000000-BTKB3_1_2109_22036_7074	30	30	0	0	0	0	0	0
M01639_152_000000000-BTK9W_1_1107_21810_11811	30	30	0	0	0	0	0	0
M02042_354_000000000-JV5CC_1_2105_21043_19795	30	0	0	0	0	0	30	0
M02042_354_000000000-JV5CC_1_2107_13579_11153	30	0	0	0	0	0	30	0
M02042_354_000000000-JV5CC_1_2116_22322_11167	30	0	0	0	0	0	30	0
M01639_152_000000000-BTK9W_1_1105_21958_13448	30	0	0	0	0	30	0	0
M04997_41_000000000-BTKB3_1_2108_18291_6949	30	0	0	0	0	30	0	0
M01639_152_000000000-BTK9W_1_1117_8080_2554	30	0	0	30	0	0	0	0
M02042_354_000000000-JV5CC_1_1112_19563_19485	30	0	0	0	0	0	30	0
M01639_152_000000000-BTK9W_1_2116_20330_19411	29	0	0	29	0	0	0	0
M01639_152_000000000-BTK9W_1_2103_11881_17756	29	0	0	0	0	29	0	0
M01639_152_000000000-BTK9W_1_2110_5058_9638	29	0	0	0	0	29	0	0
M01639_152_000000000-BTK9W_1_2106_21189_17653	29	0	0	0	0	29	0	0
M01639_152_000000000-BTK9W_1_2118_14143_6009	29	0	0	0	29	0	0	0
M01639_152_000000000-BTK9W_1_1108_27243_14521	29	29	0	0	0	0	0	0
M02042_354_000000000-JV5CC_1_1116_19947_3970	29	0	0	0	0	0	0	29
M01639_152_000000000-BTK9W_1_2105_11282_20276	29	0	29	0	0	0	0	0
M01639_152_000000000-BTK9W_1_2101_13440_8085	29	0	0	29	0	0	0	0
M04997_41_000000000-BTKB3_1_2116_10590_12574	29	0	29	0	0	0	0	0
M04997_41_000000000-BTKB3_1_2109_25372_22426	29	29	0	0	0	0	0	0
M04997_41_000000000-BTKB3_1_2104_25030_19339	29	0	0	0	0	29	0	0
M01639_152_000000000-BTK9W_1_1103_20327_3977	29	0	0	0	29	0	0	0
M01639_152_000000000-BTK9W_1_1117_20447_17321	29	0	0	0	0	29	0	0
M04997_41_000000000-BTKB3_1_1111_6538_17506	29	0	0	0	29	0	0	0
M01639_152_000000000-BTK9W_1_1109_24519_8380	29	0	0	29	0	0	0	0
M04997_41_000000000-BTKB3_1_1108_28131_9004	28	0	0	28	0	0	0	0
M01639_152_000000000-BTK9W_1_2102_22939_20665	28	0	0	28	0	0	0	0
M01639_152_000000000-BTK9W_1_2117_8497_3873	28	0	0	28	0	0	0	0
M01639_152_000000000-BTK9W_1_1104_11047_10093	28	0	0	28	0	0	0	0
M01639_152_000000000-BTK9W_1_1106_20670_15547	28	0	0	0	0	28	0	0
M01639_152_000000000-BTK9W_1_1107_6764_17108	28	0	0	0	0	28	0	0
M01639_152_000000000-BTK9W_1_2114_9373_15931	28	0	0	0	0	28	0	0
M01639_152_000000000-BTK9W_1_1117_6656_9591	28	0	0	0	28	0	0	0
M04997_41_000000000-BTKB3_1_1115_29427_13614	28	0	28	0	0	0	0	0
M02042_354_000000000-JV5CC_1_1116_24240_13257	28	0	0	0	0	0	28	0
M02042_354_000000000-JV5CC_1_2107_22810_14563	28	0	0	0	0	0	28	0
M01639_152_000000000-BTK9W_1_2103_17735_15029	28	28	0	0	0	0	0	0
M02042_354_000000000-JV5CC_1_1118_18358_12809	28	0	0	0	0	0	0	28
M04997_41_000000000-BTKB3_1_1101_27422_18620	28	0	28	0	0	0	0	0
M02042_354_000000000-JV5CC_1_1104_20515_7570	28	0	0	0	0	0	28	0
M02042_354_000000000-JV5CC_1_2101_19760_19447	28	0	0	0	0	0	28	0
M01639_152_000000000-BTK9W_1_2107_27965_12807	28	0	0	0	18	10	0	0
M02042_354_000000000-JV5CC_1_1109_8763_14466	28	0	0	0	0	0	0	28
M01639_152_000000000-BTK9W_1_1114_11887_15799	28	0	0	28	0	0	0	0
M01639_152_000000000-BTK9W_1_1113_14630_20574	28	0	0	28	0	0	0	0
M01639_152_000000000-BTK9W_1_1117_7778_5643	27	0	0	27	0	0	0	0
M01639_152_000000000-BTK9W_1_2106_26138_11635	27	0	0	27	0	0	0	0
M04997_41_000000000-BTKB3_1_1109_26123_13747	27	0	0	0	0	27	0	0
M04997_41_000000000-BTKB3_1_1102_18137_7007	27	0	0	0	0	27	0	0
M01639_152_000000000-BTK9W_1_1103_26192_10688	27	0	0	0	0	27	0	0
M02042_354_000000000-JV5CC_1_1102_22120_22758	27	0	0	0	0	0	27	0
M01639_152_000000000-BTK9W_1_1118_22645_22416	27	0	27	0	0	0	0	0
M04997_41_000000000-BTKB3_1_2108_9585_6071	27	0	27	0	0	0	0	0
M04997_41_000000000-BTKB3_1_1109_7303_5508	27	0	27	0	0	0	0	0
M01639_152_000000000-BTK9W_1_1107_9667_16418	27	0	27	0	0	0	0	0
M04997_41_000000000-BTKB3_1_1116_24948_12416	27	0	27	0	0	0	0	0
M01639_152_000000000-BTK9W_1_1119_8712_5231	27	0	27	0	0	0	0	0
M02042_354_000000000-JV5CC_1_2102_15135_8003	27	0	0	0	0	0	0	27
M02042_354_000000000-JV5CC_1_2101_28472_13954	27	0	0	0	0	0	27	0
M02042_354_000000000-JV5CC_1_2107_17619_11401	27	0	0	0	0	0	27	0
M02042_354_000000000-JV5CC_1_1113_12762_17224	27	0	0	0	0	0	27	0
M04997_41_000000000-BTKB3_1_1101_24769_14003	27	27	0	0	0	0	0	0
M04997_41_000000000-BTKB3_1_2110_16144_8095	27	0	0	0	0	27	0	0
M04997_41_000000000-BTKB3_1_2102_10760_2325	27	0	0	0	26	1	0	0
M01639_152_000000000-BTK9W_1_1110_22076_22097	27	0	0	27	0	0	0	0
M01639_152_000000000-BTK9W_1_2116_14821_18126	27	0	0	27	0	0	0	0
M04997_41_000000000-BTKB3_1_1110_18076_5957	27	0	0	27	0	0	0	0
M01639_152_000000000-BTK9W_1_2110_21021_3654	27	0	0	27	0	0	0	0
M01639_152_000000000-BTK9W_1_2117_6335_7095	26	0	0	26	0	0	0	0
M04997_41_000000000-BTKB3_1_1107_13691_9600	26	0	0	26	0	0	0	0
M01639_152_000000000-BTK9W_1_2107_20426_10701	26	0	0	0	0	26	0	0
M01639_152_000000000-BTK9W_1_2110_23145_8761	26	0	0	0	0	26	0	0
M04997_41_000000000-BTKB3_1_2118_20875_4269	26	0	0	0	0	26	0	0
M01639_152_000000000-BTK9W_1_2114_20648_8560	26	0	0	0	26	0	0	0
M01639_152_000000000-BTK9W_1_2107_12741_20656	26	0	0	0	26	0	0	0
M01639_152_000000000-BTK9W_1_1117_16156_15434	26	26	0	0	0	0	0	0
M01639_152_000000000-BTK9W_1_2109_19481_6206	26	26	0	0	0	0	0	0
M01639_152_000000000-BTK9W_1_2107_20396_24399	26	0	0	0	26	0	0	0
M01639_152_000000000-BTK9W_1_2111_20976_11782	26	26	0	0	0	0	0	0
M02042_354_000000000-JV5CC_1_2118_23896_11082	26	0	0	0	0	0	0	26
M01639_152_000000000-BTK9W_1_1103_19318_11418	26	26	0	0	0	0	0	0
M02042_354_000000000-JV5CC_1_2111_7345_15504	26	0	0	0	0	0	26	0
M04997_41_000000000-BTKB3_1_2113_13955_20302	26	0	0	0	26	0	0	0
M01639_152_000000000-BTK9W_1_1113_9243_7775	26	0	0	0	0	26	0	0
M01639_152_000000000-BTK9W_1_1107_4783_9836	26	26	0	0	0	0	0	0
M01639_152_000000000-BTK9W_1_1112_11714_5938	26	0	0	26	0	0	0	0
M01639_152_000000000-BTK9W_1_2101_9796_3313	26	0	0	26	0	0	0	0
M01639_152_000000000-BTK9W_1_1119_9609_14540	25	0	0	0	0	25	0	0
M04997_41_000000000-BTKB3_1_2118_8736_3020	25	0	0	0	0	25	0	0
M01639_152_000000000-BTK9W_1_2110_12484_8073	25	0	0	0	0	25	0	0
M04997_41_000000000-BTKB3_1_1117_28438_15338	25	0	0	0	0	25	0	0
M04997_41_000000000-BTKB3_1_1108_26841_9807	25	0	0	0	0	25	0	0
M01639_152_000000000-BTK9W_1_2103_23156_9519	25	0	0	0	25	0	0	0
M01639_152_000000000-BTK9W_1_1101_20337_18902	25	0	0	0	25	0	0	0
M02042_354_000000000-JV5CC_1_2104_10110_10788	25	0	0	0	0	0	25	0
M02042_354_000000000-JV5CC_1_1115_16213_13896	25	0	0	0	0	0	25	0
M02042_354_000000000-JV5CC_1_2103_23926_6282	25	0	0	0	0	0	0	25
M01639_152_000000000-BTK9W_1_2117_10200_8179	25	0	25	0	0	0	0	0
M04997_41_000000000-BTKB3_1_2106_9245_6410	25	0	25	0	0	0	0	0
M04997_41_000000000-BTKB3_1_2117_24222_13382	25	0	25	0	0	0	0	0
M02042_354_000000000-JV5CC_1_2113_11561_3416	25	0	0	0	0	0	25	0
M02042_354_000000000-JV5CC_1_1111_15209_24577	25	0	0	0	0	0	25	0
M02042_354_000000000-JV5CC_1_1105_17141_4935	25	0	0	0	0	0	25	0
M02042_354_000000000-JV5CC_1_2105_21765_6927	25	0	0	0	0	0	25	0
M02042_354_000000000-JV5CC_1_2119_12159_14767	25	0	0	0	0	0	25	0
M04997_41_000000000-BTKB3_1_1111_24071_7170	25	0	0	0	25	0	0	0
M01639_152_000000000-BTK9W_1_1106_13916_21070	25	0	0	25	0	0	0	0
M04997_41_000000000-BTKB3_1_2107_9330_10435	25	0	0	25	0	0	0	0
M01639_152_000000000-BTK9W_1_2112_16091_21550	25	0	0	25	0	0	0	0
M01639_152_000000000-BTK9W_1_2109_18163_24701	25	0	0	25	0	0	0	0
M02042_354_000000000-JV5CC_1_2103_7206_18052	25	0	0	0	0	0	25	0
M01639_152_000000000-BTK9W_1_2117_13502_5156	24	0	0	24	0	0	0	0
M01639_152_000000000-BTK9W_1_1115_24220_10914	24	0	0	24	0	0	0	0
M04997_41_000000000-BTKB3_1_2108_7877_6831	24	0	0	24	0	0	0	0
M01639_152_000000000-BTK9W_1_1116_25300_9004	24	0	0	24	0	0	0	0
M01639_152_000000000-BTK9W_1_1117_13892_15690	24	0	0	24	0	0	0	0
M01639_152_000000000-BTK9W_1_1113_17221_17882	24	0	0	24	0	0	0	0
M01639_152_000000000-BTK9W_1_1106_25251_17105	24	0	0	0	0	24	0	0
M01639_152_000000000-BTK9W_1_1108_15581_20277	24	0	0	0	24	0	0	0
M04997_41_000000000-BTKB3_1_2118_5565_12866	24	0	0	0	24	0	0	0
M01639_152_000000000-BTK9W_1_1110_12000_13443	24	0	0	0	24	0	0	0
M02042_354_000000000-JV5CC_1_1105_7274_13548	24	0	0	0	0	0	24	0
M02042_354_000000000-JV5CC_1_2113_8914_5953	24	0	0	0	0	0	24	0
M01639_152_000000000-BTK9W_1_2109_12425_10430	24	0	24	0	0	0	0	0
M01639_152_000000000-BTK9W_1_1109_5112_10658	24	0	24	0	0	0	0	0
M01639_152_000000000-BTK9W_1_2109_26129_8589	24	0	24	0	0	0	0	0
M01639_152_000000000-BTK9W_1_1119_17264_23765	24	0	0	0	24	0	0	0
M04997_41_000000000-BTKB3_1_2110_10273_11669	24	24	0	0	0	0	0	0
M04997_41_000000000-BTKB3_1_1102_18049_18482	24	0	0	0	24	0	0	0
M01639_152_000000000-BTK9W_1_2107_16091_13306	24	24	0	0	0	0	0	0
M01639_152_000000000-BTK9W_1_2107_11654_15484	24	0	0	0	0	24	0	0
M04997_41_000000000-BTKB3_1_2108_14068_18868	24	0	0	0	0	24	0	0
M01639_152_000000000-BTK9W_1_2101_20265_14027	24	0	24	0	0	0	0	0
M01639_152_000000000-BTK9W_1_1106_18297_13518	24	0	0	0	0	24	0	0
M04997_41_000000000-BTKB3_1_1116_22613_11070	23	0	0	23	0	0	0	0
M04997_41_000000000-BTKB3_1_2119_17591_21848	23	0	0	0	0	23	0	0
M01639_152_000000000-BTK9W_1_2115_13763_15879	23	0	0	0	0	23	0	0
M01639_152_000000000-BTK9W_1_2118_24312_15404	23	0	0	0	0	23	0	0
M01639_152_000000000-BTK9W_1_1118_13524_10255	23	0	0	0	0	23	0	0
M04997_41_000000000-BTKB3_1_2113_22627_9731	23	0	0	0	23	0	0	0
M04997_41_000000000-BTKB3_1_2119_23306_10998	23	0	0	0	0	23	0	0
M04997_41_000000000-BTKB3_1_2109_21459_5953	23	23	0	0	0	0	0	0
M02042_354_000000000-JV5CC_1_2110_21808_6543	23	0	0	0	0	0	23	0
M01639_152_000000000-BTK9W_1_1113_19623_12024	23	0	23	0	0	0	0	0
M02042_354_000000000-JV5CC_1_1113_8218_8174	23	0	0	0	0	0	0	23
M02042_354_000000000-JV5CC_1_1110_6866_23824	23	0	0	0	0	0	0	23
M02042_354_000000000-JV5CC_1_2107_11725_18780	23	0	0	0	0	0	0	23
M01639_152_000000000-BTK9W_1_1119_18649_9126	23	0	23	0	0	0	0	0
M04997_41_000000000-BTKB3_1_1115_3285_17973	23	0	23	0	0	0	0	0
M02042_354_000000000-JV5CC_1_2104_14306_12949	23	0	0	0	0	0	0	23
M02042_354_000000000-JV5CC_1_1108_25785_8811	23	0	0	0	0	0	0	23
M02042_354_000000000-JV5CC_1_2106_21154_14134	23	0	0	0	0	0	23	0
M02042_354_000000000-JV5CC_1_1111_11931_18738	23	0	0	0	0	0	23	0
M01639_152_000000000-BTK9W_1_1118_14904_4392	23	0	0	0	0	23	0	0
M02042_354_000000000-JV5CC_1_2113_19203_12429	23	0	0	0	0	0	0	23
M01639_152_000000000-BTK9W_1_2108_16189_17762	23	0	0	23	0	0	0	0
M01639_152_000000000-BTK9W_1_2110_10708_17451	23	0	0	23	0	0	0	0
M01639_152_000000000-BTK9W_1_2114_3316_17074	22	0	0	22	0	0	0	0
M01639_152_000000000-BTK9W_1_2106_20419_14282	22	0	0	22	0	0	0	0
M01639_152_000000000-BTK9W_1_1109_24959_19931	22	0	0	22	0	0	0	0
M01639_152_000000000-BTK9W_1_2102_13357_5964	22	0	0	22	0	0	0	0
M01639_152_000000000-BTK9W_1_2118_15734_11349	22	0	0	0	0	22	0	0
M01639_152_000000000-BTK9W_1_1103_22620_8409	22	0	0	0	0	22	0	0
M04997_41_000000000-BTKB3_1_2108_12405_13765	22	0	0	0	0	22	0	0
M01639_152_000000000-BTK9W_1_1117_26626_11200	22	0	0	0	0	22	0	0
M01639_152_000000000-BTK9W_1_1118_17915_2076	22	0	0	0	22	0	0	0
M01639_152_000000000-BTK9W_1_1115_18561_10092	22	0	0	0	22	0	0	0
M01639_152_000000000-BTK9W_1_1107_6671_3479	22	0	0	0	22	0	0	0
M04997_41_000000000-BTKB3_1_1101_28157_16025	22	22	0	0	0	0	0	0
M04997_41_000000000-BTKB3_1_1101_10702_21108	22	22	0	0	0	0	0	0
M01639_152_000000000-BTK9W_1_1111_24788_15861	22	0	0	0	22	0	0	0
M01639_152_000000000-BTK9W_1_1106_10418_15998	22	22	0	0	0	0	0	0
M01639_152_000000000-BTK9W_1_1106_7456_14241	22	22	0	0	0	0	0	0
M04997_41_000000000-BTKB3_1_1103_14119_9082	22	22	0	0	0	0	0	0
M02042_354_000000000-JV5CC_1_2118_16231_20129	22	0	0	0	0	0	0	22
M02042_354_000000000-JV5CC_1_1108_23208_18930	22	0	0	0	0	0	0	22
M02042_354_000000000-JV5CC_1_1105_8823_24322	22	0	0	0	0	0	0	22
M04997_41_000000000-BTKB3_1_2103_12250_13438	22	0	22	0	0	0	0	0
M01639_152_000000000-BTK9W_1_2115_24097_3834	22	0	22	0	0	0	0	0
M02042_354_000000000-JV5CC_1_1108_8756_15304	22	0	0	0	0	0	0	22
M01639_152_000000000-BTK9W_1_1104_23211_10902	22	22	0	0	0	0	0	0
M04997_41_000000000-BTKB3_1_2117_6430_4226	22	0	0	0	0	22	0	0
M01639_152_000000000-BTK9W_1_1118_19196_13883	22	0	0	0	22	0	0	0
M04997_41_000000000-BTKB3_1_1115_6810_19804	22	0	0	22	0	0	0	0
M01639_152_000000000-BTK9W_1_2109_6934_12399	22	0	0	22	0	0	0	0
M01639_152_000000000-BTK9W_1_2111_9983_11257	22	0	0	22	0	0	0	0
M01639_152_000000000-BTK9W_1_2113_4828_5450	22	0	0	22	0	0	0	0
M01639_152_000000000-BTK9W_1_2101_23965_16211	22	0	0	22	0	0	0	0
M04997_41_000000000-BTKB3_1_1115_14854_18279	22	0	22	0	0	0	0	0
M01639_152_000000000-BTK9W_1_1118_11201_4941	21	0	0	21	0	0	0	0
M01639_152_000000000-BTK9W_1_2118_14577_9907	21	0	0	0	0	21	0	0
M01639_152_000000000-BTK9W_1_1107_14050_18792	21	0	0	0	0	21	0	0
M04997_41_000000000-BTKB3_1_1111_9737_12891	21	0	0	0	0	21	0	0
M01639_152_000000000-BTK9W_1_1117_5190_7722	21	0	0	0	0	21	0	0
M01639_152_000000000-BTK9W_1_1118_16391_16688	21	0	0	0	0	21	0	0
M01639_152_000000000-BTK9W_1_2107_22091_8417	21	0	0	0	21	0	0	0
M02042_354_000000000-JV5CC_1_2102_17864_14997	21	0	0	0	0	0	21	0
M02042_354_000000000-JV5CC_1_1106_7805_24171	21	0	0	0	0	0	21	0
M02042_354_000000000-JV5CC_1_1116_7228_17448	21	0	0	0	0	0	21	0
M01639_152_000000000-BTK9W_1_2101_9984_12359	21	0	0	0	21	0	0	0
M02042_354_000000000-JV5CC_1_2103_14340_6342	21	0	0	0	0	0	0	21
M01639_152_000000000-BTK9W_1_2115_8635_4629	21	21	0	0	0	0	0	0
M04997_41_000000000-BTKB3_1_1102_20385_20165	21	21	0	0	0	0	0	0
M02042_354_000000000-JV5CC_1_2119_18622_21591	21	0	0	0	0	0	0	21
M02042_354_000000000-JV5CC_1_1119_8183_10230	21	0	0	0	0	0	0	21
M02042_354_000000000-JV5CC_1_2101_5697_6356	21	0	0	0	0	0	0	21
M02042_354_000000000-JV5CC_1_2104_23947_7231	21	0	0	0	0	0	0	21
M02042_354_000000000-JV5CC_1_2116_12096_20255	21	0	0	0	0	0	0	21
M01639_152_000000000-BTK9W_1_2110_6471_15457	21	0	21	0	0	0	0	0
M01639_152_000000000-BTK9W_1_2101_8172_6354	21	0	21	0	0	0	0	0
M01639_152_000000000-BTK9W_1_2107_12289_19076	21	0	21	0	0	0	0	0
M01639_152_000000000-BTK9W_1_1117_6601_19385	21	0	0	21	0	0	0	0
M01639_152_000000000-BTK9W_1_1119_8165_13930	21	21	0	0	0	0	0	0
M01639_152_000000000-BTK9W_1_1111_12584_9820	21	21	0	0	0	0	0	0
M02042_354_000000000-JV5CC_1_1101_9789_10570	21	0	0	0	0	0	21	0
M02042_354_000000000-JV5CC_1_1102_14553_19399	21	0	0	0	0	0	21	0
M04997_41_000000000-BTKB3_1_1119_8770_7853	21	0	0	0	21	0	0	0
M01639_152_000000000-BTK9W_1_1104_3454_19935	21	0	0	0	21	0	0	0
M01639_152_000000000-BTK9W_1_2119_13233_6650	21	0	0	0	21	0	0	0
M04997_41_000000000-BTKB3_1_1110_22908_17895	21	0	0	0	0	21	0	0
M01639_152_000000000-BTK9W_1_1103_16001_15905	21	0	0	0	0	21	0	0
M01639_152_000000000-BTK9W_1_1117_15892_17079	21	0	0	0	0	21	0	0
M01639_152_000000000-BTK9W_1_1106_23640_9244	21	0	0	21	0	0	0	0
M04997_41_000000000-BTKB3_1_1109_21236_21080	21	0	0	21	0	0	0	0
M01639_152_000000000-BTK9W_1_1102_8130_5123	21	0	0	21	0	0	0	0
M01639_152_000000000-BTK9W_1_2117_12434_15650	21	0	0	21	0	0	0	0
M01639_152_000000000-BTK9W_1_1116_22264_3648	21	0	0	21	0	0	0	0
M01639_152_000000000-BTK9W_1_2107_7128_18556	20	0	0	20	0	0	0	0
M01639_152_000000000-BTK9W_1_2102_16197_17875	20	0	0	20	0	0	0	0
M04997_41_000000000-BTKB3_1_1105_11268_12532	20	0	0	20	0	0	0	0
M04997_41_000000000-BTKB3_1_2117_3204_14149	20	0	0	0	0	20	0	0
M01639_152_000000000-BTK9W_1_1106_18120_8166	20	0	0	0	0	20	0	0
M01639_152_000000000-BTK9W_1_2104_11406_10388	20	0	0	0	0	20	0	0
M01639_152_000000000-BTK9W_1_1111_17660_10662	20	0	0	0	0	20	0	0
M04997_41_000000000-BTKB3_1_1119_19064_22846	20	0	0	0	20	0	0	0
M01639_152_000000000-BTK9W_1_1117_23685_13060	20	0	20	0	0	0	0	0
M02042_354_000000000-JV5CC_1_1109_4415_11069	20	0	0	0	0	0	20	0
M02042_354_000000000-JV5CC_1_2108_7650_16790	20	0	0	0	0	0	20	0
M02042_354_000000000-JV5CC_1_2107_9293_8040	20	0	0	0	0	0	20	0
M02042_354_000000000-JV5CC_1_1117_5793_19110	20	0	0	0	0	0	20	0
M04997_41_000000000-BTKB3_1_2112_27651_10022	20	0	0	0	20	0	0	0
M01639_152_000000000-BTK9W_1_1106_5911_13784	20	20	0	0	0	0	0	0
M01639_152_000000000-BTK9W_1_2103_6897_10856	20	0	20	0	0	0	0	0
M01639_152_000000000-BTK9W_1_2110_23756_20995	20	0	20	0	0	0	0	0
M02042_354_000000000-JV5CC_1_2103_12583_6272	20	0	0	0	0	0	0	20
M02042_354_000000000-JV5CC_1_1102_17364_9584	20	0	0	0	0	0	0	20
M02042_354_000000000-JV5CC_1_1106_22611_14638	20	0	0	0	0	0	0	20
M02042_354_000000000-JV5CC_1_1104_6294_8269	20	0	0	0	0	0	0	20
M02042_354_000000000-JV5CC_1_2102_17300_4270	20	0	0	0	0	0	0	20
M01639_152_000000000-BTK9W_1_1113_14944_22916	20	0	20	0	0	0	0	0
M01639_152_000000000-BTK9W_1_1119_13497_2607	20	0	20	0	0	0	0	0
M01639_152_000000000-BTK9W_1_1108_21686_16471	20	0	20	0	0	0	0	0
M01639_152_000000000-BTK9W_1_1114_7635_8490	20	0	20	0	0	0	0	0
M01639_152_000000000-BTK9W_1_2102_24855_10139	20	0	20	0	0	0	0	0
M04997_41_000000000-BTKB3_1_1115_20109_6919	20	0	20	0	0	0	0	0
M01639_152_000000000-BTK9W_1_2111_27916_12788	20	20	0	0	0	0	0	0
M04997_41_000000000-BTKB3_1_1112_7132_5291	20	20	0	0	0	0	0	0
M01639_152_000000000-BTK9W_1_2118_21567_13250	20	20	0	0	0	0	0	0
M04997_41_000000000-BTKB3_1_1113_14614_5002	20	20	0	0	0	0	0	0
M02042_354_000000000-JV5CC_1_1111_17391_6281	20	0	0	0	0	0	20	0
M02042_354_000000000-JV5CC_1_2109_7655_13718	20	0	0	0	0	0	20	0
M02042_354_000000000-JV5CC_1_1104_11416_7123	20	0	0	0	0	0	20	0
M01639_152_000000000-BTK9W_1_1105_7880_6942	20	0	0	0	0	20	0	0
M01639_152_000000000-BTK9W_1_1116_21007_9503	20	0	0	0	0	20	0	0
M01639_152_000000000-BTK9W_1_2116_25622_11106	20	0	0	0	20	0	0	0
M02042_354_000000000-JV5CC_1_1108_21402_22871	20	0	0	0	0	0	20	0
M04997_41_000000000-BTKB3_1_1106_15813_10433	20	0	0	20	0	0	0	0
M01639_152_000000000-BTK9W_1_1112_11140_19356	20	0	0	20	0	0	0	0
M04997_41_000000000-BTKB3_1_1107_28373_18950	20	0	0	20	0	0	0	0
M01639_152_000000000-BTK9W_1_2113_11781_15094	20	0	0	20	0	0	0	0
M01639_152_000000000-BTK9W_1_2110_16091_8046	19	0	0	19	0	0	0	0
M01639_152_000000000-BTK9W_1_2108_12169_21431	19	0	0	19	0	0	0	0
M04997_41_000000000-BTKB3_1_1119_23775_23937	19	0	0	0	0	19	0	0
M01639_152_000000000-BTK9W_1_2107_19536_6223	19	0	0	0	0	19	0	0
M04997_41_000000000-BTKB3_1_1102_9748_7172	19	0	0	0	0	19	0	0
M01639_152_000000000-BTK9W_1_1114_22606_16153	19	0	0	0	19	0	0	0
M02042_354_000000000-JV5CC_1_2119_13183_8315	19	0	0	0	0	0	19	0
M02042_354_000000000-JV5CC_1_2117_24512_14608	19	0	0	0	0	0	19	0
M04997_41_000000000-BTKB3_1_2109_25477_19334	19	0	0	0	19	0	0	0
M01639_152_000000000-BTK9W_1_1101_20861_15132	19	19	0	0	0	0	0	0
M01639_152_000000000-BTK9W_1_1118_6670_9342	19	19	0	0	0	0	0	0
M01639_152_000000000-BTK9W_1_1112_16730_14795	19	0	0	0	19	0	0	0
M01639_152_000000000-BTK9W_1_2108_17198_12518	19	19	0	0	0	0	0	0
M01639_152_000000000-BTK9W_1_1119_23059_6944	19	19	0	0	0	0	0	0
M02042_354_000000000-JV5CC_1_1118_10475_17611	19	0	0	0	0	0	19	0
M02042_354_000000000-JV5CC_1_1114_21671_16005	19	0	0	0	0	0	19	0
M02042_354_000000000-JV5CC_1_2106_12486_24311	19	0	0	0	0	0	19	0
M02042_354_000000000-JV5CC_1_1112_4341_19445	19	0	0	0	0	0	19	0
M04997_41_000000000-BTKB3_1_1118_27454_13557	19	19	0	0	0	0	0	0
M02042_354_000000000-JV5CC_1_2109_29166_16236	19	0	0	0	0	0	19	0
M02042_354_000000000-JV5CC_1_2113_27518_11797	19	0	0	0	0	0	0	19
M02042_354_000000000-JV5CC_1_1108_13606_12985	19	0	0	0	0	0	0	19
M02042_354_000000000-JV5CC_1_1108_7483_8802	19	0	0	0	0	0	0	19
M02042_354_000000000-JV5CC_1_2108_26357_14616	19	0	0	0	0	0	0	19
M04997_41_000000000-BTKB3_1_1116_9994_16230	19	0	19	0	0	0	0	0
M04997_41_000000000-BTKB3_1_2116_21938_17264	19	0	19	0	0	0	0	0
M01639_152_000000000-BTK9W_1_1107_25270_11981	19	0	19	0	0	0	0	0
M04997_41_000000000-BTKB3_1_1102_1911_12957	19	0	19	0	0	0	0	0
M01639_152_000000000-BTK9W_1_1105_6203_13381	19	0	19	0	0	0	0	0
M01639_152_000000000-BTK9W_1_2115_7686_12689	19	0	19	0	0	0	0	0
M01639_152_000000000-BTK9W_1_1113_27065_12090	19	0	19	0	0	0	0	0
M01639_152_000000000-BTK9W_1_1103_9492_10680	19	19	0	0	0	0	0	0
M02042_354_000000000-JV5CC_1_2106_14914_16959	19	0	0	0	0	0	19	0
M01639_152_000000000-BTK9W_1_1103_19059_19175	19	0	0	0	19	0	0	0
M01639_152_000000000-BTK9W_1_2111_6920_19873	19	0	0	19	0	0	0	0
M01639_152_000000000-BTK9W_1_1101_18617_22083	19	0	0	19	0	0	0	0
M04997_41_000000000-BTKB3_1_2116_9239_7807	19	0	0	19	0	0	0	0
M01639_152_000000000-BTK9W_1_2112_17216_24701	19	0	0	19	0	0	0	0
M01639_152_000000000-BTK9W_1_1109_20903_19786	19	0	0	19	0	0	0	0
M01639_152_000000000-BTK9W_1_1114_11582_16847	19	0	0	19	0	0	0	0
M01639_152_000000000-BTK9W_1_1106_3025_14907	19	0	0	19	0	0	0	0
M01639_152_000000000-BTK9W_1_2106_25496_13226	19	0	0	19	0	0	0	0
M04997_41_000000000-BTKB3_1_1115_4611_5154	19	0	0	19	0	0	0	0
M04997_41_000000000-BTKB3_1_1115_15581_4768	19	0	0	19	0	0	0	0
M01639_152_000000000-BTK9W_1_2110_26627_7201	19	0	0	19	0	0	0	0
M04997_41_000000000-BTKB3_1_2117_16680_3432	19	0	0	0	0	19	0	0
M02042_354_000000000-JV5CC_1_2106_25898_11433	19	0	0	0	0	0	19	0
M01639_152_000000000-BTK9W_1_2103_6213_11926	18	0	0	18	0	0	0	0
M04997_41_000000000-BTKB3_1_2116_8219_8971	18	0	0	18	0	0	0	0
M01639_152_000000000-BTK9W_1_2113_25766_6343	18	0	0	18	0	0	0	0
M04997_41_000000000-BTKB3_1_1110_9333_14673	18	0	0	18	0	0	0	0
M04997_41_000000000-BTKB3_1_2108_15795_13537	18	0	0	18	0	0	0	0
M01639_152_000000000-BTK9W_1_2103_24205_19778	18	0	0	0	0	18	0	0
M04997_41_000000000-BTKB3_1_2102_16937_6653	18	0	0	0	0	18	0	0
M01639_152_000000000-BTK9W_1_1106_11946_25091	18	0	0	0	0	18	0	0
M01639_152_000000000-BTK9W_1_2103_17129_21751	18	0	0	0	0	18	0	0
M04997_41_000000000-BTKB3_1_2118_7938_22674	18	0	0	0	18	0	0	0
M01639_152_000000000-BTK9W_1_2106_14491_10707	18	0	0	0	0	18	0	0
M01639_152_000000000-BTK9W_1_2118_5408_16247	18	0	0	0	18	0	0	0
M04997_41_000000000-BTKB3_1_2111_6279_12939	18	18	0	0	0	0	0	0
M01639_152_000000000-BTK9W_1_1110_12617_4450	18	18	0	0	0	0	0	0
M01639_152_000000000-BTK9W_1_1119_14626_8226	18	18	0	0	0	0	0	0
M02042_354_000000000-JV5CC_1_2118_8860_19391	18	0	0	0	0	0	18	0
M02042_354_000000000-JV5CC_1_2117_23955_14276	18	0	0	0	0	0	18	0
M04997_41_000000000-BTKB3_1_1106_8045_2854	18	0	0	0	18	0	0	0
M01639_152_000000000-BTK9W_1_2104_6596_2775	18	0	18	0	0	0	0	0
M02042_354_000000000-JV5CC_1_2113_10184_12936	18	0	0	0	0	0	18	0
M02042_354_000000000-JV5CC_1_2111_13519_11359	18	0	0	0	0	0	0	18
M02042_354_000000000-JV5CC_1_1117_18210_20776	18	0	0	0	0	0	0	18
M02042_354_000000000-JV5CC_1_1117_13716_24558	18	0	0	0	0	0	0	18
M02042_354_000000000-JV5CC_1_2111_10550_15121	18	0	0	0	0	0	0	18
M01639_152_000000000-BTK9W_1_1117_4250_7876	18	0	18	0	0	0	0	0
M01639_152_000000000-BTK9W_1_2105_23070_22992	18	0	18	0	0	0	0	0
M01639_152_000000000-BTK9W_1_1114_22483_20771	18	0	18	0	0	0	0	0
M02042_354_000000000-JV5CC_1_1118_2878_11285	18	0	0	0	0	0	0	18
M02042_354_000000000-JV5CC_1_1113_5361_8864	18	0	0	0	0	0	0	18
M02042_354_000000000-JV5CC_1_1111_15333_13887	18	0	0	0	0	0	0	18
M02042_354_000000000-JV5CC_1_2103_26093_19557	18	0	0	0	0	0	0	18
M02042_354_000000000-JV5CC_1_1104_15633_17879	18	0	0	0	0	0	18	0
M01639_152_000000000-BTK9W_1_2112_20244_19463	18	18	0	0	0	0	0	0
M04997_41_000000000-BTKB3_1_2103_12684_19601	18	18	0	0	0	0	0	0
M01639_152_000000000-BTK9W_1_2112_7049_19344	18	18	0	0	0	0	0	0
M01639_152_000000000-BTK9W_1_2116_16216_17042	18	18	0	0	0	0	0	0
M04997_41_000000000-BTKB3_1_1102_5550_14035	18	18	0	0	0	0	0	0
M01639_152_000000000-BTK9W_1_2107_22984_18163	18	18	0	0	0	0	0	0
M02042_354_000000000-JV5CC_1_1102_14870_20949	18	0	0	0	0	0	18	0
M01639_152_000000000-BTK9W_1_2107_23369_8423	18	18	0	0	0	0	0	0
M02042_354_000000000-JV5CC_1_1116_25979_21030	18	0	0	0	0	0	18	0
M02042_354_000000000-JV5CC_1_2112_23779_6665	18	0	0	0	0	0	18	0
M02042_354_000000000-JV5CC_1_1107_7469_10145	18	0	0	0	0	0	18	0
M01639_152_000000000-BTK9W_1_1117_21564_9634	18	0	0	0	5	13	0	0
M04997_41_000000000-BTKB3_1_1112_16464_19027	18	0	0	0	0	18	0	0
M01639_152_000000000-BTK9W_1_2103_22418_20660	18	0	0	0	18	0	0	0
M01639_152_000000000-BTK9W_1_1106_19309_2527	18	0	0	0	0	18	0	0
M01639_152_000000000-BTK9W_1_2111_21096_19231	18	0	0	0	15	3	0	0
M01639_152_000000000-BTK9W_1_2113_15304_20280	17	0	0	17	0	0	0	0
M01639_152_000000000-BTK9W_1_1109_6921_17020	17	0	0	17	0	0	0	0
M04997_41_000000000-BTKB3_1_1102_24630_3754	17	0	0	0	0	17	0	0
M01639_152_000000000-BTK9W_1_1118_26073_16865	17	0	0	0	0	17	0	0
M04997_41_000000000-BTKB3_1_1117_13744_7176	17	0	0	0	0	17	0	0
M04997_41_000000000-BTKB3_1_1101_24169_20013	17	0	0	0	0	17	0	0
M01639_152_000000000-BTK9W_1_1118_19559_15272	17	0	0	0	0	17	0	0
M01639_152_000000000-BTK9W_1_1118_17111_17218	17	0	0	0	0	17	0	0
M01639_152_000000000-BTK9W_1_1117_3554_19565	17	0	0	0	0	17	0	0
M01639_152_000000000-BTK9W_1_1114_11569_2900	17	0	0	0	0	17	0	0
M01639_152_000000000-BTK9W_1_1118_21122_6721	17	0	0	0	17	0	0	0
M01639_152_000000000-BTK9W_1_1109_15015_20134	17	0	0	0	0	17	0	0
M01639_152_000000000-BTK9W_1_2102_7831_17506	17	0	0	0	0	17	0	0
M04997_41_000000000-BTKB3_1_1119_27081_7419	17	0	0	0	0	17	0	0
M01639_152_000000000-BTK9W_1_1107_18868_17353	17	17	0	0	0	0	0	0
M01639_152_000000000-BTK9W_1_2108_6217_15031	17	17	0	0	0	0	0	0
M02042_354_000000000-JV5CC_1_2112_5580_16130	17	0	0	0	0	0	17	0
M02042_354_000000000-JV5CC_1_2116_6684_7127	17	0	0	0	0	0	0	17
M01639_152_000000000-BTK9W_1_1116_11978_8335	17	17	0	0	0	0	0	0
M04997_41_000000000-BTKB3_1_1119_21266_12541	17	0	17	0	0	0	0	0
M01639_152_000000000-BTK9W_1_2114_7045_11355	17	0	17	0	0	0	0	0
M01639_152_000000000-BTK9W_1_1110_12504_15077	17	0	17	0	0	0	0	0
M01639_152_000000000-BTK9W_1_1115_7205_2819	17	17	0	0	0	0	0	0
M04997_41_000000000-BTKB3_1_1118_17222_5862	17	17	0	0	0	0	0	0
M04997_41_000000000-BTKB3_1_2115_15982_20833	17	17	0	0	0	0	0	0
M04997_41_000000000-BTKB3_1_1119_25064_11049	17	17	0	0	0	0	0	0
M01639_152_000000000-BTK9W_1_1117_8811_15556	17	17	0	0	0	0	0	0
M02042_354_000000000-JV5CC_1_1115_11663_16515	17	0	0	0	0	0	17	0
M02042_354_000000000-JV5CC_1_1119_22268_23395	17	0	0	0	0	0	17	0
M04997_41_000000000-BTKB3_1_2109_27177_10702	17	17	0	0	0	0	0	0
M02042_354_000000000-JV5CC_1_1113_12311_8486	17	0	0	0	0	0	17	0
M04997_41_000000000-BTKB3_1_2104_23661_19031	17	17	0	0	0	0	0	0
M01639_152_000000000-BTK9W_1_1118_9322_18794	17	0	0	0	0	17	0	0
M01639_152_000000000-BTK9W_1_1111_20166_8389	17	0	0	0	17	0	0	0
M02042_354_000000000-JV5CC_1_2102_25387_22079	17	0	0	0	0	0	0	17
M01639_152_000000000-BTK9W_1_2110_22018_24474	17	0	0	17	0	0	0	0
M01639_152_000000000-BTK9W_1_2114_11167_14106	16	0	0	16	0	0	0	0
M04997_41_000000000-BTKB3_1_1119_23405_12871	16	0	0	16	0	0	0	0
M04997_41_000000000-BTKB3_1_2116_20563_5654	16	0	0	16	0	0	0	0
M01639_152_000000000-BTK9W_1_1102_19234_6815	16	0	0	16	0	0	0	0
M04997_41_000000000-BTKB3_1_1104_10885_16982	16	0	0	16	0	0	0	0
M04997_41_000000000-BTKB3_1_1111_10672_16239	16	0	0	16	0	0	0	0
M04997_41_000000000-BTKB3_1_1107_19304_11967	16	0	0	16	0	0	0	0
M01639_152_000000000-BTK9W_1_1114_3127_12094	16	0	0	0	0	16	0	0
M01639_152_000000000-BTK9W_1_1103_27557_10669	16	0	0	0	0	16	0	0
M01639_152_000000000-BTK9W_1_2110_12256_13149	16	0	0	0	0	16	0	0
M01639_152_000000000-BTK9W_1_2116_11055_5079	16	0	0	0	0	16	0	0
M01639_152_000000000-BTK9W_1_1113_13032_22153	16	0	0	0	0	16	0	0
M01639_152_000000000-BTK9W_1_2103_19672_4061	16	0	0	0	0	16	0	0
M01639_152_000000000-BTK9W_1_1114_13647_3945	16	0	0	0	0	16	0	0
M04997_41_000000000-BTKB3_1_1110_24738_12325	16	0	0	0	16	0	0	0
M01639_152_000000000-BTK9W_1_2118_17994_16500	16	0	0	0	0	16	0	0
M02042_354_000000000-JV5CC_1_1105_5439_14612	16	0	0	0	0	0	16	0
M02042_354_000000000-JV5CC_1_1114_21634_8474	16	0	0	0	0	0	16	0
M02042_354_000000000-JV5CC_1_1104_16290_21466	16	0	0	0	0	0	16	0
M01639_152_000000000-BTK9W_1_2111_6231_10935	16	16	0	0	0	0	0	0
M04997_41_000000000-BTKB3_1_1113_25457_15567	16	16	0	0	0	0	0	0
M01639_152_000000000-BTK9W_1_2119_16992_7026	16	16	0	0	0	0	0	0
M02042_354_000000000-JV5CC_1_1103_10789_19679	16	0	0	0	0	0	0	16
M02042_354_000000000-JV5CC_1_2118_18273_23344	16	0	0	0	0	0	0	16
M01639_152_000000000-BTK9W_1_1115_14881_9292	16	0	16	0	0	0	0	0
M04997_41_000000000-BTKB3_1_2119_18713_7959	16	0	16	0	0	0	0	0
M04997_41_000000000-BTKB3_1_2107_18743_5856	16	0	16	0	0	0	0	0
M04997_41_000000000-BTKB3_1_1102_4721_4656	16	0	16	0	0	0	0	0
M02042_354_000000000-JV5CC_1_1103_14340_12456	16	0	0	0	0	0	16	0
M04997_41_000000000-BTKB3_1_1117_28037_10186	16	16	0	0	0	0	0	0
M02042_354_000000000-JV5CC_1_2114_16367_12215	16	0	0	0	0	0	16	0
M02042_354_000000000-JV5CC_1_1104_15450_24620	16	0	0	0	0	0	16	0
M02042_354_000000000-JV5CC_1_1105_13181_18101	16	0	0	0	0	0	16	0
M02042_354_000000000-JV5CC_1_2115_27449_19258	16	0	0	0	0	0	16	0
M01639_152_000000000-BTK9W_1_2103_5655_15528	16	16	0	0	0	0	0	0
M02042_354_000000000-JV5CC_1_1108_4151_18524	16	0	0	0	0	0	16	0
M01639_152_000000000-BTK9W_1_1102_11125_19699	16	0	0	0	0	16	0	0
M04997_41_000000000-BTKB3_1_2104_20367_9548	16	0	0	0	0	16	0	0
M01639_152_000000000-BTK9W_1_1115_15432_3967	16	0	0	0	16	0	0	0
M04997_41_000000000-BTKB3_1_2119_24860_21502	16	0	0	0	16	0	0	0
M02042_354_000000000-JV5CC_1_2114_13141_18931	16	0	0	0	0	0	0	16
M02042_354_000000000-JV5CC_1_1108_19694_19387	16	0	0	0	0	0	0	16
M01639_152_000000000-BTK9W_1_2112_23997_18808	16	0	0	0	16	0	0	0
M04997_41_000000000-BTKB3_1_1115_28261_8712	16	0	0	16	0	0	0	0
M01639_152_000000000-BTK9W_1_1112_26704_17030	16	0	0	16	0	0	0	0
M01639_152_000000000-BTK9W_1_1109_11614_11989	16	0	0	16	0	0	0	0
M04997_41_000000000-BTKB3_1_1106_27998_17598	16	0	0	16	0	0	0	0
M01639_152_000000000-BTK9W_1_2101_19589_9292	16	0	0	16	0	0	0	0
M01639_152_000000000-BTK9W_1_2108_22577_10139	16	0	0	16	0	0	0	0
M01639_152_000000000-BTK9W_1_1118_19028_10538	16	0	0	16	0	0	0	0
M04997_41_000000000-BTKB3_1_2107_5663_16436	16	0	16	0	0	0	0	0
M01639_152_000000000-BTK9W_1_1112_19165_18456	15	0	0	15	0	0	0	0
M01639_152_000000000-BTK9W_1_2118_23351_4135	15	0	0	15	0	0	0	0
M01639_152_000000000-BTK9W_1_1103_12641_2455	15	0	0	0	0	15	0	0
M01639_152_000000000-BTK9W_1_2110_24182_12300	15	0	0	0	0	15	0	0
M01639_152_000000000-BTK9W_1_1114_28457_11093	15	0	0	0	0	15	0	0
M01639_152_000000000-BTK9W_1_2103_25793_6144	15	0	0	0	0	15	0	0
M04997_41_000000000-BTKB3_1_2113_16917_8130	15	0	0	0	0	15	0	0
M01639_152_000000000-BTK9W_1_2106_11119_11971	15	0	0	0	0	15	0	0
M01639_152_000000000-BTK9W_1_1101_27077_7645	15	0	0	0	15	0	0	0
M01639_152_000000000-BTK9W_1_2114_12270_10946	15	0	0	0	0	15	0	0
M04997_41_000000000-BTKB3_1_1102_21992_21533	15	0	0	0	15	0	0	0
M04997_41_000000000-BTKB3_1_1118_17576_3334	15	15	0	0	0	0	0	0
M01639_152_000000000-BTK9W_1_1103_21259_5968	15	0	0	0	15	0	0	0
M02042_354_000000000-JV5CC_1_1116_19987_16907	15	0	0	0	0	0	15	0
M02042_354_000000000-JV5CC_1_1106_17720_15105	15	0	0	0	0	0	15	0
M02042_354_000000000-JV5CC_1_1104_12840_15844	15	0	0	0	0	0	15	0
M02042_354_000000000-JV5CC_1_1110_11399_19979	15	0	0	0	0	0	0	15
M04997_41_000000000-BTKB3_1_1111_26871_14373	15	15	0	0	0	0	0	0
M01639_152_000000000-BTK9W_1_1118_8355_18938	15	15	0	0	0	0	0	0
M02042_354_000000000-JV5CC_1_1118_16659_15588	15	0	0	0	0	0	0	15
M04997_41_000000000-BTKB3_1_2117_24232_13775	15	0	15	0	0	0	0	0
M01639_152_000000000-BTK9W_1_1113_7324_15623	15	0	0	0	0	15	0	0
M01639_152_000000000-BTK9W_1_1107_11950_7689	15	0	0	0	15	0	0	0
M04997_41_000000000-BTKB3_1_1114_25411_22715	15	0	0	0	15	0	0	0
M02042_354_000000000-JV5CC_1_2113_12244_20539	15	0	0	0	0	0	15	0
M02042_354_000000000-JV5CC_1_1113_25196_21185	15	0	0	0	0	0	0	15
M02042_354_000000000-JV5CC_1_1101_6261_23462	15	0	0	0	0	0	15	0
M01639_152_000000000-BTK9W_1_1118_10161_8200	15	15	0	0	0	0	0	0
M04997_41_000000000-BTKB3_1_1103_8637_22388	15	15	0	0	0	0	0	0
M01639_152_000000000-BTK9W_1_2110_5433_15465	15	15	0	0	0	0	0	0
M01639_152_000000000-BTK9W_1_1118_8635_15292	15	15	0	0	0	0	0	0
M02042_354_000000000-JV5CC_1_2118_9494_24534	15	0	0	0	0	0	15	0
M02042_354_000000000-JV5CC_1_2103_6557_13812	15	0	0	0	0	0	15	0
M02042_354_000000000-JV5CC_1_1104_4596_16478	15	0	0	0	0	0	15	0
M04997_41_000000000-BTKB3_1_2102_13842_16153	15	0	0	0	15	0	0	0
M01639_152_000000000-BTK9W_1_2102_12707_12503	15	0	0	0	15	0	0	0
M04997_41_000000000-BTKB3_1_2116_14238_4329	15	0	0	0	15	0	0	0
M04997_41_000000000-BTKB3_1_2112_14756_6535	15	0	0	0	15	0	0	0
M04997_41_000000000-BTKB3_1_2110_19970_20439	15	0	0	0	15	0	0	0
M02042_354_000000000-JV5CC_1_2111_22264_13353	15	0	0	0	0	0	0	15
M01639_152_000000000-BTK9W_1_2115_16431_12136	15	0	0	15	0	0	0	0
M01639_152_000000000-BTK9W_1_2103_26387_14876	15	0	0	15	0	0	0	0
M01639_152_000000000-BTK9W_1_1101_19105_14776	15	0	0	15	0	0	0	0
M04997_41_000000000-BTKB3_1_1114_21297_8036	15	0	0	15	0	0	0	0
M01639_152_000000000-BTK9W_1_2110_14933_19748	15	0	0	15	0	0	0	0
M04997_41_000000000-BTKB3_1_1119_14955_3700	15	0	0	15	0	0	0	0
M01639_152_000000000-BTK9W_1_1102_20087_7577	15	0	0	15	0	0	0	0
M01639_152_000000000-BTK9W_1_2117_25716_13370	15	0	0	15	0	0	0	0
M02042_354_000000000-JV5CC_1_1111_18715_21350	15	0	0	0	0	0	15	0
M02042_354_000000000-JV5CC_1_1106_28167_15539	15	0	0	0	0	0	0	15
M02042_354_000000000-JV5CC_1_1119_24889_22555	15	0	0	0	0	0	15	0
M01639_152_000000000-BTK9W_1_1110_18230_13099	15	0	0	15	0	0	0	0
M04997_41_000000000-BTKB3_1_1104_11551_13447	14	0	0	14	0	0	0	0
M01639_152_000000000-BTK9W_1_1103_9027_5148	14	0	0	14	0	0	0	0
M01639_152_000000000-BTK9W_1_2107_9313_9018	14	0	0	14	0	0	0	0
M01639_152_000000000-BTK9W_1_1112_8325_24043	14	0	0	14	0	0	0	0
M01639_152_000000000-BTK9W_1_2117_8444_9222	14	0	0	14	0	0	0	0
M01639_152_000000000-BTK9W_1_1101_11955_14846	14	0	0	14	0	0	0	0
M01639_152_000000000-BTK9W_1_1113_24871_10793	14	0	0	14	0	0	0	0
M01639_152_000000000-BTK9W_1_1118_23535_2872	14	0	0	0	0	14	0	0
M01639_152_000000000-BTK9W_1_2103_2609_12496	14	0	0	0	0	14	0	0
M01639_152_000000000-BTK9W_1_1117_10893_17861	14	0	0	0	0	14	0	0
M04997_41_000000000-BTKB3_1_2112_16825_19110	14	0	0	0	0	14	0	0
M04997_41_000000000-BTKB3_1_2118_25594_7997	14	0	0	0	0	14	0	0
M01639_152_000000000-BTK9W_1_2107_16873_5174	14	0	0	0	0	14	0	0
M01639_152_000000000-BTK9W_1_2110_19206_14497	14	0	0	0	0	14	0	0
M04997_41_000000000-BTKB3_1_2118_4000_18285	14	0	0	0	0	14	0	0
M01639_152_000000000-BTK9W_1_1106_2385_10996	14	0	0	0	0	14	0	0
M04997_41_000000000-BTKB3_1_1115_24905_12483	14	0	0	0	0	14	0	0
M01639_152_000000000-BTK9W_1_2118_26447_7007	14	0	0	0	0	14	0	0
M01639_152_000000000-BTK9W_1_1119_21835_13295	14	0	0	0	0	14	0	0
M01639_152_000000000-BTK9W_1_2103_19784_14383	14	0	0	0	0	14	0	0
M01639_152_000000000-BTK9W_1_2114_11053_7296	14	0	0	0	14	0	0	0
M01639_152_000000000-BTK9W_1_2107_17431_8809	14	0	0	0	14	0	0	0
M01639_152_000000000-BTK9W_1_1103_5755_7546	14	0	0	0	0	14	0	0
M04997_41_000000000-BTKB3_1_1114_26234_16723	14	0	0	0	0	14	0	0
M04997_41_000000000-BTKB3_1_1106_29403_14279	14	14	0	0	0	0	0	0
M02042_354_000000000-JV5CC_1_1106_26119_14975	14	0	0	0	0	0	14	0
M02042_354_000000000-JV5CC_1_1103_17863_17613	14	0	0	0	0	0	14	0
M04997_41_000000000-BTKB3_1_1102_20690_16064	14	14	0	0	0	0	0	0
M01639_152_000000000-BTK9W_1_1114_18918_5987	14	14	0	0	0	0	0	0
M01639_152_000000000-BTK9W_1_2111_9374_22527	14	14	0	0	0	0	0	0
M01639_152_000000000-BTK9W_1_2104_23663_5007	14	0	0	0	14	0	0	0
M02042_354_000000000-JV5CC_1_1118_16222_7245	14	0	0	0	0	0	14	0
M02042_354_000000000-JV5CC_1_1103_15612_9921	14	0	0	0	0	0	14	0
M04997_41_000000000-BTKB3_1_2111_13170_7189	14	0	0	0	14	0	0	0
M04997_41_000000000-BTKB3_1_2106_13243_15965	14	14	0	0	0	0	0	0
M04997_41_000000000-BTKB3_1_2111_18759_7866	14	14	0	0	0	0	0	0
M02042_354_000000000-JV5CC_1_1104_17755_21336	14	0	0	0	0	0	14	0
M02042_354_000000000-JV5CC_1_1109_11568_10707	14	0	0	0	0	0	0	14
M02042_354_000000000-JV5CC_1_2101_10464_20023	14	0	0	0	0	0	0	14
M01639_152_000000000-BTK9W_1_1106_13552_4074	14	0	14	0	0	0	0	0
M01639_152_000000000-BTK9W_1_2110_19804_2652	14	0	14	0	0	0	0	0
M01639_152_000000000-BTK9W_1_2103_24603_5336	14	0	14	0	0	0	0	0
M01639_152_000000000-BTK9W_1_2106_5747_6019	14	0	14	0	0	0	0	0
M01639_152_000000000-BTK9W_1_1111_22427_4196	14	0	14	0	0	0	0	0
M04997_41_000000000-BTKB3_1_1110_28258_8905	14	0	14	0	0	0	0	0
M04997_41_000000000-BTKB3_1_2116_7014_15326	14	0	14	0	0	0	0	0
M04997_41_000000000-BTKB3_1_2118_18020_18020	14	0	14	0	0	0	0	0
M01639_152_000000000-BTK9W_1_1111_23752_16571	14	0	14	0	0	0	0	0
M04997_41_000000000-BTKB3_1_2116_13484_17385	14	0	14	0	0	0	0	0
M04997_41_000000000-BTKB3_1_2113_22968_14459	14	0	0	0	14	0	0	0
M01639_152_000000000-BTK9W_1_2109_12050_10694	14	0	0	0	14	0	0	0
M01639_152_000000000-BTK9W_1_2111_6183_14132	14	14	0	0	0	0	0	0
M01639_152_000000000-BTK9W_1_2101_7683_5446	14	14	0	0	0	0	0	0
M04997_41_000000000-BTKB3_1_1111_6170_6720	14	14	0	0	0	0	0	0
M01639_152_000000000-BTK9W_1_1110_2986_14732	14	14	0	0	0	0	0	0
M04997_41_000000000-BTKB3_1_1101_7629_6728	14	14	0	0	0	0	0	0
M01639_152_000000000-BTK9W_1_1117_2380_10755	14	14	0	0	0	0	0	0
M02042_354_000000000-JV5CC_1_2106_20288_21949	14	0	0	0	0	0	14	0
M01639_152_000000000-BTK9W_1_2118_22361_18050	14	0	0	0	14	0	0	0
M02042_354_000000000-JV5CC_1_2116_19099_19588	14	0	0	0	0	0	14	0
M01639_152_000000000-BTK9W_1_1107_11170_22661	14	14	0	0	0	0	0	0
M01639_152_000000000-BTK9W_1_1111_13686_14075	14	0	0	0	0	14	0	0
M04997_41_000000000-BTKB3_1_2116_5679_9398	14	0	0	0	14	0	0	0
M01639_152_000000000-BTK9W_1_1111_21956_12933	14	0	0	0	14	0	0	0
M01639_152_000000000-BTK9W_1_2114_22478_6560	14	0	0	0	0	14	0	0
M04997_41_000000000-BTKB3_1_1102_7613_12103	14	0	0	0	0	14	0	0
M01639_152_000000000-BTK9W_1_2107_22962_11811	14	0	0	0	0	14	0	0
M02042_354_000000000-JV5CC_1_2116_13369_15243	14	0	0	0	0	0	0	14
M04997_41_000000000-BTKB3_1_2115_25201_20706	14	0	0	14	0	0	0	0
M01639_152_000000000-BTK9W_1_2106_25076_20374	14	0	0	14	0	0	0	0
M04997_41_000000000-BTKB3_1_2106_20371_14362	14	0	0	14	0	0	0	0
M01639_152_000000000-BTK9W_1_2106_6454_21294	14	0	0	14	0	0	0	0
M04997_41_000000000-BTKB3_1_1107_6435_11026	14	0	0	14	0	0	0	0
M01639_152_000000000-BTK9W_1_2110_7144_15434	14	0	0	14	0	0	0	0
M04997_41_000000000-BTKB3_1_2109_12860_10623	14	0	0	14	0	0	0	0
M01639_152_000000000-BTK9W_1_2101_17696_20748	14	0	0	14	0	0	0	0
M01639_152_000000000-BTK9W_1_1109_9182_15232	14	0	0	14	0	0	0	0
M04997_41_000000000-BTKB3_1_1107_25787_12624	14	0	0	14	0	0	0	0
M01639_152_000000000-BTK9W_1_1101_28057_9325	13	0	0	13	0	0	0	0
M01639_152_000000000-BTK9W_1_1116_6055_20213	13	0	0	13	0	0	0	0
M04997_41_000000000-BTKB3_1_1105_29404_12501	13	0	0	13	0	0	0	0
M01639_152_000000000-BTK9W_1_2110_23824_3491	13	0	0	0	0	13	0	0
M01639_152_000000000-BTK9W_1_2104_24524_19147	13	0	0	0	0	13	0	0
M01639_152_000000000-BTK9W_1_2115_10343_5855	13	0	0	0	0	13	0	0
M01639_152_000000000-BTK9W_1_2114_9618_6600	13	0	0	0	0	13	0	0
M04997_41_000000000-BTKB3_1_1117_14765_6671	13	0	0	0	0	13	0	0
M01639_152_000000000-BTK9W_1_2112_20237_12874	13	0	0	0	13	0	0	0
M04997_41_000000000-BTKB3_1_1109_4356_10711	13	0	0	0	0	13	0	0
M01639_152_000000000-BTK9W_1_2110_10813_15816	13	0	0	0	0	13	0	0
M01639_152_000000000-BTK9W_1_2115_12071_18234	13	13	0	0	0	0	0	0
M02042_354_000000000-JV5CC_1_1104_17183_22656	13	0	0	0	0	0	13	0
M02042_354_000000000-JV5CC_1_1114_15721_8982	13	0	0	0	0	0	13	0
M02042_354_000000000-JV5CC_1_1111_16575_17331	13	0	0	0	0	0	0	13
M02042_354_000000000-JV5CC_1_2104_14595_21461	13	0	0	0	0	0	0	13
M01639_152_000000000-BTK9W_1_1103_24990_12950	13	13	0	0	0	0	0	0
M02042_354_000000000-JV5CC_1_2115_23291_3920	13	0	0	0	0	0	0	13
M01639_152_000000000-BTK9W_1_2108_13924_6110	13	0	0	0	0	13	0	0
M01639_152_000000000-BTK9W_1_1109_20859_15259	13	0	13	0	0	0	0	0
M01639_152_000000000-BTK9W_1_2114_23119_12410	13	0	13	0	0	0	0	0
M01639_152_000000000-BTK9W_1_1110_24673_9178	13	0	13	0	0	0	0	0
M01639_152_000000000-BTK9W_1_2114_23026_9224	13	0	13	0	0	0	0	0
M01639_152_000000000-BTK9W_1_2119_28047_13494	13	0	13	0	0	0	0	0
M01639_152_000000000-BTK9W_1_2110_18937_6866	13	0	13	0	0	0	0	0
M01639_152_000000000-BTK9W_1_2117_4257_13857	13	0	13	0	0	0	0	0
M04997_41_000000000-BTKB3_1_1119_16697_21876	13	0	13	0	0	0	0	0
M04997_41_000000000-BTKB3_1_2107_12210_13784	13	0	13	0	0	0	0	0
M04997_41_000000000-BTKB3_1_1110_18767_9177	13	0	13	0	0	0	0	0
M01639_152_000000000-BTK9W_1_1113_20835_14165	13	0	13	0	0	0	0	0
M04997_41_000000000-BTKB3_1_1113_5833_20363	13	0	0	0	13	0	0	0
M01639_152_000000000-BTK9W_1_1118_24458_17652	13	0	0	0	13	0	0	0
M02042_354_000000000-JV5CC_1_2118_6530_20157	13	0	0	0	0	0	0	13
M01639_152_000000000-BTK9W_1_2108_9878_22811	13	0	0	0	0	13	0	0
M04997_41_000000000-BTKB3_1_2111_17881_2452	13	13	0	0	0	0	0	0
M04997_41_000000000-BTKB3_1_1119_2990_10436	13	13	0	0	0	0	0	0
M01639_152_000000000-BTK9W_1_1106_23008_8921	13	13	0	0	0	0	0	0
M01639_152_000000000-BTK9W_1_1106_10684_13752	13	13	0	0	0	0	0	0
M04997_41_000000000-BTKB3_1_2117_21378_12550	13	13	0	0	0	0	0	0
M01639_152_000000000-BTK9W_1_1105_7416_9865	13	13	0	0	0	0	0	0
M04997_41_000000000-BTKB3_1_2110_6452_14814	13	13	0	0	0	0	0	0
M02042_354_000000000-JV5CC_1_1115_18032_20619	13	0	0	0	0	0	13	0
M02042_354_000000000-JV5CC_1_2113_4935_12551	13	0	0	0	0	0	13	0
M02042_354_000000000-JV5CC_1_2108_20912_17930	13	0	0	0	0	0	13	0
M02042_354_000000000-JV5CC_1_2113_25786_9378	13	0	0	0	0	0	13	0
M01639_152_000000000-BTK9W_1_1111_24758_5718	13	0	0	0	8	5	0	0
M01639_152_000000000-BTK9W_1_1117_25760_4837	13	0	0	0	0	13	0	0
M01639_152_000000000-BTK9W_1_2103_12797_24949	13	0	0	0	0	13	0	0
M02042_354_000000000-JV5CC_1_1111_24999_17650	13	0	0	0	0	0	0	13
M02042_354_000000000-JV5CC_1_1113_26765_15996	13	0	0	0	0	0	0	13
M01639_152_000000000-BTK9W_1_1101_24384_8352	13	0	0	13	0	0	0	0
M01639_152_000000000-BTK9W_1_1116_21000_23803	13	0	0	13	0	0	0	0
M01639_152_000000000-BTK9W_1_1118_11608_4844	13	0	0	13	0	0	0	0
M04997_41_000000000-BTKB3_1_1118_16743_12902	13	0	0	13	0	0	0	0
M01639_152_000000000-BTK9W_1_1101_4752_7718	13	0	0	13	0	0	0	0
M01639_152_000000000-BTK9W_1_1114_12078_3840	13	0	0	13	0	0	0	0
M01639_152_000000000-BTK9W_1_2113_2521_10057	13	0	0	13	0	0	0	0
M01639_152_000000000-BTK9W_1_2113_13150_20508	13	0	0	13	0	0	0	0
M04997_41_000000000-BTKB3_1_2108_24009_21513	13	0	0	13	0	0	0	0
M01639_152_000000000-BTK9W_1_1110_13853_21946	12	0	0	12	0	0	0	0
M01639_152_000000000-BTK9W_1_1108_8911_12441	12	0	0	12	0	0	0	0
M01639_152_000000000-BTK9W_1_2109_14116_4407	12	0	0	12	0	0	0	0
M01639_152_000000000-BTK9W_1_1110_20158_16976	12	0	0	12	0	0	0	0
M01639_152_000000000-BTK9W_1_2111_23995_12449	12	0	0	0	0	12	0	0
M04997_41_000000000-BTKB3_1_1102_23084_8951	12	0	0	0	0	12	0	0
M01639_152_000000000-BTK9W_1_2103_10663_4785	12	0	0	0	0	12	0	0
M01639_152_000000000-BTK9W_1_2115_14619_16344	12	0	0	0	0	12	0	0
M01639_152_000000000-BTK9W_1_1118_7052_2744	12	0	0	0	0	12	0	0
M01639_152_000000000-BTK9W_1_1106_21586_6467	12	0	0	0	0	12	0	0
M01639_152_000000000-BTK9W_1_2109_7850_23093	12	0	0	0	0	12	0	0
M01639_152_000000000-BTK9W_1_1111_3520_9575	12	0	0	0	0	12	0	0
M04997_41_000000000-BTKB3_1_1118_27704_6708	12	0	0	0	0	12	0	0
M01639_152_000000000-BTK9W_1_1106_9596_8705	12	0	0	0	0	12	0	0
M01639_152_000000000-BTK9W_1_2112_15353_7168	12	0	0	0	0	12	0	0
M04997_41_000000000-BTKB3_1_2113_14168_3657	12	0	0	0	0	12	0	0
M01639_152_000000000-BTK9W_1_2104_23896_5494	12	0	0	0	12	0	0	0
M04997_41_000000000-BTKB3_1_2119_16273_2228	12	0	0	0	12	0	0	0
M02042_354_000000000-JV5CC_1_1107_20914_23760	12	0	0	0	0	0	12	0
M01639_152_000000000-BTK9W_1_2111_5632_14234	12	12	0	0	0	0	0	0
M04997_41_000000000-BTKB3_1_2112_20296_3881	12	12	0	0	0	0	0	0
M02042_354_000000000-JV5CC_1_2106_3804_13496	12	0	0	0	0	0	12	0
M04997_41_000000000-BTKB3_1_1117_14785_19056	12	0	0	0	0	12	0	0
M02042_354_000000000-JV5CC_1_2107_26400_16365	12	0	0	0	0	0	12	0
M02042_354_000000000-JV5CC_1_2118_13450_10664	12	0	0	0	0	0	0	12
M01639_152_000000000-BTK9W_1_1107_20104_11555	12	12	0	0	0	0	0	0
M01639_152_000000000-BTK9W_1_2104_24151_10200	12	0	12	0	0	0	0	0
M01639_152_000000000-BTK9W_1_1119_9240_21181	12	0	12	0	0	0	0	0
M02042_354_000000000-JV5CC_1_1104_11524_22425	12	0	0	0	0	0	0	12
M02042_354_000000000-JV5CC_1_1113_26681_17642	12	0	0	0	0	0	0	12
M02042_354_000000000-JV5CC_1_1113_17075_18060	12	0	0	0	0	0	0	12
M02042_354_000000000-JV5CC_1_2118_25711_7881	12	0	0	0	0	0	0	12
M02042_354_000000000-JV5CC_1_1101_21383_14840	12	0	0	0	0	0	0	12
M02042_354_000000000-JV5CC_1_2104_26665_11539	12	0	0	0	0	0	0	12
M02042_354_000000000-JV5CC_1_1112_7717_10583	12	0	0	0	0	0	0	12
M01639_152_000000000-BTK9W_1_2116_3594_12177	12	0	0	0	0	12	0	0
M01639_152_000000000-BTK9W_1_2102_18757_22174	12	0	12	0	0	0	0	0
M04997_41_000000000-BTKB3_1_2107_17628_9660	12	0	12	0	0	0	0	0
M04997_41_000000000-BTKB3_1_2116_9842_3429	12	0	12	0	0	0	0	0
M01639_152_000000000-BTK9W_1_2102_22606_6573	12	0	12	0	0	0	0	0
M04997_41_000000000-BTKB3_1_1113_5145_5204	12	0	12	0	0	0	0	0
M01639_152_000000000-BTK9W_1_2109_23207_24116	12	0	12	0	0	0	0	0
M01639_152_000000000-BTK9W_1_2115_24021_13387	12	0	12	0	0	0	0	0
M01639_152_000000000-BTK9W_1_2118_26727_14223	12	0	12	0	0	0	0	0
M04997_41_000000000-BTKB3_1_2115_21616_14737	12	0	0	12	0	0	0	0
M01639_152_000000000-BTK9W_1_2110_19812_6173	12	0	0	0	0	12	0	0
M01639_152_000000000-BTK9W_1_1117_15849_10171	12	0	12	0	0	0	0	0
M01639_152_000000000-BTK9W_1_1105_7388_7046	12	0	0	0	12	0	0	0
M02042_354_000000000-JV5CC_1_1112_13287_16791	12	0	0	0	0	0	12	0
M04997_41_000000000-BTKB3_1_1109_2504_17443	12	12	0	0	0	0	0	0
M04997_41_000000000-BTKB3_1_1114_20713_5634	12	12	0	0	0	0	0	0
M04997_41_000000000-BTKB3_1_2119_14241_16781	12	12	0	0	0	0	0	0
M01639_152_000000000-BTK9W_1_2113_12993_8825	12	12	0	0	0	0	0	0
M02042_354_000000000-JV5CC_1_2103_18170_21133	12	0	0	0	0	0	12	0
M02042_354_000000000-JV5CC_1_2112_19467_14168	12	0	0	0	0	0	12	0
M02042_354_000000000-JV5CC_1_2106_24501_11607	12	0	0	0	0	0	12	0
M02042_354_000000000-JV5CC_1_1108_9922_22379	12	0	0	0	0	0	12	0
M02042_354_000000000-JV5CC_1_1107_20884_3616	12	0	0	0	0	0	12	0
M02042_354_000000000-JV5CC_1_1118_13692_14909	12	0	0	0	0	0	12	0
M02042_354_000000000-JV5CC_1_2102_10115_8044	12	0	0	0	0	0	12	0
M01639_152_000000000-BTK9W_1_2102_24488_7933	12	0	0	0	12	0	0	0
M01639_152_000000000-BTK9W_1_2107_22708_9260	12	0	0	0	0	12	0	0
M04997_41_000000000-BTKB3_1_1112_13380_4432	12	0	0	0	0	12	0	0
M04997_41_000000000-BTKB3_1_2108_7169_9746	12	0	0	0	0	12	0	0
M04997_41_000000000-BTKB3_1_2110_27653_12646	12	0	0	0	0	12	0	0
M01639_152_000000000-BTK9W_1_1117_9471_15948	12	0	0	0	0	12	0	0
M01639_152_000000000-BTK9W_1_2106_10693_11508	12	0	0	0	0	12	0	0
M01639_152_000000000-BTK9W_1_1102_9411_13092	12	0	0	0	12	0	0	0
M01639_152_000000000-BTK9W_1_2111_21888_18383	12	0	0	0	12	0	0	0
M02042_354_000000000-JV5CC_1_1110_7395_20808	12	0	0	0	0	0	0	12
M02042_354_000000000-JV5CC_1_1113_14663_7848	12	0	0	0	0	0	0	12
M02042_354_000000000-JV5CC_1_1101_27048_12497	12	0	0	0	0	0	0	12
M01639_152_000000000-BTK9W_1_1105_16418_15264	12	0	0	12	0	0	0	0
M04997_41_000000000-BTKB3_1_1116_20569_11984	12	0	0	12	0	0	0	0
M01639_152_000000000-BTK9W_1_2113_5548_10399	12	0	0	12	0	0	0	0
M04997_41_000000000-BTKB3_1_1108_16879_6035	12	0	0	12	0	0	0	0
M01639_152_000000000-BTK9W_1_2108_20028_15807	12	0	0	12	0	0	0	0
M01639_152_000000000-BTK9W_1_1106_21771_18531	12	0	0	12	0	0	0	0
M01639_152_000000000-BTK9W_1_2113_14956_24769	12	0	0	12	0	0	0	0
M01639_152_000000000-BTK9W_1_1112_10037_19299	12	0	0	12	0	0	0	0
M01639_152_000000000-BTK9W_1_2113_28169_14241	12	0	0	12	0	0	0	0
M01639_152_000000000-BTK9W_1_1106_12472_12015	12	0	0	12	0	0	0	0
M01639_152_000000000-BTK9W_1_2110_14052_6194	12	0	0	12	0	0	0	0
M04997_41_000000000-BTKB3_1_1115_10365_9081	12	0	0	12	0	0	0	0
M01639_152_000000000-BTK9W_1_1109_6056_20716	12	0	0	12	0	0	0	0
M02042_354_000000000-JV5CC_1_2113_8548_5874	12	1	0	0	0	0	11	0
M01639_152_000000000-BTK9W_1_2107_12700_10068	12	0	0	0	0	12	0	0
M04997_41_000000000-BTKB3_1_1119_27894_10654	12	12	0	0	0	0	0	0
M04997_41_000000000-BTKB3_1_2102_21134_19482	11	0	0	11	0	0	0	0
M01639_152_000000000-BTK9W_1_2113_18453_19422	11	0	0	11	0	0	0	0
M01639_152_000000000-BTK9W_1_2110_26357_18774	11	0	0	11	0	0	0	0
M01639_152_000000000-BTK9W_1_2102_3988_12624	11	0	0	11	0	0	0	0
M01639_152_000000000-BTK9W_1_2118_11507_9759	11	0	0	11	0	0	0	0
M01639_152_000000000-BTK9W_1_1103_15096_14746	11	0	0	11	0	0	0	0
M01639_152_000000000-BTK9W_1_1106_9876_3432	11	0	0	11	0	0	0	0
M01639_152_000000000-BTK9W_1_1108_15065_21427	11	0	0	0	0	11	0	0
M01639_152_000000000-BTK9W_1_1101_22917_13918	11	0	0	0	0	11	0	0
M04997_41_000000000-BTKB3_1_1118_25631_16353	11	0	0	0	0	11	0	0
M01639_152_000000000-BTK9W_1_2110_3916_12399	11	0	0	0	0	11	0	0
M04997_41_000000000-BTKB3_1_2116_21840_6016	11	0	0	0	0	11	0	0
M01639_152_000000000-BTK9W_1_2111_12912_5192	11	0	0	0	0	11	0	0
M01639_152_000000000-BTK9W_1_1104_11315_11451	11	0	0	0	0	11	0	0
M04997_41_000000000-BTKB3_1_1119_15115_10000	11	0	0	0	0	11	0	0
M04997_41_000000000-BTKB3_1_2111_27889_12370	11	0	0	0	0	11	0	0
M01639_152_000000000-BTK9W_1_1118_16733_24845	11	0	0	0	0	11	0	0
M04997_41_000000000-BTKB3_1_1106_9943_15275	11	0	0	0	0	11	0	0
M01639_152_000000000-BTK9W_1_2108_18745_5548	11	0	0	0	11	0	0	0
M01639_152_000000000-BTK9W_1_2107_7205_19410	11	0	0	0	11	0	0	0
M01639_152_000000000-BTK9W_1_2101_14523_19488	11	0	0	0	11	0	0	0
M04997_41_000000000-BTKB3_1_1118_15019_14926	11	0	0	0	0	11	0	0
M01639_152_000000000-BTK9W_1_2114_23192_2905	11	0	0	0	0	11	0	0
M04997_41_000000000-BTKB3_1_1117_19262_21685	11	0	0	0	0	11	0	0
M02042_354_000000000-JV5CC_1_2106_13280_18111	11	0	0	0	0	0	11	0
M04997_41_000000000-BTKB3_1_1101_11321_21548	11	0	0	0	0	11	0	0
M02042_354_000000000-JV5CC_1_2105_11832_13753	11	0	0	0	0	0	11	0
M02042_354_000000000-JV5CC_1_2116_28057_6596	11	0	0	0	0	0	11	0
M01639_152_000000000-BTK9W_1_1107_4115_14546	11	0	0	0	11	0	0	0
M02042_354_000000000-JV5CC_1_2117_13032_17907	11	0	0	0	0	0	0	11
M01639_152_000000000-BTK9W_1_2118_20745_8393	11	11	0	0	0	0	0	0
M04997_41_000000000-BTKB3_1_1117_22326_8879	11	0	11	0	0	0	0	0
M02042_354_000000000-JV5CC_1_2110_16834_11387	11	0	0	0	0	0	0	11
M02042_354_000000000-JV5CC_1_2102_11100_5364	11	0	0	0	0	0	0	11
M02042_354_000000000-JV5CC_1_1109_7982_16089	11	0	0	0	0	0	0	11
M01639_152_000000000-BTK9W_1_2106_22024_22227	11	0	11	0	0	0	0	0
M01639_152_000000000-BTK9W_1_1103_26125_20585	11	0	11	0	0	0	0	0
M04997_41_000000000-BTKB3_1_1114_16854_14334	11	0	11	0	0	0	0	0
M04997_41_000000000-BTKB3_1_2108_7684_13399	11	0	11	0	0	0	0	0
M01639_152_000000000-BTK9W_1_1110_24085_5461	11	0	11	0	0	0	0	0
M01639_152_000000000-BTK9W_1_2110_11808_6969	11	0	11	0	0	0	0	0
M01639_152_000000000-BTK9W_1_1106_12529_3184	11	0	11	0	0	0	0	0
M01639_152_000000000-BTK9W_1_2101_6908_7392	11	0	11	0	0	0	0	0
M04997_41_000000000-BTKB3_1_1106_18915_5798	11	0	11	0	0	0	0	0
M02042_354_000000000-JV5CC_1_1119_10900_3888	11	0	0	0	0	0	0	11
M04997_41_000000000-BTKB3_1_1118_7054_3483	11	11	0	0	0	0	0	0
M01639_152_000000000-BTK9W_1_2107_19964_8118	11	11	0	0	0	0	0	0
M01639_152_000000000-BTK9W_1_2114_24407_16960	11	11	0	0	0	0	0	0
M01639_152_000000000-BTK9W_1_2113_24053_19135	11	11	0	0	0	0	0	0
M01639_152_000000000-BTK9W_1_2108_21314_14079	11	11	0	0	0	0	0	0
M01639_152_000000000-BTK9W_1_1118_18209_9211	11	11	0	0	0	0	0	0
M02042_354_000000000-JV5CC_1_1109_5355_9523	11	0	0	0	0	0	11	0
M02042_354_000000000-JV5CC_1_1108_23681_21292	11	0	0	0	0	0	11	0
M01639_152_000000000-BTK9W_1_2118_6101_11737	11	11	0	0	0	0	0	0
M01639_152_000000000-BTK9W_1_1107_6883_4318	11	11	0	0	0	0	0	0
M01639_152_000000000-BTK9W_1_1106_16929_4636	11	0	0	0	0	11	0	0
M01639_152_000000000-BTK9W_1_1118_15103_20486	11	0	0	0	11	0	0	0
M01639_152_000000000-BTK9W_1_1111_19860_6351	11	0	0	0	0	11	0	0
M04997_41_000000000-BTKB3_1_1111_16642_17515	11	0	0	0	0	11	0	0
M01639_152_000000000-BTK9W_1_2115_21911_20699	11	0	0	0	11	0	0	0
M01639_152_000000000-BTK9W_1_2111_10052_13721	11	0	0	0	11	0	0	0
M01639_152_000000000-BTK9W_1_1117_16811_8022	11	0	0	0	0	11	0	0
M02042_354_000000000-JV5CC_1_1115_22050_13890	11	0	0	0	0	0	11	0
M02042_354_000000000-JV5CC_1_1102_13877_17905	11	0	0	0	0	0	11	0
M02042_354_000000000-JV5CC_1_1115_3488_13924	11	0	0	0	0	0	11	0
M01639_152_000000000-BTK9W_1_2106_6921_5998	11	0	11	0	0	0	0	0
M04997_41_000000000-BTKB3_1_1107_28646_16344	11	0	0	11	0	0	0	0
M04997_41_000000000-BTKB3_1_1119_22060_21720	11	0	0	11	0	0	0	0
M04997_41_000000000-BTKB3_1_2103_8871_2955	11	0	0	11	0	0	0	0
M01639_152_000000000-BTK9W_1_1102_7365_22906	11	0	0	11	0	0	0	0
M01639_152_000000000-BTK9W_1_2101_6845_8009	11	0	0	11	0	0	0	0
M01639_152_000000000-BTK9W_1_1106_13450_9689	11	0	0	11	0	0	0	0
M01639_152_000000000-BTK9W_1_1111_17356_9744	11	0	0	11	0	0	0	0
M01639_152_000000000-BTK9W_1_2115_10504_16986	11	0	0	11	0	0	0	0
M04997_41_000000000-BTKB3_1_2110_24670_10910	11	0	0	11	0	0	0	0
M01639_152_000000000-BTK9W_1_2102_11520_5991	11	0	0	11	0	0	0	0
M01639_152_000000000-BTK9W_1_2101_23364_12532	11	0	0	11	0	0	0	0
M01639_152_000000000-BTK9W_1_1114_6500_14212	11	0	0	11	0	0	0	0
M01639_152_000000000-BTK9W_1_2115_16819_19553	11	0	0	11	0	0	0	0
M01639_152_000000000-BTK9W_1_2114_20721_17731	11	0	0	11	0	0	0	0
M02042_354_000000000-JV5CC_1_2106_15823_13463	11	0	0	0	0	0	11	0
M01639_152_000000000-BTK9W_1_1105_23066_18962	11	0	0	11	0	0	0	0
M01639_152_000000000-BTK9W_1_1117_27388_18529	11	0	0	11	0	0	0	0
M01639_152_000000000-BTK9W_1_1117_8398_19624	10	0	0	10	0	0	0	0
M01639_152_000000000-BTK9W_1_1109_12187_23947	10	0	0	10	0	0	0	0
M01639_152_000000000-BTK9W_1_2117_24213_6833	10	0	0	10	0	0	0	0
M04997_41_000000000-BTKB3_1_2101_22518_12417	10	0	0	10	0	0	0	0
M04997_41_000000000-BTKB3_1_2114_10118_24101	10	0	0	10	0	0	0	0
M01639_152_000000000-BTK9W_1_2111_15073_9141	10	0	0	10	0	0	0	0
M04997_41_000000000-BTKB3_1_2116_11776_7746	10	0	0	10	0	0	0	0
M01639_152_000000000-BTK9W_1_2106_13723_13234	10	0	0	10	0	0	0	0
M01639_152_000000000-BTK9W_1_1117_12993_17446	10	0	0	0	0	10	0	0
M04997_41_000000000-BTKB3_1_2118_10691_17376	10	0	0	0	0	10	0	0
M04997_41_000000000-BTKB3_1_1109_19377_21322	10	0	0	0	0	10	0	0
M01639_152_000000000-BTK9W_1_1111_11645_23738	10	0	0	0	0	10	0	0
M01639_152_000000000-BTK9W_1_1110_3463_10213	10	0	0	0	0	10	0	0
M01639_152_000000000-BTK9W_1_2102_23077_20723	10	0	0	0	0	10	0	0
M01639_152_000000000-BTK9W_1_2111_7706_9588	10	0	0	0	0	10	0	0
M01639_152_000000000-BTK9W_1_1106_29270_15273	10	0	0	0	0	10	0	0
M01639_152_000000000-BTK9W_1_1106_8820_15723	10	0	0	0	0	10	0	0
M04997_41_000000000-BTKB3_1_1113_8776_6754	10	0	0	0	10	0	0	0
M04997_41_000000000-BTKB3_1_1101_5515_5750	10	0	0	0	10	0	0	0
M01639_152_000000000-BTK9W_1_2103_11354_6912	10	0	0	0	0	10	0	0
M01639_152_000000000-BTK9W_1_1112_25497_6168	10	0	0	0	0	10	0	0
M01639_152_000000000-BTK9W_1_1113_23821_16361	10	0	0	0	0	10	0	0
M01639_152_000000000-BTK9W_1_1118_14972_4276	10	10	0	0	0	0	0	0
M01639_152_000000000-BTK9W_1_2118_9692_11454	10	10	0	0	0	0	0	0
M02042_354_000000000-JV5CC_1_1115_26620_7209	10	0	0	0	0	0	10	0
M01639_152_000000000-BTK9W_1_2115_20929_21403	10	10	0	0	0	0	0	0
M04997_41_000000000-BTKB3_1_1108_19965_5019	10	10	0	0	0	0	0	0
M04997_41_000000000-BTKB3_1_1118_9100_14450	10	10	0	0	0	0	0	0
M04997_41_000000000-BTKB3_1_2119_10556_2085	10	10	0	0	0	0	0	0
M01639_152_000000000-BTK9W_1_2116_13141_3504	10	10	0	0	0	0	0	0
M04997_41_000000000-BTKB3_1_1119_13030_11812	10	0	0	0	10	0	0	0
M02042_354_000000000-JV5CC_1_1111_25206_9083	10	0	0	0	0	0	10	0
M02042_354_000000000-JV5CC_1_1111_12062_6007	10	0	0	0	0	0	10	0
M01639_152_000000000-BTK9W_1_2114_24445_17793	10	10	0	0	0	0	0	0
M02042_354_000000000-JV5CC_1_1104_18398_11120	10	0	0	0	0	0	0	10
M04997_41_000000000-BTKB3_1_1116_26203_15692	10	10	0	0	0	0	0	0
M01639_152_000000000-BTK9W_1_1110_7041_20335	10	0	10	0	0	0	0	0
M01639_152_000000000-BTK9W_1_1118_12840_8051	10	0	10	0	0	0	0	0
M01639_152_000000000-BTK9W_1_1102_20718_11996	10	0	10	0	0	0	0	0
M02042_354_000000000-JV5CC_1_1108_24802_14682	10	0	0	0	0	0	0	10
M02042_354_000000000-JV5CC_1_2112_25642_16528	10	0	0	0	0	0	0	10
M02042_354_000000000-JV5CC_1_2111_4531_11086	10	0	0	0	0	0	0	10
M02042_354_000000000-JV5CC_1_1109_3012_10626	10	0	0	0	0	0	0	10
M02042_354_000000000-JV5CC_1_2112_10543_2551	10	0	0	0	0	0	0	10
M02042_354_000000000-JV5CC_1_1109_25401_15634	10	0	0	0	0	0	0	10
M02042_354_000000000-JV5CC_1_2102_12814_21197	10	0	0	0	0	0	0	10
M02042_354_000000000-JV5CC_1_2119_8623_6393	10	0	0	0	0	0	0	10
M02042_354_000000000-JV5CC_1_1103_25118_13343	10	0	0	0	0	0	0	10
M01639_152_000000000-BTK9W_1_2119_8170_15677	10	0	10	0	0	0	0	0
M01639_152_000000000-BTK9W_1_2110_29343_16123	10	0	10	0	0	0	0	0
M01639_152_000000000-BTK9W_1_2112_6540_11042	10	0	10	0	0	0	0	0
M01639_152_000000000-BTK9W_1_1103_24517_15930	10	0	10	0	0	0	0	0
M04997_41_000000000-BTKB3_1_2115_4864_9951	10	0	10	0	0	0	0	0
M01639_152_000000000-BTK9W_1_2118_18688_22444	10	0	10	0	0	0	0	0
M01639_152_000000000-BTK9W_1_2101_24501_20653	10	0	10	0	0	0	0	0
M01639_152_000000000-BTK9W_1_1115_10166_6867	10	0	10	0	0	0	0	0
M01639_152_000000000-BTK9W_1_1109_13303_22947	10	0	10	0	0	0	0	0
M01639_152_000000000-BTK9W_1_2112_12280_22686	10	0	10	0	0	0	0	0
M01639_152_000000000-BTK9W_1_1105_15938_17385	10	0	10	0	0	0	0	0
M01639_152_000000000-BTK9W_1_1107_22100_14725	10	0	0	10	0	0	0	0
M02042_354_000000000-JV5CC_1_1104_14089_7771	10	0	0	0	0	0	0	10
M02042_354_000000000-JV5CC_1_2104_15771_19014	10	0	0	0	0	0	10	0
M01639_152_000000000-BTK9W_1_1107_17261_3571	10	10	0	0	0	0	0	0
M01639_152_000000000-BTK9W_1_2114_5523_12841	10	10	0	0	0	0	0	0
M01639_152_000000000-BTK9W_1_2114_14273_9164	10	10	0	0	0	0	0	0
M04997_41_000000000-BTKB3_1_2114_7995_18923	10	10	0	0	0	0	0	0
M01639_152_000000000-BTK9W_1_2110_16176_24178	10	10	0	0	0	0	0	0
M01639_152_000000000-BTK9W_1_2103_11639_22911	10	10	0	0	0	0	0	0
M01639_152_000000000-BTK9W_1_2112_9448_5901	10	10	0	0	0	0	0	0
M02042_354_000000000-JV5CC_1_2119_17958_22836	10	0	0	0	0	0	10	0
M02042_354_000000000-JV5CC_1_2119_22679_21121	10	0	0	0	0	0	10	0
M02042_354_000000000-JV5CC_1_2104_19954_11029	10	0	0	0	0	0	10	0
M02042_354_000000000-JV5CC_1_1106_16863_17478	10	0	0	0	0	0	10	0
M02042_354_000000000-JV5CC_1_2112_23843_6791	10	0	0	0	0	0	10	0
M02042_354_000000000-JV5CC_1_2110_25479_12219	10	0	0	0	0	0	10	0
M01639_152_000000000-BTK9W_1_2107_9797_21719	10	10	0	0	0	0	0	0
M02042_354_000000000-JV5CC_1_2118_27652_8755	10	0	0	0	0	0	10	0
M04997_41_000000000-BTKB3_1_2101_2770_9303	10	0	0	0	10	0	0	0
M01639_152_000000000-BTK9W_1_2101_20786_12184	10	0	0	0	0	10	0	0
M01639_152_000000000-BTK9W_1_1101_18995_13095	10	0	0	0	0	10	0	0
M04997_41_000000000-BTKB3_1_1118_9569_9505	10	0	0	0	10	0	0	0
M01639_152_000000000-BTK9W_1_1111_23458_15519	10	0	0	0	10	0	0	0
M01639_152_000000000-BTK9W_1_1114_12450_8390	10	0	0	0	10	0	0	0
M01639_152_000000000-BTK9W_1_2107_20358_9460	10	0	0	0	0	10	0	0
M01639_152_000000000-BTK9W_1_1117_20314_21970	10	0	0	0	7	3	0	0
M01639_152_000000000-BTK9W_1_2103_19098_17247	10	0	0	0	10	0	0	0
M01639_152_000000000-BTK9W_1_2117_16618_9750	10	0	0	0	10	0	0	0
M04997_41_000000000-BTKB3_1_2103_22808_21008	10	0	0	0	10	0	0	0
M01639_152_000000000-BTK9W_1_1103_8088_13120	10	10	0	0	0	0	0	0
M02042_354_000000000-JV5CC_1_2115_7116_9573	10	0	0	0	0	0	0	10
M02042_354_000000000-JV5CC_1_2118_15089_13228	10	0	0	0	0	0	0	10
M02042_354_000000000-JV5CC_1_2111_6049_19651	10	0	0	0	0	0	0	10
M04997_41_000000000-BTKB3_1_2119_7420_21730	10	0	10	0	0	0	0	0
M01639_152_000000000-BTK9W_1_1105_14152_5476	10	0	0	10	0	0	0	0
M01639_152_000000000-BTK9W_1_2114_16835_14542	10	0	0	10	0	0	0	0
M04997_41_000000000-BTKB3_1_2115_19658_2106	10	0	0	10	0	0	0	0
M01639_152_000000000-BTK9W_1_1118_17999_25058	10	0	0	10	0	0	0	0
M01639_152_000000000-BTK9W_1_2119_14464_8256	10	0	0	10	0	0	0	0
M01639_152_000000000-BTK9W_1_1111_4226_17336	10	0	0	10	0	0	0	0
M04997_41_000000000-BTKB3_1_2118_25843_4251	10	0	0	10	0	0	0	0
M01639_152_000000000-BTK9W_1_1118_2994_16388	10	0	0	10	0	0	0	0
M01639_152_000000000-BTK9W_1_2102_27436_20822	10	0	0	10	0	0	0	0
M01639_152_000000000-BTK9W_1_2102_17615_14232	10	0	0	10	0	0	0	0
M01639_152_000000000-BTK9W_1_2116_6495_11063	10	0	0	10	0	0	0	0
M01639_152_000000000-BTK9W_1_1113_17639_22301	10	0	0	10	0	0	0	0
M01639_152_000000000-BTK9W_1_1110_25846_4390	10	0	0	10	0	0	0	0
M04997_41_000000000-BTKB3_1_1114_8234_14069	10	0	0	10	0	0	0	0
M01639_152_000000000-BTK9W_1_2107_19387_13426	9	0	0	9	0	0	0	0
M01639_152_000000000-BTK9W_1_1117_6576_16688	9	0	0	9	0	0	0	0
M04997_41_000000000-BTKB3_1_1115_7069_11461	9	0	0	9	0	0	0	0
M04997_41_000000000-BTKB3_1_1112_11486_21742	9	0	0	9	0	0	0	0
M01639_152_000000000-BTK9W_1_2113_25192_12249	9	0	0	9	0	0	0	0
M01639_152_000000000-BTK9W_1_2114_20204_17464	9	0	0	9	0	0	0	0
M01639_152_000000000-BTK9W_1_2104_25625_11234	9	0	0	0	0	9	0	0
M01639_152_000000000-BTK9W_1_2107_18429_4410	9	0	0	0	0	9	0	0
M01639_152_000000000-BTK9W_1_2111_5513_19691	9	0	0	0	0	9	0	0
M01639_152_000000000-BTK9W_1_2103_17222_15608	9	0	0	0	0	9	0	0
M04997_41_000000000-BTKB3_1_2106_8590_4693	9	0	0	0	0	9	0	0
M01639_152_000000000-BTK9W_1_1113_9962_22168	9	0	0	0	0	9	0	0
M01639_152_000000000-BTK9W_1_2111_27480_15640	9	0	0	0	0	9	0	0
M04997_41_000000000-BTKB3_1_1113_13203_4734	9	0	0	0	0	9	0	0
M04997_41_000000000-BTKB3_1_1102_21207_19168	9	0	0	0	0	9	0	0
M01639_152_000000000-BTK9W_1_1114_22488_15005	9	0	0	0	9	0	0	0
M04997_41_000000000-BTKB3_1_1104_20016_15809	9	0	0	0	9	0	0	0
M01639_152_000000000-BTK9W_1_1103_17345_18952	9	0	0	0	9	0	0	0
M01639_152_000000000-BTK9W_1_2115_13196_11512	9	9	0	0	0	0	0	0
M01639_152_000000000-BTK9W_1_1107_19044_5646	9	9	0	0	0	0	0	0
M04997_41_000000000-BTKB3_1_2119_13945_5507	9	9	0	0	0	0	0	0
M01639_152_000000000-BTK9W_1_2104_24594_22595	9	9	0	0	0	0	0	0
M01639_152_000000000-BTK9W_1_2105_11904_24341	9	9	0	0	0	0	0	0
M04997_41_000000000-BTKB3_1_2114_13911_17464	9	0	0	0	9	0	0	0
M04997_41_000000000-BTKB3_1_2101_23761_10935	9	0	9	0	0	0	0	0
M04997_41_000000000-BTKB3_1_2107_17989_5277	9	0	9	0	0	0	0	0
M02042_354_000000000-JV5CC_1_2114_9716_20914	9	0	0	0	0	0	9	0
M02042_354_000000000-JV5CC_1_1104_24965_18303	9	0	0	0	0	0	9	0
M02042_354_000000000-JV5CC_1_1113_7517_13410	9	0	0	0	0	0	9	0
M02042_354_000000000-JV5CC_1_2116_6521_10967	9	0	0	0	0	0	9	0
M02042_354_000000000-JV5CC_1_1104_22459_18816	9	0	0	0	0	0	9	0
M02042_354_000000000-JV5CC_1_1103_7708_11838	9	0	0	0	0	0	0	9
M02042_354_000000000-JV5CC_1_2109_8761_7631	9	0	0	0	0	0	0	9
M04997_41_000000000-BTKB3_1_2110_8350_17842	9	9	0	0	0	0	0	0
M01639_152_000000000-BTK9W_1_1119_10791_2265	9	9	0	0	0	0	0	0
M04997_41_000000000-BTKB3_1_1106_13167_8042	9	9	0	0	0	0	0	0
M02042_354_000000000-JV5CC_1_2113_13541_14174	9	0	0	0	0	0	9	0
M02042_354_000000000-JV5CC_1_1114_13851_8759	9	0	0	0	0	0	9	0
M02042_354_000000000-JV5CC_1_1108_10789_23222	9	0	0	0	0	0	9	0
M02042_354_000000000-JV5CC_1_2102_8747_12105	9	0	0	0	0	0	9	0
M02042_354_000000000-JV5CC_1_1101_2884_8574	9	0	0	0	0	0	9	0
M02042_354_000000000-JV5CC_1_1102_13550_6430	9	0	0	0	0	0	0	9
M02042_354_000000000-JV5CC_1_2110_17095_17481	9	0	0	0	0	0	0	9
M02042_354_000000000-JV5CC_1_2109_22497_2563	9	0	0	0	0	0	0	9
M02042_354_000000000-JV5CC_1_1108_20894_18485	9	0	0	0	0	0	0	9
M02042_354_000000000-JV5CC_1_1118_19684_17831	9	0	0	0	0	0	0	9
M02042_354_000000000-JV5CC_1_2111_7991_9040	9	0	0	0	0	0	0	9
M02042_354_000000000-JV5CC_1_2114_21034_9463	9	0	0	0	0	0	0	9
M02042_354_000000000-JV5CC_1_2109_24697_20358	9	0	0	0	0	0	0	9
M02042_354_000000000-JV5CC_1_1108_2906_12199	9	0	0	0	0	0	0	9
M04997_41_000000000-BTKB3_1_1106_25445_16893	9	0	9	0	0	0	0	0
M01639_152_000000000-BTK9W_1_1104_7723_6602	9	0	9	0	0	0	0	0
M04997_41_000000000-BTKB3_1_1102_15035_15820	9	0	9	0	0	0	0	0
M01639_152_000000000-BTK9W_1_2117_22027_22430	9	0	9	0	0	0	0	0
M01639_152_000000000-BTK9W_1_1105_24046_6871	9	0	9	0	0	0	0	0
M01639_152_000000000-BTK9W_1_1119_11651_13139	9	0	9	0	0	0	0	0
M01639_152_000000000-BTK9W_1_2116_16455_9946	9	0	9	0	0	0	0	0
M01639_152_000000000-BTK9W_1_2117_18660_6819	9	0	9	0	0	0	0	0
M02042_354_000000000-JV5CC_1_2101_8931_3776	9	0	0	0	0	0	0	9
M01639_152_000000000-BTK9W_1_2101_19405_11182	9	0	0	9	0	0	0	0
M04997_41_000000000-BTKB3_1_2110_11372_17888	9	0	0	0	9	0	0	0
M01639_152_000000000-BTK9W_1_2117_24577_16518	9	0	0	0	0	9	0	0
M01639_152_000000000-BTK9W_1_1103_15429_4090	9	0	0	9	0	0	0	0
M02042_354_000000000-JV5CC_1_1109_4616_5743	9	0	0	0	0	0	0	9
M04997_41_000000000-BTKB3_1_2101_13579_13932	9	9	0	0	0	0	0	0
M01639_152_000000000-BTK9W_1_2118_9373_2835	9	0	0	0	9	0	0	0
M04997_41_000000000-BTKB3_1_1102_17319_4296	9	9	0	0	0	0	0	0
M02042_354_000000000-JV5CC_1_1109_24990_20332	9	0	0	0	0	0	9	0
M02042_354_000000000-JV5CC_1_2108_10522_17494	9	0	0	0	0	0	9	0
M02042_354_000000000-JV5CC_1_1107_27232_17149	9	0	0	0	0	0	9	0
M02042_354_000000000-JV5CC_1_2118_4070_16452	9	0	0	0	0	0	9	0
M01639_152_000000000-BTK9W_1_1108_4939_10212	9	9	0	0	0	0	0	0
M01639_152_000000000-BTK9W_1_1101_10530_9745	9	9	0	0	0	0	0	0
M02042_354_000000000-JV5CC_1_2113_23801_11624	9	0	0	0	0	0	9	0
M01639_152_000000000-BTK9W_1_2118_17871_20908	9	0	0	0	9	0	0	0
M01639_152_000000000-BTK9W_1_2106_19004_2836	9	0	0	0	0	9	0	0
M01639_152_000000000-BTK9W_1_1101_16281_4934	9	0	0	0	0	9	0	0
M01639_152_000000000-BTK9W_1_2103_24263_6423	9	0	0	0	0	9	0	0
M01639_152_000000000-BTK9W_1_2104_23500_6446	9	0	0	0	9	0	0	0
M01639_152_000000000-BTK9W_1_1113_5637_19510	9	0	0	0	0	9	0	0
M01639_152_000000000-BTK9W_1_1106_15185_14063	9	0	0	0	0	9	0	0
M01639_152_000000000-BTK9W_1_1113_15757_20545	9	0	0	0	9	0	0	0
M04997_41_000000000-BTKB3_1_1101_9434_15432	9	0	0	0	8	1	0	0
M04997_41_000000000-BTKB3_1_2101_9515_20180	9	0	0	0	9	0	0	0
M02042_354_000000000-JV5CC_1_2119_22026_23768	9	0	0	0	0	0	9	0
M01639_152_000000000-BTK9W_1_1108_11500_4698	9	0	0	0	9	0	0	0
M04997_41_000000000-BTKB3_1_2112_16564_17797	9	0	9	0	0	0	0	0
M01639_152_000000000-BTK9W_1_1102_7398_20839	9	0	9	0	0	0	0	0
M01639_152_000000000-BTK9W_1_2110_17942_11554	9	0	0	0	0	9	0	0
M01639_152_000000000-BTK9W_1_2113_6283_14535	9	0	0	9	0	0	0	0
M01639_152_000000000-BTK9W_1_1109_20610_22630	9	0	0	9	0	0	0	0
M01639_152_000000000-BTK9W_1_2113_12091_6468	9	0	0	9	0	0	0	0
M01639_152_000000000-BTK9W_1_2101_15614_7829	9	0	0	9	0	0	0	0
M01639_152_000000000-BTK9W_1_1101_19589_12333	9	0	0	9	0	0	0	0
M01639_152_000000000-BTK9W_1_1113_11355_22429	9	0	0	9	0	0	0	0
M04997_41_000000000-BTKB3_1_2110_13873_10737	9	0	0	9	0	0	0	0
M01639_152_000000000-BTK9W_1_1113_7171_14155	9	0	0	9	0	0	0	0
M01639_152_000000000-BTK9W_1_1109_19198_22236	9	0	0	9	0	0	0	0
M01639_152_000000000-BTK9W_1_1116_6831_21377	9	0	0	9	0	0	0	0
M01639_152_000000000-BTK9W_1_1102_13844_4629	9	0	0	9	0	0	0	0
M01639_152_000000000-BTK9W_1_1103_28409_16091	9	0	0	0	0	9	0	0
M01639_152_000000000-BTK9W_1_1113_13621_14701	9	0	0	0	0	9	0	0
M01639_152_000000000-BTK9W_1_2119_20060_19354	9	0	0	0	9	0	0	0
M02042_354_000000000-JV5CC_1_1105_12193_16738	9	0	0	0	0	0	0	9
M04997_41_000000000-BTKB3_1_2107_25647_22509	9	0	0	9	0	0	0	0
M04997_41_000000000-BTKB3_1_1104_24158_13817	9	0	0	9	0	0	0	0
M01639_152_000000000-BTK9W_1_2119_16820_13728	8	0	0	8	0	0	0	0
M04997_41_000000000-BTKB3_1_1108_9707_18328	8	0	0	8	0	0	0	0
M04997_41_000000000-BTKB3_1_2108_26614_11562	8	0	0	8	0	0	0	0
M04997_41_000000000-BTKB3_1_2114_24813_6629	8	0	0	8	0	0	0	0
M04997_41_000000000-BTKB3_1_1113_25023_8397	8	0	0	8	0	0	0	0
M04997_41_000000000-BTKB3_1_1106_23702_13094	8	0	0	8	0	0	0	0
M01639_152_000000000-BTK9W_1_2103_25073_8763	8	0	0	0	0	8	0	0
M04997_41_000000000-BTKB3_1_2111_24782_7008	8	0	0	0	0	8	0	0
M01639_152_000000000-BTK9W_1_1110_29360_12971	8	0	0	0	0	8	0	0
M04997_41_000000000-BTKB3_1_2117_20850_7645	8	0	0	0	0	8	0	0
M01639_152_000000000-BTK9W_1_1106_12933_11330	8	0	0	0	0	8	0	0
M01639_152_000000000-BTK9W_1_2111_7255_5478	8	0	0	0	0	8	0	0
M01639_152_000000000-BTK9W_1_2108_13942_11381	8	0	0	0	0	8	0	0
M01639_152_000000000-BTK9W_1_2106_24503_11301	8	0	0	0	0	8	0	0
M01639_152_000000000-BTK9W_1_1106_14305_7212	8	0	0	0	0	8	0	0
M01639_152_000000000-BTK9W_1_1104_2840_14756	8	0	0	0	0	8	0	0
M04997_41_000000000-BTKB3_1_2119_7171_8875	8	0	0	0	0	8	0	0
M01639_152_000000000-BTK9W_1_1103_21332_15524	8	0	0	0	0	8	0	0
M04997_41_000000000-BTKB3_1_1104_12648_11234	8	0	0	0	0	8	0	0
M01639_152_000000000-BTK9W_1_2102_10497_13100	8	0	0	0	0	8	0	0
M01639_152_000000000-BTK9W_1_1114_7116_4088	8	0	0	0	0	8	0	0
M01639_152_000000000-BTK9W_1_1107_23362_10246	8	0	0	0	0	8	0	0
M01639_152_000000000-BTK9W_1_2108_21207_14490	8	0	0	0	0	8	0	0
M01639_152_000000000-BTK9W_1_2118_12742_9486	8	0	0	0	0	8	0	0
M01639_152_000000000-BTK9W_1_2107_25519_13576	8	0	0	0	8	0	0	0
M01639_152_000000000-BTK9W_1_1118_14961_11230	8	0	0	0	8	0	0	0
M01639_152_000000000-BTK9W_1_1114_13807_10224	8	0	0	0	0	8	0	0
M04997_41_000000000-BTKB3_1_2119_20502_11645	8	0	0	0	0	8	0	0
M01639_152_000000000-BTK9W_1_1112_14134_24933	8	0	0	0	0	8	0	0
M01639_152_000000000-BTK9W_1_1119_10301_4914	8	0	0	0	0	8	0	0
M01639_152_000000000-BTK9W_1_2103_10855_23528	8	0	0	0	0	8	0	0
M01639_152_000000000-BTK9W_1_1104_19462_11201	8	8	0	0	0	0	0	0
M01639_152_000000000-BTK9W_1_2109_3620_15740	8	8	0	0	0	0	0	0
M01639_152_000000000-BTK9W_1_1107_14719_4006	8	0	0	0	8	0	0	0
M01639_152_000000000-BTK9W_1_1117_11525_9567	8	0	0	0	8	0	0	0
M02042_354_000000000-JV5CC_1_1109_22170_19341	8	0	0	0	0	0	8	0
M02042_354_000000000-JV5CC_1_1101_26702_19393	8	0	0	0	0	0	8	0
M04997_41_000000000-BTKB3_1_2103_22339_12771	8	0	0	0	0	8	0	0
M02042_354_000000000-JV5CC_1_2111_15140_23276	8	0	0	0	0	0	0	8
M02042_354_000000000-JV5CC_1_2114_19943_7712	8	0	0	0	0	0	0	8
M02042_354_000000000-JV5CC_1_1103_12120_18031	8	0	0	0	0	0	0	8
M01639_152_000000000-BTK9W_1_1116_25838_8487	8	0	8	0	0	0	0	0
M02042_354_000000000-JV5CC_1_2114_14747_8767	8	0	0	0	0	0	8	0
M02042_354_000000000-JV5CC_1_1113_4566_15653	8	0	0	0	0	0	0	8
M02042_354_000000000-JV5CC_1_2113_3194_17564	8	0	0	0	0	0	0	8
M02042_354_000000000-JV5CC_1_2111_23746_11137	8	0	0	0	0	0	0	8
M02042_354_000000000-JV5CC_1_1118_6933_10159	8	0	0	0	0	0	0	8
M02042_354_000000000-JV5CC_1_1108_24238_13676	8	0	0	0	0	0	0	8
M02042_354_000000000-JV5CC_1_1109_3962_9312	8	0	0	0	0	0	0	8
M01639_152_000000000-BTK9W_1_2115_20283_7666	8	0	0	0	0	8	0	0
M01639_152_000000000-BTK9W_1_1103_5262_16215	8	0	8	0	0	0	0	0
M04997_41_000000000-BTKB3_1_2108_28104_8284	8	0	8	0	0	0	0	0
M01639_152_000000000-BTK9W_1_1102_8690_9067	8	0	8	0	0	0	0	0
M01639_152_000000000-BTK9W_1_2110_19707_10815	8	0	8	0	0	0	0	0
M01639_152_000000000-BTK9W_1_2117_3831_15483	8	0	8	0	0	0	0	0
M04997_41_000000000-BTKB3_1_1110_12849_5075	8	0	8	0	0	0	0	0
M01639_152_000000000-BTK9W_1_1105_26636_19286	8	0	8	0	0	0	0	0
M01639_152_000000000-BTK9W_1_2111_13556_20999	8	0	8	0	0	0	0	0
M01639_152_000000000-BTK9W_1_1103_19287_5627	8	0	8	0	0	0	0	0
M01639_152_000000000-BTK9W_1_1103_24634_15129	8	0	8	0	0	0	0	0
M01639_152_000000000-BTK9W_1_1112_6233_9078	8	0	8	0	0	0	0	0
M01639_152_000000000-BTK9W_1_2110_5394_16787	8	0	8	0	0	0	0	0
M04997_41_000000000-BTKB3_1_1102_18154_6631	8	0	8	0	0	0	0	0
M02042_354_000000000-JV5CC_1_2114_13038_10351	8	0	0	0	0	0	0	8
M01639_152_000000000-BTK9W_1_1104_28197_14970	8	0	0	0	8	0	0	0
M04997_41_000000000-BTKB3_1_1106_19250_7808	8	0	0	8	0	0	0	0
M02042_354_000000000-JV5CC_1_2114_22594_13637	8	0	0	0	0	0	8	0
M01639_152_000000000-BTK9W_1_2104_20726_12217	8	8	0	0	0	0	0	0
M04997_41_000000000-BTKB3_1_2117_27778_13438	8	0	0	0	8	0	0	0
M04997_41_000000000-BTKB3_1_2114_13297_15103	8	0	0	0	8	0	0	0
M01639_152_000000000-BTK9W_1_2112_8947_19732	8	8	0	0	0	0	0	0
M01639_152_000000000-BTK9W_1_2118_17143_12094	8	8	0	0	0	0	0	0
M01639_152_000000000-BTK9W_1_2104_5094_5557	8	0	0	0	8	0	0	0
M02042_354_000000000-JV5CC_1_2103_23210_6985	8	0	0	0	0	0	8	0
M02042_354_000000000-JV5CC_1_2113_14436_17443	8	0	0	0	0	0	8	0
M02042_354_000000000-JV5CC_1_1101_29073_16193	8	0	0	0	0	0	8	0
M02042_354_000000000-JV5CC_1_1115_7490_5951	8	0	0	0	0	0	8	0
M02042_354_000000000-JV5CC_1_1113_19888_9382	8	0	0	0	0	0	8	0
M02042_354_000000000-JV5CC_1_1101_16754_3559	8	0	0	0	0	0	8	0
M02042_354_000000000-JV5CC_1_1115_19212_22794	8	0	0	0	0	0	8	0
M04997_41_000000000-BTKB3_1_2118_19185_3498	8	0	0	0	8	0	0	0
M01639_152_000000000-BTK9W_1_2103_20810_13242	8	8	0	0	0	0	0	0
M02042_354_000000000-JV5CC_1_1105_6707_19673	8	0	0	0	0	0	8	0
M02042_354_000000000-JV5CC_1_1115_25499_22719	8	0	0	0	0	0	8	0
M01639_152_000000000-BTK9W_1_1115_10899_11941	8	8	0	0	0	0	0	0
M01639_152_000000000-BTK9W_1_2110_11300_11279	8	0	0	0	0	8	0	0
M01639_152_000000000-BTK9W_1_2101_8395_19553	8	0	0	0	8	0	0	0
M01639_152_000000000-BTK9W_1_2112_17997_10749	8	0	0	0	8	0	0	0
M01639_152_000000000-BTK9W_1_1107_24538_11959	8	0	0	0	8	0	0	0
M01639_152_000000000-BTK9W_1_1117_13781_7097	8	0	0	0	8	0	0	0
M01639_152_000000000-BTK9W_1_2107_9191_13785	8	0	0	0	8	0	0	0
M01639_152_000000000-BTK9W_1_2104_26394_12757	8	0	0	0	8	0	0	0
M01639_152_000000000-BTK9W_1_2108_10676_7674	8	8	0	0	0	0	0	0
M02042_354_000000000-JV5CC_1_2112_28599_17680	8	0	0	0	0	0	8	0
M02042_354_000000000-JV5CC_1_2105_3893_12957	8	0	0	0	0	0	8	0
M02042_354_000000000-JV5CC_1_2107_22822_19121	8	0	0	0	0	0	0	8
M02042_354_000000000-JV5CC_1_2101_9864_3886	8	0	0	0	0	0	0	8
M02042_354_000000000-JV5CC_1_1105_29378_13122	8	0	0	0	0	0	0	8
M01639_152_000000000-BTK9W_1_2118_27150_12938	8	0	8	0	0	0	0	0
M04997_41_000000000-BTKB3_1_2101_15349_6083	8	0	8	0	0	0	0	0
M01639_152_000000000-BTK9W_1_2110_10919_20302	8	0	8	0	0	0	0	0
M02042_354_000000000-JV5CC_1_2114_22877_20966	8	0	0	0	0	0	0	8
M04997_41_000000000-BTKB3_1_2114_20346_24086	8	0	0	8	0	0	0	0
M01639_152_000000000-BTK9W_1_2114_25731_9219	8	0	0	8	0	0	0	0
M04997_41_000000000-BTKB3_1_2102_4930_11058	8	0	0	8	0	0	0	0
M01639_152_000000000-BTK9W_1_2114_12223_4089	8	0	0	8	0	0	0	0
M04997_41_000000000-BTKB3_1_1116_23530_7318	8	0	0	8	0	0	0	0
M01639_152_000000000-BTK9W_1_2114_16226_3586	8	0	0	8	0	0	0	0
M04997_41_000000000-BTKB3_1_2107_2350_11370	8	0	0	8	0	0	0	0
M01639_152_000000000-BTK9W_1_1106_25251_5238	8	0	0	8	0	0	0	0
M01639_152_000000000-BTK9W_1_1102_10411_12010	8	0	0	8	0	0	0	0
M01639_152_000000000-BTK9W_1_2108_25157_15666	8	0	0	8	0	0	0	0
M01639_152_000000000-BTK9W_1_1104_19846_6634	8	0	0	8	0	0	0	0
M04997_41_000000000-BTKB3_1_2107_2651_17595	8	0	0	8	0	0	0	0
M01639_152_000000000-BTK9W_1_2113_10766_8995	8	0	0	8	0	0	0	0
M01639_152_000000000-BTK9W_1_2112_11784_25028	8	0	0	8	0	0	0	0
M01639_152_000000000-BTK9W_1_2107_20045_17172	8	0	0	8	0	0	0	0
M01639_152_000000000-BTK9W_1_1111_10071_7659	8	0	0	8	0	0	0	0
M01639_152_000000000-BTK9W_1_1118_21048_23887	8	0	0	8	0	0	0	0
M04997_41_000000000-BTKB3_1_1114_7882_17162	8	0	0	8	0	0	0	0
M01639_152_000000000-BTK9W_1_1117_10194_10201	8	8	0	0	0	0	0	0
M04997_41_000000000-BTKB3_1_1109_28250_18453	8	0	0	0	0	8	0	0
M01639_152_000000000-BTK9W_1_2109_14292_18961	8	0	0	8	0	0	0	0
M01639_152_000000000-BTK9W_1_1111_21322_7097	8	0	0	0	0	8	0	0
M01639_152_000000000-BTK9W_1_1103_29630_13897	8	0	0	0	0	8	0	0
M04997_41_000000000-BTKB3_1_2101_27521_15300	8	0	0	0	8	0	0	0
M01639_152_000000000-BTK9W_1_2107_7789_16859	8	0	8	0	0	0	0	0
M01639_152_000000000-BTK9W_1_2107_20090_3405	7	0	0	7	0	0	0	0
M01639_152_000000000-BTK9W_1_1118_18480_24748	7	0	0	7	0	0	0	0
M01639_152_000000000-BTK9W_1_1106_5820_7605	7	0	0	7	0	0	0	0
M01639_152_000000000-BTK9W_1_1106_15045_16748	7	0	0	7	0	0	0	0
M01639_152_000000000-BTK9W_1_2105_4836_21121	7	0	0	7	0	0	0	0
M04997_41_000000000-BTKB3_1_2107_21066_16376	7	0	0	7	0	0	0	0
M01639_152_000000000-BTK9W_1_2117_12727_16841	7	0	0	7	0	0	0	0
M01639_152_000000000-BTK9W_1_2117_4994_4572	7	0	0	7	0	0	0	0
M01639_152_000000000-BTK9W_1_2111_3358_12299	7	0	0	7	0	0	0	0
M01639_152_000000000-BTK9W_1_1110_24608_17643	7	0	0	0	0	7	0	0
M04997_41_000000000-BTKB3_1_2119_17675_5547	7	0	0	0	0	7	0	0
M01639_152_000000000-BTK9W_1_2112_23912_10187	7	0	0	0	0	7	0	0
M01639_152_000000000-BTK9W_1_1112_5039_11001	7	0	0	0	0	7	0	0
M01639_152_000000000-BTK9W_1_1113_14443_7717	7	0	0	0	0	7	0	0
M01639_152_000000000-BTK9W_1_2115_21406_18498	7	0	0	0	0	7	0	0
M01639_152_000000000-BTK9W_1_2107_23582_12307	7	0	0	0	0	7	0	0
M01639_152_000000000-BTK9W_1_1115_12914_17287	7	0	0	0	0	7	0	0
M01639_152_000000000-BTK9W_1_1114_24584_7607	7	0	0	0	0	7	0	0
M01639_152_000000000-BTK9W_1_1114_8937_12556	7	0	0	0	0	7	0	0
M04997_41_000000000-BTKB3_1_1109_17247_6064	7	0	0	0	0	7	0	0
M01639_152_000000000-BTK9W_1_2107_16206_16344	7	0	0	0	0	7	0	0
M01639_152_000000000-BTK9W_1_2114_8972_18225	7	0	0	0	0	7	0	0
M01639_152_000000000-BTK9W_1_1114_7716_3444	7	0	0	0	0	7	0	0
M01639_152_000000000-BTK9W_1_1117_22260_11340	7	0	0	0	0	7	0	0
M01639_152_000000000-BTK9W_1_1109_6734_18798	7	0	0	0	7	0	0	0
M01639_152_000000000-BTK9W_1_1118_11624_9894	7	0	0	0	7	0	0	0
M01639_152_000000000-BTK9W_1_1117_22541_9668	7	0	0	0	7	0	0	0
M04997_41_000000000-BTKB3_1_1113_10410_8499	7	0	0	0	0	7	0	0
M01639_152_000000000-BTK9W_1_2107_19607_12358	7	0	0	0	0	7	0	0
M01639_152_000000000-BTK9W_1_1114_5185_20694	7	0	0	0	0	7	0	0
M01639_152_000000000-BTK9W_1_1106_16205_10122	7	0	0	0	0	7	0	0
M04997_41_000000000-BTKB3_1_2108_18550_19259	7	0	0	0	0	7	0	0
M01639_152_000000000-BTK9W_1_1114_4397_16425	7	0	0	0	0	7	0	0
M01639_152_000000000-BTK9W_1_1115_2179_10886	7	0	0	0	0	7	0	0
M01639_152_000000000-BTK9W_1_1104_5856_10378	7	0	0	0	0	7	0	0
M01639_152_000000000-BTK9W_1_2115_22990_3118	7	0	0	0	7	0	0	0
M04997_41_000000000-BTKB3_1_1119_17732_23729	7	0	0	0	0	7	0	0
M02042_354_000000000-JV5CC_1_1103_4616_11258	7	0	0	0	0	0	7	0
M02042_354_000000000-JV5CC_1_2103_2792_17973	7	0	0	0	0	0	7	0
M01639_152_000000000-BTK9W_1_1106_15682_13404	7	7	0	0	0	0	0	0
M01639_152_000000000-BTK9W_1_1118_23396_18497	7	0	0	0	7	0	0	0
M01639_152_000000000-BTK9W_1_1118_5672_4843	7	0	0	0	7	0	0	0
M01639_152_000000000-BTK9W_1_1118_9008_20099	7	7	0	0	0	0	0	0
M01639_152_000000000-BTK9W_1_2111_7103_12113	7	0	0	0	7	0	0	0
M01639_152_000000000-BTK9W_1_1109_15478_15024	7	0	0	0	7	0	0	0
M02042_354_000000000-JV5CC_1_1101_22434_17204	7	0	0	0	0	0	7	0
M02042_354_000000000-JV5CC_1_1101_26450_5091	7	0	0	0	0	0	7	0
M04997_41_000000000-BTKB3_1_1119_15394_22741	7	0	0	0	7	0	0	0
M02042_354_000000000-JV5CC_1_1104_10531_11890	7	0	0	0	0	0	7	0
M04997_41_000000000-BTKB3_1_1114_23685_4635	7	0	0	0	7	0	0	0
M01639_152_000000000-BTK9W_1_2106_18791_11725	7	7	0	0	0	0	0	0
M01639_152_000000000-BTK9W_1_1119_11577_14639	7	0	7	0	0	0	0	0
M01639_152_000000000-BTK9W_1_2115_13860_18009	7	0	7	0	0	0	0	0
M02042_354_000000000-JV5CC_1_1107_19080_22491	7	0	0	0	0	0	7	0
M02042_354_000000000-JV5CC_1_1110_7741_7661	7	0	0	0	0	0	7	0
M02042_354_000000000-JV5CC_1_1103_6647_18462	7	0	0	0	0	0	0	7
M02042_354_000000000-JV5CC_1_2106_24674_17615	7	0	0	0	0	0	0	7
M02042_354_000000000-JV5CC_1_1112_20034_8322	7	0	0	0	0	0	0	7
M02042_354_000000000-JV5CC_1_2116_19983_5793	7	0	0	0	0	0	0	7
M02042_354_000000000-JV5CC_1_2102_13129_19269	7	0	0	0	0	0	0	7
M02042_354_000000000-JV5CC_1_2111_24379_13411	7	0	0	0	0	0	0	7
M02042_354_000000000-JV5CC_1_1108_19747_17768	7	0	0	0	0	0	0	7
M02042_354_000000000-JV5CC_1_1102_18339_18271	7	0	0	0	0	0	0	7
M04997_41_000000000-BTKB3_1_1106_29192_16454	7	0	7	0	0	0	0	0
M01639_152_000000000-BTK9W_1_1119_8725_4526	7	0	7	0	0	0	0	0
M04997_41_000000000-BTKB3_1_1112_20034_15468	7	0	7	0	0	0	0	0
M01639_152_000000000-BTK9W_1_1102_13298_15875	7	0	7	0	0	0	0	0
M01639_152_000000000-BTK9W_1_2116_20772_11943	7	0	7	0	0	0	0	0
M01639_152_000000000-BTK9W_1_1117_17324_24862	7	0	7	0	0	0	0	0
M01639_152_000000000-BTK9W_1_1118_16093_12061	7	0	7	0	0	0	0	0
M01639_152_000000000-BTK9W_1_2117_13349_7063	7	0	7	0	0	0	0	0
M01639_152_000000000-BTK9W_1_1109_11216_20173	7	0	7	0	0	0	0	0
M02042_354_000000000-JV5CC_1_1104_13357_15795	7	0	0	0	0	0	0	7
M01639_152_000000000-BTK9W_1_2101_19334_20728	7	0	0	7	0	0	0	0
M01639_152_000000000-BTK9W_1_1118_11561_6870	7	0	0	0	7	0	0	0
M02042_354_000000000-JV5CC_1_2102_15372_4532	7	0	0	0	0	0	0	7
M01639_152_000000000-BTK9W_1_2107_7431_16545	7	0	0	0	0	7	0	0
M01639_152_000000000-BTK9W_1_1118_25269_18610	7	0	0	0	0	7	0	0
M01639_152_000000000-BTK9W_1_1116_18290_24479	7	7	0	0	0	0	0	0
M04997_41_000000000-BTKB3_1_2113_20487_4008	7	7	0	0	0	0	0	0
M01639_152_000000000-BTK9W_1_2107_15002_13195	7	7	0	0	0	0	0	0
M04997_41_000000000-BTKB3_1_2102_25406_6822	7	7	0	0	0	0	0	0
M01639_152_000000000-BTK9W_1_2112_22673_11777	7	7	0	0	0	0	0	0
M01639_152_000000000-BTK9W_1_2116_6757_12410	7	7	0	0	0	0	0	0
M01639_152_000000000-BTK9W_1_1118_18585_4283	7	7	0	0	0	0	0	0
M01639_152_000000000-BTK9W_1_1112_4150_14573	7	0	0	0	7	0	0	0
M01639_152_000000000-BTK9W_1_1110_24817_20621	7	7	0	0	0	0	0	0
M02042_354_000000000-JV5CC_1_1105_12667_23130	7	0	0	0	0	0	7	0
M02042_354_000000000-JV5CC_1_1109_11629_12443	7	0	0	0	0	0	7	0
M02042_354_000000000-JV5CC_1_1118_20986_3359	7	0	0	0	0	0	7	0
M02042_354_000000000-JV5CC_1_1103_15591_22204	7	0	0	0	0	0	7	0
M04997_41_000000000-BTKB3_1_1102_19218_22257	7	0	0	0	7	0	0	0
M01639_152_000000000-BTK9W_1_2116_21613_5658	7	0	0	0	7	0	0	0
M02042_354_000000000-JV5CC_1_1110_13475_13072	7	0	0	0	0	0	7	0
M02042_354_000000000-JV5CC_1_2107_23908_19430	7	0	0	0	0	0	7	0
M04997_41_000000000-BTKB3_1_1113_16431_16391	7	7	0	0	0	0	0	0
M02042_354_000000000-JV5CC_1_2115_6437_7539	7	0	0	0	0	0	7	0
M04997_41_000000000-BTKB3_1_2102_11347_10578	7	0	0	0	0	7	0	0
M01639_152_000000000-BTK9W_1_2115_15334_16900	7	0	0	0	7	0	0	0
M04997_41_000000000-BTKB3_1_1101_13322_9530	7	0	0	0	7	0	0	0
M01639_152_000000000-BTK9W_1_1107_13872_18210	7	0	0	0	0	7	0	0
M01639_152_000000000-BTK9W_1_2115_24968_20629	7	0	0	0	0	7	0	0
M04997_41_000000000-BTKB3_1_1119_20781_17676	7	0	0	0	7	0	0	0
M04997_41_000000000-BTKB3_1_2108_18915_14411	7	0	0	0	0	7	0	0
M01639_152_000000000-BTK9W_1_1119_21120_9931	7	0	0	0	0	7	0	0
M01639_152_000000000-BTK9W_1_2115_13514_6429	7	0	0	0	7	0	0	0
M01639_152_000000000-BTK9W_1_1103_8325_15762	7	0	0	0	7	0	0	0
M01639_152_000000000-BTK9W_1_2107_10445_15361	7	0	0	0	7	0	0	0
M04997_41_000000000-BTKB3_1_2115_19505_8233	7	0	0	0	0	7	0	0
M02042_354_000000000-JV5CC_1_2113_8339_19838	7	0	0	0	0	0	7	0
M02042_354_000000000-JV5CC_1_2118_28135_8000	7	0	0	0	0	0	7	0
M02042_354_000000000-JV5CC_1_2113_18837_24415	7	0	0	0	0	0	0	7
M02042_354_000000000-JV5CC_1_2118_3074_15301	7	0	0	0	0	0	0	7
M02042_354_000000000-JV5CC_1_1109_16185_16076	7	0	0	0	0	0	0	7
M02042_354_000000000-JV5CC_1_1106_24022_21772	7	0	0	0	0	0	0	7
M02042_354_000000000-JV5CC_1_2107_24143_2459	7	0	0	0	0	0	0	7
M02042_354_000000000-JV5CC_1_2101_25816_17760	7	0	0	0	0	0	0	7
M02042_354_000000000-JV5CC_1_1109_12659_6573	7	0	0	0	0	0	0	7
M01639_152_000000000-BTK9W_1_2109_11484_15029	7	0	0	0	0	7	0	0
M04997_41_000000000-BTKB3_1_2108_14181_13090	7	0	7	0	0	0	0	0
M01639_152_000000000-BTK9W_1_1113_4884_20573	7	0	7	0	0	0	0	0
M01639_152_000000000-BTK9W_1_2118_28293_15220	7	0	0	7	0	0	0	0
M01639_152_000000000-BTK9W_1_2117_17878_20221	7	0	0	7	0	0	0	0
M01639_152_000000000-BTK9W_1_2117_25695_3703	7	0	0	7	0	0	0	0
M04997_41_000000000-BTKB3_1_2108_28303_7820	7	0	0	7	0	0	0	0
M01639_152_000000000-BTK9W_1_1110_2772_17854	7	0	0	7	0	0	0	0
M01639_152_000000000-BTK9W_1_1102_17243_5181	7	0	0	7	0	0	0	0
M04997_41_000000000-BTKB3_1_1118_23259_16042	7	0	0	7	0	0	0	0
M04997_41_000000000-BTKB3_1_2115_23172_23422	7	0	0	7	0	0	0	0
M04997_41_000000000-BTKB3_1_1106_11649_10248	7	0	0	7	0	0	0	0
M01639_152_000000000-BTK9W_1_1117_10892_11553	7	0	0	7	0	0	0	0
M01639_152_000000000-BTK9W_1_2112_17658_24463	7	0	0	7	0	0	0	0
M01639_152_000000000-BTK9W_1_2108_10671_13058	7	0	0	7	0	0	0	0
M04997_41_000000000-BTKB3_1_2107_18074_14900	7	0	0	7	0	0	0	0
M01639_152_000000000-BTK9W_1_1113_24384_18631	7	0	0	7	0	0	0	0
M01639_152_000000000-BTK9W_1_2108_12909_24724	7	0	0	7	0	0	0	0
M01639_152_000000000-BTK9W_1_2102_25009_19845	7	0	0	7	0	0	0	0
M01639_152_000000000-BTK9W_1_1118_13287_10490	7	0	0	7	0	0	0	0
M04997_41_000000000-BTKB3_1_1116_13743_14047	7	0	0	7	0	0	0	0
M04997_41_000000000-BTKB3_1_1117_19905_6646	7	0	0	7	0	0	0	0
M01639_152_000000000-BTK9W_1_1109_26691_11986	7	0	0	7	0	0	0	0
M04997_41_000000000-BTKB3_1_1115_21991_19764	7	0	0	7	0	0	0	0
M01639_152_000000000-BTK9W_1_1103_9849_9279	7	0	0	7	0	0	0	0
M01639_152_000000000-BTK9W_1_1117_11119_3477	7	0	0	7	0	0	0	0
M01639_152_000000000-BTK9W_1_2107_22665_13635	7	0	0	7	0	0	0	0
M01639_152_000000000-BTK9W_1_2113_4841_14321	7	0	0	7	0	0	0	0
M01639_152_000000000-BTK9W_1_1107_15095_16526	7	0	0	0	0	7	0	0
M01639_152_000000000-BTK9W_1_1119_8991_16193	7	0	0	0	1	6	0	0
M02042_354_000000000-JV5CC_1_2113_27670_11772	7	0	0	0	0	0	0	7
M01639_152_000000000-BTK9W_1_1107_20885_22523	7	0	7	0	0	0	0	0
M01639_152_000000000-BTK9W_1_2107_11268_23098	7	0	0	7	0	0	0	0
M01639_152_000000000-BTK9W_1_2102_8354_5746	7	0	0	7	0	0	0	0
M01639_152_000000000-BTK9W_1_1118_12675_9496	7	7	0	0	0	0	0	0
M04997_41_000000000-BTKB3_1_2117_2279_17105	6	0	0	6	0	0	0	0
M01639_152_000000000-BTK9W_1_1106_20322_22592	6	0	0	6	0	0	0	0
M01639_152_000000000-BTK9W_1_1117_14396_4278	6	0	0	6	0	0	0	0
M01639_152_000000000-BTK9W_1_2102_18699_2286	6	0	0	6	0	0	0	0
M01639_152_000000000-BTK9W_1_1113_16811_4458	6	0	0	6	0	0	0	0
M01639_152_000000000-BTK9W_1_1116_23678_4936	6	0	0	6	0	0	0	0
M01639_152_000000000-BTK9W_1_1109_20239_20250	6	0	0	6	0	0	0	0
M04997_41_000000000-BTKB3_1_1106_17524_4981	6	0	0	6	0	0	0	0
M01639_152_000000000-BTK9W_1_1113_10037_8278	6	0	0	6	0	0	0	0
M04997_41_000000000-BTKB3_1_2106_10803_21111	6	0	0	6	0	0	0	0
M01639_152_000000000-BTK9W_1_1118_16566_6961	6	0	0	0	0	6	0	0
M04997_41_000000000-BTKB3_1_2105_27844_17349	6	0	0	0	0	6	0	0
M01639_152_000000000-BTK9W_1_2110_11595_10617	6	0	0	0	0	6	0	0
M01639_152_000000000-BTK9W_1_2110_17703_20268	6	0	0	0	0	6	0	0
M04997_41_000000000-BTKB3_1_2113_29184_12480	6	0	0	0	0	6	0	0
M04997_41_000000000-BTKB3_1_2109_19235_19200	6	0	0	0	0	6	0	0
M01639_152_000000000-BTK9W_1_1103_24498_18945	6	0	0	0	0	6	0	0
M01639_152_000000000-BTK9W_1_2115_23578_20384	6	0	0	0	0	6	0	0
M01639_152_000000000-BTK9W_1_1108_26796_9582	6	0	0	0	0	6	0	0
M01639_152_000000000-BTK9W_1_2106_9152_11301	6	0	0	0	0	6	0	0
M01639_152_000000000-BTK9W_1_1113_8264_7700	6	0	0	0	0	6	0	0
M01639_152_000000000-BTK9W_1_1114_10094_5212	6	0	0	0	0	6	0	0
M01639_152_000000000-BTK9W_1_2111_7240_22578	6	0	0	0	0	6	0	0
M01639_152_000000000-BTK9W_1_2103_14737_18007	6	0	0	0	0	6	0	0
M01639_152_000000000-BTK9W_1_2112_23892_15524	6	0	0	0	0	6	0	0
M01639_152_000000000-BTK9W_1_1110_24675_10367	6	0	0	0	0	6	0	0
M01639_152_000000000-BTK9W_1_2108_18832_10341	6	0	0	0	0	6	0	0
M01639_152_000000000-BTK9W_1_2113_4370_6517	6	0	0	0	0	6	0	0
M01639_152_000000000-BTK9W_1_2109_22751_9931	6	0	0	0	6	0	0	0
M01639_152_000000000-BTK9W_1_1104_9472_2538	6	0	0	0	6	0	0	0
M01639_152_000000000-BTK9W_1_1114_19355_16928	6	0	0	0	6	0	0	0
M04997_41_000000000-BTKB3_1_2102_6433_6858	6	0	0	0	6	0	0	0
M01639_152_000000000-BTK9W_1_1101_12420_17411	6	0	0	0	6	0	0	0
M01639_152_000000000-BTK9W_1_2103_17643_7719	6	0	0	0	0	6	0	0
M01639_152_000000000-BTK9W_1_1107_25247_17402	6	0	0	0	0	6	0	0
M01639_152_000000000-BTK9W_1_2112_25189_3502	6	0	0	0	0	6	0	0
M01639_152_000000000-BTK9W_1_2112_26140_5304	6	0	0	0	0	6	0	0
M01639_152_000000000-BTK9W_1_1112_19093_6118	6	0	0	0	0	6	0	0
M02042_354_000000000-JV5CC_1_1107_7221_11064	6	0	0	0	0	0	6	0
M02042_354_000000000-JV5CC_1_2112_28412_17721	6	0	0	0	0	0	6	0
M01639_152_000000000-BTK9W_1_1118_22418_20807	6	0	0	0	6	0	0	0
M04997_41_000000000-BTKB3_1_2102_8606_11380	6	0	0	0	6	0	0	0
M02042_354_000000000-JV5CC_1_2105_18847_10194	6	0	0	0	0	0	6	0
M02042_354_000000000-JV5CC_1_2102_10445_10562	6	0	0	0	0	0	6	0
M01639_152_000000000-BTK9W_1_1106_10709_12153	6	0	0	0	0	6	0	0
M02042_354_000000000-JV5CC_1_1104_17950_10624	6	0	0	0	0	0	6	0
M02042_354_000000000-JV5CC_1_2110_25075_13193	6	0	0	0	0	0	0	6
M02042_354_000000000-JV5CC_1_2103_23374_7827	6	0	0	0	0	0	0	6
M02042_354_000000000-JV5CC_1_2115_9904_18422	6	0	0	0	0	0	0	6
M04997_41_000000000-BTKB3_1_1109_22327_21579	6	6	0	0	0	0	0	0
M01639_152_000000000-BTK9W_1_2111_12566_18791	6	6	0	0	0	0	0	0
M02042_354_000000000-JV5CC_1_1109_18594_13612	6	0	0	0	0	0	6	0
M02042_354_000000000-JV5CC_1_2107_24419_5225	6	0	0	0	0	0	6	0
M02042_354_000000000-JV5CC_1_1104_19104_19412	6	0	0	0	0	0	6	0
M02042_354_000000000-JV5CC_1_1108_11398_21322	6	0	0	0	0	0	0	6
M02042_354_000000000-JV5CC_1_1105_11600_21071	6	0	0	0	0	0	0	6
M02042_354_000000000-JV5CC_1_1111_27096_13604	6	0	0	0	0	0	0	6
M01639_152_000000000-BTK9W_1_2116_13882_12745	6	6	0	0	0	0	0	0
M02042_354_000000000-JV5CC_1_1104_11753_18073	6	0	0	0	0	0	6	0
M01639_152_000000000-BTK9W_1_2102_22077_8239	6	0	6	0	0	0	0	0
M01639_152_000000000-BTK9W_1_2107_23324_12438	6	0	6	0	0	0	0	0
M04997_41_000000000-BTKB3_1_2109_23480_7105	6	0	6	0	0	0	0	0
M01639_152_000000000-BTK9W_1_2105_28210_14455	6	0	6	0	0	0	0	0
M01639_152_000000000-BTK9W_1_2101_12908_3479	6	0	6	0	0	0	0	0
M01639_152_000000000-BTK9W_1_2117_5486_15051	6	0	6	0	0	0	0	0
M01639_152_000000000-BTK9W_1_1106_18602_15264	6	0	6	0	0	0	0	0
M01639_152_000000000-BTK9W_1_1114_9497_18573	6	0	6	0	0	0	0	0
M04997_41_000000000-BTKB3_1_2108_7835_12305	6	0	6	0	0	0	0	0
M01639_152_000000000-BTK9W_1_2102_21127_7190	6	0	0	6	0	0	0	0
M04997_41_000000000-BTKB3_1_2108_20045_5570	6	0	6	0	0	0	0	0
M01639_152_000000000-BTK9W_1_1119_13885_6224	6	0	6	0	0	0	0	0
M01639_152_000000000-BTK9W_1_1111_19064_11978	6	0	0	0	6	0	0	0
M04997_41_000000000-BTKB3_1_2101_26408_13435	6	0	0	0	6	0	0	0
M02042_354_000000000-JV5CC_1_1101_28358_16977	6	0	0	0	0	0	0	6
M01639_152_000000000-BTK9W_1_2116_18575_3750	6	6	0	0	0	0	0	0
M01639_152_000000000-BTK9W_1_2111_20819_5381	6	6	0	0	0	0	0	0
M04997_41_000000000-BTKB3_1_1109_25366_15912	6	6	0	0	0	0	0	0
M04997_41_000000000-BTKB3_1_2105_21478_19008	6	6	0	0	0	0	0	0
M04997_41_000000000-BTKB3_1_1112_19099_9915	6	6	0	0	0	0	0	0
M01639_152_000000000-BTK9W_1_1101_13563_11564	6	6	0	0	0	0	0	0
M01639_152_000000000-BTK9W_1_2109_6384_4932	6	6	0	0	0	0	0	0
M01639_152_000000000-BTK9W_1_1107_12896_18918	6	6	0	0	0	0	0	0
M01639_152_000000000-BTK9W_1_1119_6570_7004	6	6	0	0	0	0	0	0
M04997_41_000000000-BTKB3_1_2119_15820_5879	6	0	0	0	6	0	0	0
M01639_152_000000000-BTK9W_1_2103_9041_11699	6	0	0	0	6	0	0	0
M01639_152_000000000-BTK9W_1_1115_13566_17221	6	6	0	0	0	0	0	0
M04997_41_000000000-BTKB3_1_2102_15581_5632	6	0	0	0	6	0	0	0
[truncated: 428 more rows]

## Sheet: MOTHUR_ASVs_ab25
Reballeled Representative Sequence	Total reads	Tube04 F.caspica	Tube05 F.crenata	Tube06 F.japonica	Tube11 F.orient.	Tube12 F.sylvatica	Tube25 F.hohen.	Tube26 F.hayatae
ASV318MotASV	8188	0	8188	0	0	0	0	0
ASV345MotASV	5896	0	0	0	0	0	0	5896
ASV333MotASV	4160	0	0	0	0	0	4160	0
ASV203MotASV	3519	0	0	0	3519	0	0	0
ASV11MotASV	3294	0	3294	0	0	0	0	0
ASV4MotASV	3272	0	0	3272	0	0	0	0
ASV417MotASV	2695	0	0	0	0	2695	0	0
ASV1863MotASV	1831	0	1831	0	0	0	0	0
ASV662MotASV	1788	0	0	0	0	0	0	1788
ASV10MotASV	1548	0	0	0	0	1548	0	0
ASV13MotASV	1504	0	0	0	0	0	0	1504
ASV426MotASV	1395	0	0	0	121	0	1274	0
ASV12MotASV	1371	0	0	0	0	1371	0	0
ASV14MotASV	1348	0	0	0	0	0	0	1348
ASV2625MotASV	1295	0	0	0	0	1295	0	0
ASV168MotASV	1269	0	0	0	1269	0	0	0
ASV17MotASV	1206	1206	0	0	0	0	0	0
ASV18MotASV	1145	0	0	1145	0	0	0	0
ASV829MotASV	1115	0	0	1115	0	0	0	0
ASV20MotASV	1048	0	0	1048	0	0	0	0
ASV22MotASV	1005	0	0	0	0	1005	0	0
ASV1026MotASV	986	0	0	986	0	0	0	0
ASV2272MotASV	961	0	0	0	961	0	0	0
ASV183MotASV	932	0	0	0	0	0	0	932
ASV24MotASV	930	0	0	0	0	930	0	0
ASV26MotASV	881	0	0	0	0	881	0	0
ASV27MotASV	870	0	0	0	0	870	0	0
ASV28MotASV	824	0	0	0	0	0	824	0
ASV29MotASV	800	0	0	0	0	800	0	0
ASV31MotASV	795	0	0	0	795	0	0	0
ASV30MotASV	774	0	0	0	0	774	0	0
ASV33MotASV	739	0	0	0	0	739	0	0
ASV32MotASV	724	0	0	724	0	0	0	0
ASV34MotASV	699	0	0	0	0	0	699	0
ASV1296MotASV	696	0	0	696	0	0	0	0
ASV1138MotASV	678	0	0	0	0	678	0	0
ASV36MotASV	663	0	0	0	0	663	0	0
ASV38MotASV	655	0	0	655	0	0	0	0
ASV116MotASV	652	0	0	0	0	0	652	0
ASV37MotASV	647	0	0	0	0	647	0	0
ASV41MotASV	637	0	0	0	0	0	0	637
ASV40MotASV	622	0	0	0	460	162	0	0
ASV1239MotASV	610	0	0	0	0	610	0	0
ASV1244MotASV	602	0	0	0	0	0	602	0
ASV42MotASV	600	600	0	0	0	0	0	0
ASV47MotASV	580	0	0	580	0	0	0	0
ASV44MotASV	578	0	0	0	578	0	0	0
ASV48MotASV	555	0	555	0	0	0	0	0
ASV49MotASV	553	0	0	0	0	553	0	0
ASV55MotASV	534	0	0	0	534	0	0	0
ASV50MotASV	526	0	0	0	0	526	0	0
ASV121MotASV	512	0	0	0	512	0	0	0
ASV51MotASV	511	0	0	0	0	0	0	511
ASV54MotASV	498	0	498	0	0	0	0	0
ASV260MotASV	487	0	0	0	0	0	0	487
ASV57MotASV	474	0	0	0	0	474	0	0
ASV58MotASV	458	0	0	0	0	0	0	458
ASV59MotASV	454	0	0	454	0	0	0	0
ASV1207MotASV	453	0	0	0	0	453	0	0
ASV70MotASV	444	0	0	0	0	0	0	444
ASV63MotASV	442	0	0	0	0	442	0	0
ASV60MotASV	441	441	0	0	0	0	0	0
ASV61MotASV	441	0	0	0	0	441	0	0
ASV64MotASV	423	0	0	0	423	0	0	0
ASV65MotASV	407	0	0	407	0	0	0	0
ASV122MotASV	397	0	0	0	397	0	0	0
ASV66MotASV	385	0	0	0	0	0	0	385
ASV67MotASV	377	0	0	377	0	0	0	0
ASV68MotASV	371	371	0	0	0	0	0	0
ASV69MotASV	368	0	0	0	0	368	0	0
ASV1170MotASV	356	0	0	0	0	356	0	0
ASV71MotASV	341	0	0	0	0	341	0	0
ASV74MotASV	340	0	0	0	0	0	340	0
ASV83MotASV	334	0	0	0	0	0	334	0
ASV147MotASV	333	0	333	0	0	0	0	0
ASV77MotASV	333	0	0	333	0	0	0	0
ASV75MotASV	328	0	0	328	0	0	0	0
ASV76MotASV	325	0	0	325	0	0	0	0
ASV97MotASV	298	298	0	0	0	0	0	0
ASV91MotASV	294	0	294	0	0	0	0	0
ASV82MotASV	293	0	0	293	0	0	0	0
ASV79MotASV	290	0	0	290	0	0	0	0
ASV80MotASV	285	0	285	0	0	0	0	0
ASV81MotASV	284	0	0	0	0	284	0	0
ASV84MotASV	279	0	0	279	0	0	0	0
ASV85MotASV	278	0	0	278	0	0	0	0
ASV86MotASV	275	275	0	0	0	0	0	0
ASV99MotASV	275	275	0	0	0	0	0	0
ASV88MotASV	273	0	0	0	273	0	0	0
ASV89MotASV	272	0	0	272	0	0	0	0
ASV1976MotASV	268	0	268	0	0	0	0	0
ASV92MotASV	268	0	0	0	0	268	0	0
ASV93MotASV	263	0	0	0	0	263	0	0
ASV94MotASV	259	0	259	0	0	0	0	0
ASV95MotASV	254	0	0	254	0	0	0	0
ASV96MotASV	253	0	0	0	0	253	0	0
ASV200MotASV	250	0	0	0	250	0	0	0
ASV204MotASV	250	0	250	0	0	0	0	0
ASV101MotASV	243	0	0	0	0	243	0	0
ASV102MotASV	243	243	0	0	0	0	0	0
ASV103MotASV	241	241	0	0	0	0	0	0
ASV104MotASV	240	0	0	0	240	0	0	0
ASV105MotASV	237	0	0	0	0	237	0	0
ASV198MotASV	237	237	0	0	0	0	0	0
ASV106MotASV	233	233	0	0	0	0	0	0
ASV108MotASV	232	232	0	0	0	0	0	0
ASV109MotASV	230	0	0	230	0	0	0	0
ASV111MotASV	229	0	0	229	0	0	0	0
ASV112MotASV	227	0	0	227	0	0	0	0
ASV221MotASV	227	0	0	0	227	0	0	0
ASV2426MotASV	225	225	0	0	0	0	0	0
ASV113MotASV	223	0	223	0	0	0	0	0
ASV117MotASV	223	0	0	0	0	223	0	0
ASV114MotASV	222	0	0	222	0	0	0	0
ASV118MotASV	216	0	0	216	0	0	0	0
ASV716MotASV	216	0	0	0	0	0	216	0
ASV120MotASV	212	0	0	0	0	0	0	212
ASV123MotASV	200	0	0	200	0	0	0	0
ASV124MotASV	197	197	0	0	0	0	0	0
ASV129MotASV	197	0	0	0	0	197	0	0
ASV125MotASV	194	0	0	194	0	0	0	0
ASV165MotASV	194	194	0	0	0	0	0	0
ASV126MotASV	193	0	0	193	0	0	0	0
ASV128MotASV	190	0	0	0	126	64	0	0
ASV130MotASV	189	0	0	0	0	0	189	0
ASV132MotASV	188	0	0	0	188	0	0	0
ASV133MotASV	186	0	0	0	0	186	0	0
ASV134MotASV	186	0	0	0	0	186	0	0
ASV135MotASV	184	0	0	184	0	0	0	0
ASV2751MotASV	181	181	0	0	0	0	0	0
ASV136MotASV	180	0	0	0	0	180	0	0
ASV2540MotASV	180	0	0	180	0	0	0	0
ASV137MotASV	179	0	0	179	0	0	0	0
ASV138MotASV	178	0	0	0	0	178	0	0
ASV139MotASV	178	0	0	178	0	0	0	0
ASV145MotASV	178	0	0	178	0	0	0	0
ASV141MotASV	176	0	0	0	0	0	0	176
ASV142MotASV	176	0	0	0	176	0	0	0
ASV143MotASV	176	0	0	176	0	0	0	0
ASV1396MotASV	175	0	175	0	0	0	0	0
ASV1184MotASV	172	0	0	0	0	0	0	172
ASV146MotASV	172	0	0	0	172	0	0	0
ASV251MotASV	171	171	0	0	0	0	0	0
ASV148MotASV	168	0	0	168	0	0	0	0
ASV149MotASV	168	0	0	0	0	168	0	0
ASV150MotASV	168	0	0	0	0	168	0	0
ASV151MotASV	168	0	0	0	168	0	0	0
ASV152MotASV	166	0	0	0	166	0	0	0
ASV180MotASV	166	0	0	0	0	166	0	0
ASV153MotASV	165	0	0	0	165	0	0	0
ASV154MotASV	165	0	0	0	0	0	165	0
ASV156MotASV	162	0	162	0	0	0	0	0
ASV222MotASV	159	0	159	0	0	0	0	0
ASV157MotASV	158	158	0	0	0	0	0	0
ASV158MotASV	158	158	0	0	0	0	0	0
ASV733MotASV	157	0	157	0	0	0	0	0
ASV160MotASV	156	0	156	0	0	0	0	0
ASV161MotASV	155	0	0	155	0	0	0	0
ASV162MotASV	155	0	0	0	0	155	0	0
ASV463MotASV	155	155	0	0	0	0	0	0
ASV163MotASV	154	0	0	0	154	0	0	0
ASV164MotASV	154	0	0	154	0	0	0	0
ASV295MotASV	154	0	0	154	0	0	0	0
ASV730MotASV	154	0	0	0	0	0	154	0
ASV166MotASV	149	0	0	149	0	0	0	0
ASV173MotASV	149	0	149	0	0	0	0	0
ASV167MotASV	148	0	148	0	0	0	0	0
ASV169MotASV	146	146	0	0	0	0	0	0
ASV170MotASV	146	0	0	0	0	0	146	0
ASV524MotASV	146	0	146	0	0	0	0	0
ASV171MotASV	145	0	0	145	0	0	0	0
ASV172MotASV	143	143	0	0	0	0	0	0
ASV315MotASV	142	142	0	0	0	0	0	0
ASV174MotASV	141	0	0	141	0	0	0	0
ASV175MotASV	141	0	0	141	0	0	0	0
ASV176MotASV	141	0	0	0	0	141	0	0
ASV177MotASV	139	0	0	0	0	0	139	0
ASV178MotASV	138	0	0	138	0	0	0	0
ASV985MotASV	138	0	138	0	0	0	0	0
ASV181MotASV	136	0	0	0	0	136	0	0
ASV184MotASV	132	0	0	0	0	132	0	0
ASV185MotASV	131	0	0	0	0	131	0	0
ASV186MotASV	131	0	0	0	0	131	0	0
ASV1364MotASV	130	0	0	0	0	0	130	0
ASV187MotASV	130	0	130	0	0	0	0	0
ASV414MotASV	130	0	0	130	0	0	0	0
ASV188MotASV	129	0	129	0	0	0	0	0
ASV190MotASV	129	0	0	0	129	0	0	0
ASV191MotASV	128	0	0	128	0	0	0	0
ASV192MotASV	128	0	0	0	0	128	0	0
ASV193MotASV	128	0	128	0	0	0	0	0
ASV194MotASV	127	0	127	0	0	0	0	0
ASV195MotASV	127	0	0	127	0	0	0	0
ASV311MotASV	126	0	0	126	0	0	0	0
ASV396MotASV	124	0	124	0	0	0	0	0
ASV380MotASV	123	0	123	0	0	0	0	0
ASV196MotASV	122	0	0	0	0	0	122	0
ASV197MotASV	122	0	0	122	0	0	0	0
ASV202MotASV	121	0	0	0	0	121	0	0
ASV2403MotASV	121	0	0	0	0	121	0	0
ASV205MotASV	119	0	0	0	0	119	0	0
ASV206MotASV	119	0	0	119	0	0	0	0
ASV208MotASV	118	0	0	0	0	0	118	0
ASV209MotASV	117	0	0	0	0	117	0	0
ASV409MotASV	116	0	0	0	0	0	0	116
ASV607MotASV	116	0	0	0	0	0	0	116
ASV213MotASV	115	0	0	115	0	0	0	0
ASV214MotASV	115	0	0	0	0	115	0	0
ASV215MotASV	115	0	0	0	0	115	0	0
ASV216MotASV	115	0	0	115	0	0	0	0
ASV217MotASV	114	0	0	0	0	114	0	0
ASV218MotASV	114	0	0	0	0	114	0	0
ASV219MotASV	113	113	0	0	0	0	0	0
ASV220MotASV	113	0	0	0	113	0	0	0
ASV2458MotASV	113	0	0	113	0	0	0	0
ASV1799MotASV	112	0	0	0	0	112	0	0
ASV237MotASV	111	0	0	0	0	111	0	0
ASV224MotASV	110	0	0	0	0	0	110	0
ASV225MotASV	110	0	0	0	109	1	0	0
ASV226MotASV	109	0	0	109	0	0	0	0
ASV230MotASV	107	0	0	0	0	0	107	0
ASV231MotASV	106	0	0	0	0	0	0	106
ASV280MotASV	106	0	0	0	0	0	0	106
ASV461MotASV	106	106	0	0	0	0	0	0
ASV809MotASV	106	106	0	0	0	0	0	0
ASV996MotASV	106	106	0	0	0	0	0	0
ASV232MotASV	105	0	0	0	0	0	0	105
ASV314MotASV	105	105	0	0	0	0	0	0
ASV233MotASV	104	0	104	0	0	0	0	0
ASV234MotASV	104	0	0	104	0	0	0	0
ASV235MotASV	103	0	0	0	103	0	0	0
ASV238MotASV	102	0	0	0	0	102	0	0
ASV239MotASV	102	0	0	0	0	0	0	102
ASV240MotASV	101	0	0	0	0	0	101	0
ASV410MotASV	101	0	101	0	0	0	0	0
ASV242MotASV	100	0	0	0	0	100	0	0
ASV243MotASV	100	0	0	0	100	0	0	0
ASV244MotASV	99	0	0	99	0	0	0	0
ASV245MotASV	99	99	0	0	0	0	0	0
ASV418MotASV	98	0	0	98	0	0	0	0
ASV247MotASV	97	0	0	97	0	0	0	0
ASV248MotASV	96	0	0	0	0	0	0	96
ASV249MotASV	95	0	95	0	0	0	0	0
ASV250MotASV	95	0	0	0	0	95	0	0
ASV252MotASV	94	0	0	0	0	0	0	94
ASV339MotASV	94	0	0	0	0	0	0	94
ASV254MotASV	93	0	0	0	0	0	93	0
ASV255MotASV	93	0	0	0	0	93	0	0
ASV256MotASV	92	0	0	0	0	0	0	92
ASV257MotASV	92	0	0	0	0	92	0	0
ASV312MotASV	92	0	0	0	0	92	0	0
ASV258MotASV	91	0	0	91	0	0	0	0
ASV259MotASV	91	0	0	91	0	0	0	0
ASV261MotASV	90	0	0	0	0	90	0	0
ASV262MotASV	90	0	90	0	0	0	0	0
ASV263MotASV	89	89	0	0	0	0	0	0
ASV264MotASV	89	0	0	89	0	0	0	0
ASV494MotASV	89	0	0	0	89	0	0	0
ASV267MotASV	88	0	0	0	0	0	0	88
ASV2733MotASV	88	0	0	88	0	0	0	0
ASV268MotASV	87	0	0	0	0	87	0	0
ASV271MotASV	87	0	0	0	0	0	0	87
ASV273MotASV	87	0	0	0	0	87	0	0
ASV274MotASV	86	0	0	0	0	0	0	86
ASV275MotASV	86	0	0	86	0	0	0	0
ASV276MotASV	86	0	0	0	86	0	0	0
ASV277MotASV	86	0	0	0	0	86	0	0
ASV387MotASV	86	0	0	86	0	0	0	0
ASV671MotASV	86	0	86	0	0	0	0	0
ASV278MotASV	85	0	0	85	0	0	0	0
ASV279MotASV	84	0	0	0	0	0	0	84
ASV464MotASV	84	0	84	0	0	0	0	0
ASV480MotASV	84	0	0	84	0	0	0	0
ASV281MotASV	83	0	0	0	83	0	0	0
ASV282MotASV	83	0	83	0	0	0	0	0
ASV283MotASV	83	0	83	0	0	0	0	0
ASV285MotASV	82	82	0	0	0	0	0	0
ASV286MotASV	81	0	0	81	0	0	0	0
ASV287MotASV	81	0	0	81	0	0	0	0
ASV288MotASV	81	0	0	0	0	81	0	0
ASV289MotASV	81	0	81	0	0	0	0	0
ASV290MotASV	81	0	0	0	0	81	0	0
ASV291MotASV	81	81	0	0	0	0	0	0
ASV538MotASV	81	81	0	0	0	0	0	0
ASV292MotASV	80	0	0	80	0	0	0	0
ASV293MotASV	80	0	0	0	0	0	80	0
ASV294MotASV	80	0	0	0	0	80	0	0
ASV661MotASV	80	0	0	0	0	0	80	0
ASV599MotASV	79	0	0	79	0	0	0	0
ASV297MotASV	78	0	0	0	0	78	0	0
ASV299MotASV	76	0	0	0	0	0	0	76
ASV300MotASV	76	0	0	0	76	0	0	0
ASV301MotASV	76	0	0	0	0	76	0	0
ASV302MotASV	75	0	0	0	0	75	0	0
ASV305MotASV	75	0	0	0	0	75	0	0
ASV307MotASV	74	0	0	0	0	74	0	0
ASV308MotASV	74	0	0	0	0	0	74	0
ASV309MotASV	74	74	0	0	0	0	0	0
ASV310MotASV	74	0	74	0	0	0	0	0
ASV313MotASV	73	0	0	0	0	73	0	0
ASV316MotASV	72	0	0	0	0	72	0	0
ASV317MotASV	71	0	0	0	0	71	0	0
ASV319MotASV	71	0	0	0	0	71	0	0
ASV320MotASV	71	0	0	0	0	0	71	0
ASV321MotASV	71	71	0	0	0	0	0	0
ASV322MotASV	71	0	0	0	0	71	0	0
ASV323MotASV	71	0	0	0	0	71	0	0
ASV324MotASV	71	0	0	0	71	0	0	0
ASV400MotASV	71	0	71	0	0	0	0	0
ASV326MotASV	70	0	70	0	0	0	0	0
ASV327MotASV	70	0	0	0	0	70	0	0
ASV328MotASV	69	0	0	69	0	0	0	0
ASV329MotASV	69	69	0	0	0	0	0	0
ASV330MotASV	69	0	0	0	0	0	0	69
ASV331MotASV	69	0	0	69	0	0	0	0
ASV332MotASV	69	0	0	69	0	0	0	0
ASV541MotASV	69	0	0	0	69	0	0	0
ASV907MotASV	69	0	0	0	0	0	69	0
ASV334MotASV	68	0	68	0	0	0	0	0
ASV336MotASV	68	0	0	0	68	0	0	0
ASV338MotASV	68	0	0	0	0	68	0	0
ASV340MotASV	67	0	0	0	0	67	0	0
ASV341MotASV	67	0	0	0	0	67	0	0
ASV342MotASV	67	0	67	0	0	0	0	0
ASV1840MotASV	66	0	0	0	66	0	0	0
ASV343MotASV	66	0	0	0	0	66	0	0
ASV347MotASV	66	0	0	0	0	0	0	66
ASV348MotASV	66	0	0	0	0	0	66	0
ASV349MotASV	66	0	0	66	0	0	0	0
ASV2160MotASV	65	0	0	65	0	0	0	0
ASV350MotASV	65	0	0	0	0	0	65	0
ASV351MotASV	65	0	65	0	0	0	0	0
ASV352MotASV	65	0	0	0	0	65	0	0
ASV354MotASV	65	0	0	0	65	0	0	0
ASV355MotASV	65	0	0	65	0	0	0	0
ASV356MotASV	65	65	0	0	0	0	0	0
ASV567MotASV	65	65	0	0	0	0	0	0
ASV357MotASV	64	0	0	0	64	0	0	0
ASV358MotASV	64	64	0	0	0	0	0	0
ASV360MotASV	64	64	0	0	0	0	0	0
ASV361MotASV	64	0	0	0	0	64	0	0
ASV362MotASV	64	0	0	0	0	64	0	0
ASV363MotASV	64	0	0	64	0	0	0	0
ASV364MotASV	64	64	0	0	0	0	0	0
ASV365MotASV	64	0	0	64	0	0	0	0
ASV366MotASV	63	0	0	0	0	0	0	63
ASV367MotASV	63	0	63	0	0	0	0	0
ASV368MotASV	63	0	0	63	0	0	0	0
ASV369MotASV	63	0	0	0	0	63	0	0
ASV371MotASV	62	0	0	0	0	62	0	0
ASV373MotASV	62	0	0	0	0	0	62	0
ASV1354MotASV	61	0	0	0	0	0	0	61
ASV375MotASV	61	0	0	0	61	0	0	0
ASV377MotASV	61	0	0	61	0	0	0	0
ASV378MotASV	61	0	0	0	0	0	0	61
ASV379MotASV	61	0	0	61	0	0	0	0
ASV797MotASV	61	0	0	0	0	0	61	0
ASV381MotASV	60	0	0	0	0	0	0	60
ASV382MotASV	60	0	0	0	0	60	0	0
ASV383MotASV	60	0	60	0	0	0	0	0
ASV384MotASV	60	0	0	0	0	60	0	0
ASV385MotASV	60	0	0	0	0	0	60	0
ASV388MotASV	59	0	0	59	0	0	0	0
ASV389MotASV	59	0	0	0	0	0	0	59
ASV390MotASV	59	0	0	0	0	59	0	0
ASV391MotASV	59	0	0	59	0	0	0	0
ASV533MotASV	59	59	0	0	0	0	0	0
ASV393MotASV	58	58	0	0	0	0	0	0
ASV395MotASV	58	0	0	0	0	0	58	0
ASV397MotASV	58	0	0	58	0	0	0	0
ASV399MotASV	58	0	0	58	0	0	0	0
ASV401MotASV	58	58	0	0	0	0	0	0
ASV1236MotASV	57	0	57	0	0	0	0	0
ASV402MotASV	57	0	0	57	0	0	0	0
ASV403MotASV	57	0	0	57	0	0	0	0
ASV404MotASV	57	0	0	57	0	0	0	0
ASV405MotASV	57	0	0	0	0	57	0	0
ASV407MotASV	57	57	0	0	0	0	0	0
ASV483MotASV	57	0	57	0	0	0	0	0
ASV2789MotASV	56	0	0	0	0	0	56	0
ASV412MotASV	56	0	0	56	0	0	0	0
ASV413MotASV	56	0	0	0	0	56	0	0
ASV816MotASV	56	56	0	0	0	0	0	0
ASV915MotASV	56	0	0	0	0	0	56	0
ASV415MotASV	55	0	0	0	0	0	0	55
ASV416MotASV	55	55	0	0	0	0	0	0
ASV420MotASV	54	0	0	0	0	0	54	0
ASV421MotASV	54	54	0	0	0	0	0	0
ASV422MotASV	54	54	0	0	0	0	0	0
ASV423MotASV	54	0	0	0	54	0	0	0
ASV1766MotASV	53	0	53	0	0	0	0	0
ASV424MotASV	53	0	0	0	0	0	53	0
ASV427MotASV	53	0	0	0	0	53	0	0
ASV429MotASV	53	0	0	0	0	53	0	0
ASV431MotASV	53	53	0	0	0	0	0	0
ASV432MotASV	53	0	0	0	0	0	0	53
ASV651MotASV	53	0	0	0	53	0	0	0
ASV434MotASV	52	0	0	0	0	0	0	52
ASV435MotASV	52	0	0	0	0	52	0	0
ASV436MotASV	52	0	0	0	0	0	0	52
ASV437MotASV	51	0	51	0	0	0	0	0
ASV438MotASV	51	0	0	51	0	0	0	0
ASV439MotASV	51	0	0	0	0	51	0	0
ASV440MotASV	51	0	0	0	0	51	0	0
ASV441MotASV	51	0	51	0	0	0	0	0
ASV442MotASV	50	0	0	50	0	0	0	0
ASV443MotASV	50	0	0	0	0	50	0	0
ASV445MotASV	50	0	0	0	0	0	0	50
ASV446MotASV	50	0	0	50	0	0	0	0
ASV447MotASV	50	0	0	50	0	0	0	0
ASV1771MotASV	49	0	0	0	0	0	0	49
ASV448MotASV	49	0	0	0	0	0	49	0
ASV450MotASV	49	49	0	0	0	0	0	0
ASV451MotASV	49	0	49	0	0	0	0	0
ASV452MotASV	49	0	0	0	0	49	0	0
ASV453MotASV	49	0	0	0	0	49	0	0
ASV454MotASV	49	0	0	0	0	49	0	0
ASV455MotASV	49	0	49	0	0	0	0	0
ASV456MotASV	49	0	0	49	0	0	0	0
ASV457MotASV	49	0	0	49	0	0	0	0
ASV458MotASV	49	0	0	0	0	0	0	49
ASV459MotASV	49	0	0	49	0	0	0	0
ASV592MotASV	49	0	0	0	0	0	0	49
ASV1891MotASV	48	0	0	0	0	0	48	0
ASV462MotASV	48	0	0	0	0	0	0	48
ASV856MotASV	48	0	48	0	0	0	0	0
ASV466MotASV	47	47	0	0	0	0	0	0
ASV467MotASV	47	0	0	0	0	47	0	0
ASV890MotASV	47	0	0	0	0	0	47	0
ASV469MotASV	46	0	0	46	0	0	0	0
ASV470MotASV	46	0	46	0	0	0	0	0
ASV471MotASV	46	0	0	46	0	0	0	0
ASV544MotASV	46	0	0	0	46	0	0	0
ASV601MotASV	46	46	0	0	0	0	0	0
ASV976MotASV	46	46	0	0	0	0	0	0
ASV472MotASV	45	0	0	0	0	0	45	0
ASV473MotASV	45	45	0	0	0	0	0	0
ASV474MotASV	45	0	45	0	0	0	0	0
ASV475MotASV	45	0	0	45	0	0	0	0
ASV476MotASV	45	0	45	0	0	0	0	0
ASV481MotASV	44	0	0	44	0	0	0	0
ASV482MotASV	44	0	0	44	0	0	0	0
ASV908MotASV	44	0	0	44	0	0	0	0
ASV1122MotASV	43	0	0	0	0	0	0	43
ASV484MotASV	43	0	0	0	0	43	0	0
ASV485MotASV	43	0	0	0	43	0	0	0
ASV486MotASV	43	0	0	0	43	0	0	0
ASV487MotASV	43	43	0	0	0	0	0	0
ASV488MotASV	43	0	43	0	0	0	0	0
ASV489MotASV	43	0	43	0	0	0	0	0
ASV490MotASV	43	0	43	0	0	0	0	0
ASV491MotASV	43	0	0	43	0	0	0	0
ASV492MotASV	43	0	0	43	0	0	0	0
ASV495MotASV	42	42	0	0	0	0	0	0
ASV496MotASV	42	0	0	0	0	42	0	0
ASV497MotASV	42	0	0	0	42	0	0	0
ASV498MotASV	42	0	0	42	0	0	0	0
ASV499MotASV	42	42	0	0	0	0	0	0
ASV500MotASV	42	0	0	0	0	42	0	0
ASV501MotASV	42	0	0	0	42	0	0	0
ASV502MotASV	42	0	0	42	0	0	0	0
ASV1058MotASV	41	0	0	0	0	0	41	0
ASV504MotASV	41	0	0	0	0	41	0	0
ASV506MotASV	41	0	41	0	0	0	0	0
ASV507MotASV	41	0	0	0	41	0	0	0
ASV508MotASV	41	41	0	0	0	0	0	0
ASV509MotASV	41	41	0	0	0	0	0	0
ASV510MotASV	41	0	0	41	0	0	0	0
ASV512MotASV	41	0	0	0	41	0	0	0
ASV573MotASV	41	0	0	0	41	0	0	0
ASV782MotASV	41	0	0	0	0	0	41	0
ASV802MotASV	41	0	0	0	0	0	0	41
ASV1211MotASV	40	0	0	0	0	0	40	0
ASV513MotASV	40	0	0	0	0	40	0	0
ASV514MotASV	40	40	0	0	0	0	0	0
ASV515MotASV	40	0	0	0	0	0	40	0
ASV516MotASV	40	0	0	0	40	0	0	0
ASV517MotASV	40	0	0	0	40	0	0	0
ASV518MotASV	40	0	0	0	0	0	0	40
ASV519MotASV	40	0	0	0	40	0	0	0
ASV522MotASV	40	0	0	40	0	0	0	0
ASV523MotASV	40	0	0	40	0	0	0	0
ASV525MotASV	40	0	0	0	40	0	0	0
ASV526MotASV	40	0	0	40	0	0	0	0
ASV527MotASV	40	0	0	40	0	0	0	0
ASV528MotASV	40	0	0	40	0	0	0	0
ASV529MotASV	40	0	0	40	0	0	0	0
ASV530MotASV	39	0	0	0	39	0	0	0
ASV531MotASV	39	0	0	39	0	0	0	0
ASV534MotASV	39	0	0	39	0	0	0	0
ASV535MotASV	39	0	0	0	0	39	0	0
ASV536MotASV	39	0	0	0	39	0	0	0
ASV537MotASV	39	0	0	0	0	39	0	0
ASV540MotASV	39	39	0	0	0	0	0	0
ASV542MotASV	39	0	0	39	0	0	0	0
ASV543MotASV	39	0	0	39	0	0	0	0
ASV545MotASV	39	0	0	0	0	0	0	39
ASV624MotASV	39	0	0	39	0	0	0	0
ASV1193MotASV	38	0	0	0	0	0	38	0
ASV546MotASV	38	0	0	38	0	0	0	0
ASV547MotASV	38	0	0	0	0	0	38	0
ASV548MotASV	38	0	38	0	0	0	0	0
ASV549MotASV	38	0	0	0	0	38	0	0
ASV550MotASV	38	0	0	0	0	0	0	38
ASV551MotASV	38	0	0	0	38	0	0	0
ASV552MotASV	38	0	0	0	0	38	0	0
ASV553MotASV	38	0	0	38	0	0	0	0
ASV554MotASV	38	0	38	0	0	0	0	0
ASV555MotASV	38	0	0	0	0	38	0	0
ASV556MotASV	38	0	0	0	0	38	0	0
ASV557MotASV	38	0	0	0	38	0	0	0
ASV638MotASV	38	0	0	0	38	0	0	0
ASV682MotASV	38	0	38	0	0	0	0	0
ASV708MotASV	38	0	38	0	0	0	0	0
ASV1260MotASV	37	0	0	0	0	0	37	0
ASV559MotASV	37	0	0	0	0	37	0	0
ASV561MotASV	37	0	0	37	0	0	0	0
ASV562MotASV	37	0	0	37	0	0	0	0
ASV563MotASV	37	0	0	0	0	37	0	0
ASV564MotASV	37	0	0	0	37	0	0	0
ASV568MotASV	37	0	0	37	0	0	0	0
ASV569MotASV	37	0	0	0	0	37	0	0
ASV2538MotASV	36	0	0	0	0	0	0	36
ASV571MotASV	36	36	0	0	0	0	0	0
ASV574MotASV	36	0	36	0	0	0	0	0
ASV575MotASV	36	36	0	0	0	0	0	0
ASV576MotASV	36	36	0	0	0	0	0	0
ASV577MotASV	36	0	0	0	36	0	0	0
ASV578MotASV	36	0	0	0	0	36	0	0
ASV579MotASV	36	0	0	36	0	0	0	0
ASV580MotASV	36	0	0	36	0	0	0	0
ASV582MotASV	36	0	0	0	36	0	0	0
ASV583MotASV	36	0	0	0	0	36	0	0
ASV584MotASV	36	0	0	0	0	36	0	0
ASV1483MotASV	35	0	35	0	0	0	0	0
ASV585MotASV	35	0	0	0	35	0	0	0
ASV586MotASV	35	0	35	0	0	0	0	0
ASV587MotASV	35	0	35	0	0	0	0	0
ASV588MotASV	35	0	0	0	0	0	35	0
ASV589MotASV	35	0	35	0	0	0	0	0
ASV591MotASV	35	0	0	0	0	35	0	0
ASV593MotASV	35	0	0	35	0	0	0	0
ASV595MotASV	35	0	0	0	0	0	0	35
ASV596MotASV	35	0	0	35	0	0	0	0
ASV598MotASV	34	0	0	0	0	34	0	0
ASV600MotASV	34	0	0	34	0	0	0	0
ASV602MotASV	34	0	0	34	0	0	0	0
ASV603MotASV	34	0	0	0	34	0	0	0
ASV604MotASV	34	0	0	34	0	0	0	0
ASV605MotASV	34	0	34	0	0	0	0	0
ASV606MotASV	34	0	0	34	0	0	0	0
ASV608MotASV	34	0	0	34	0	0	0	0
ASV609MotASV	34	0	0	0	0	0	34	0
ASV611MotASV	34	34	0	0	0	0	0	0
ASV1172MotASV	33	0	0	0	0	0	0	33
ASV612MotASV	33	0	0	0	0	0	33	0
ASV613MotASV	33	0	0	33	0	0	0	0
ASV614MotASV	33	0	33	0	0	0	0	0
ASV615MotASV	33	0	0	0	0	0	33	0
ASV616MotASV	33	0	0	33	0	0	0	0
ASV617MotASV	33	0	0	0	0	0	0	33
ASV618MotASV	33	0	0	33	0	0	0	0
ASV619MotASV	33	0	0	33	0	0	0	0
ASV620MotASV	33	0	0	0	0	0	33	0
ASV621MotASV	33	0	0	0	0	33	0	0
ASV622MotASV	33	0	0	0	0	0	33	0
ASV623MotASV	33	0	33	0	0	0	0	0
ASV1544MotASV	32	0	32	0	0	0	0	0
ASV2315MotASV	32	0	0	0	0	0	32	0
ASV627MotASV	32	0	0	0	0	32	0	0
ASV628MotASV	32	0	0	32	0	0	0	0
ASV629MotASV	32	0	0	32	0	0	0	0
ASV630MotASV	32	0	0	32	0	0	0	0
ASV631MotASV	32	0	0	32	0	0	0	0
ASV632MotASV	32	0	0	0	0	0	0	32
ASV633MotASV	32	0	0	0	0	32	0	0
ASV634MotASV	32	0	0	0	32	0	0	0
ASV636MotASV	32	0	0	32	0	0	0	0
ASV637MotASV	32	0	0	0	0	0	32	0
ASV639MotASV	32	0	0	0	31	1	0	0
ASV640MotASV	32	0	32	0	0	0	0	0
ASV641MotASV	32	0	32	0	0	0	0	0
ASV642MotASV	32	0	0	0	32	0	0	0
ASV952MotASV	32	0	0	0	0	0	32	0
ASV1050MotASV	31	0	0	31	0	0	0	0
ASV1189MotASV	31	0	0	0	0	0	31	0
ASV643MotASV	31	0	0	0	0	31	0	0
ASV644MotASV	31	31	0	0	0	0	0	0
ASV646MotASV	31	0	0	0	31	0	0	0
ASV647MotASV	31	0	0	0	31	0	0	0
ASV648MotASV	31	0	0	0	0	0	31	0
ASV649MotASV	31	0	0	0	31	0	0	0
ASV650MotASV	31	0	0	0	0	31	0	0
ASV652MotASV	31	0	0	0	31	0	0	0
ASV653MotASV	31	0	0	0	0	31	0	0
ASV654MotASV	31	0	0	0	0	0	31	0
ASV655MotASV	31	0	31	0	0	0	0	0
ASV656MotASV	31	0	0	0	0	0	31	0
ASV657MotASV	31	0	0	0	0	31	0	0
ASV658MotASV	31	31	0	0	0	0	0	0
ASV659MotASV	31	0	0	0	31	0	0	0
ASV759MotASV	31	0	0	0	0	0	31	0
ASV848MotASV	31	31	0	0	0	0	0	0
ASV2339MotASV	30	0	0	0	0	0	30	0
ASV660MotASV	30	0	0	30	0	0	0	0
ASV664MotASV	30	30	0	0	0	0	0	0
ASV665MotASV	30	0	0	0	0	30	0	0
ASV667MotASV	30	0	0	0	0	0	30	0
ASV668MotASV	30	0	0	0	0	30	0	0
ASV670MotASV	30	0	0	30	0	0	0	0
ASV672MotASV	30	0	0	0	30	0	0	0
ASV673MotASV	30	30	0	0	0	0	0	0
ASV674MotASV	30	0	0	0	0	0	30	0
ASV675MotASV	30	0	0	0	0	30	0	0
ASV676MotASV	30	0	0	0	0	30	0	0
ASV857MotASV	30	0	0	0	0	0	30	0
ASV1893MotASV	29	0	0	0	0	0	0	29
ASV677MotASV	29	0	29	0	0	0	0	0
ASV678MotASV	29	0	0	0	29	0	0	0
ASV679MotASV	29	0	0	0	29	0	0	0
ASV680MotASV	29	0	0	0	29	0	0	0
ASV681MotASV	29	29	0	0	0	0	0	0
ASV683MotASV	29	0	0	29	0	0	0	0
ASV684MotASV	29	0	0	29	0	0	0	0
ASV686MotASV	29	0	0	0	0	29	0	0
ASV687MotASV	29	0	0	0	0	29	0	0
ASV689MotASV	29	0	29	0	0	0	0	0
ASV690MotASV	29	0	0	0	0	29	0	0
ASV691MotASV	29	0	0	29	0	0	0	0
ASV692MotASV	29	0	0	0	0	29	0	0
ASV694MotASV	29	0	0	0	0	29	0	0
ASV695MotASV	29	29	0	0	0	0	0	0
ASV1054MotASV	28	0	0	0	0	0	0	28
ASV1089MotASV	28	0	0	0	18	10	0	0
ASV1286MotASV	28	0	0	0	0	0	28	0
ASV696MotASV	28	0	0	0	0	28	0	0
ASV699MotASV	28	0	0	0	0	0	28	0
ASV700MotASV	28	0	0	0	0	28	0	0
ASV703MotASV	28	0	0	28	0	0	0	0
ASV704MotASV	28	0	0	0	0	0	0	28
ASV706MotASV	28	0	0	28	0	0	0	0
ASV707MotASV	28	0	0	0	0	28	0	0
ASV709MotASV	28	0	0	28	0	0	0	0
ASV710MotASV	28	0	0	28	0	0	0	0
ASV711MotASV	28	28	0	0	0	0	0	0
ASV712MotASV	28	0	0	0	0	0	28	0
ASV713MotASV	28	0	0	28	0	0	0	0
ASV714MotASV	28	0	0	0	0	0	28	0
ASV715MotASV	28	0	28	0	0	0	0	0
ASV717MotASV	28	0	0	0	28	0	0	0
ASV720MotASV	28	0	28	0	0	0	0	0
ASV862MotASV	28	0	0	28	0	0	0	0
ASV1285MotASV	27	0	0	0	0	0	27	0
ASV1638MotASV	27	0	0	0	0	0	27	0
ASV721MotASV	27	0	0	0	0	27	0	0
ASV723MotASV	27	0	0	0	0	27	0	0
ASV724MotASV	27	0	27	0	0	0	0	0
ASV725MotASV	27	0	0	0	26	1	0	0
ASV726MotASV	27	0	0	27	0	0	0	0
ASV727MotASV	27	0	0	0	0	0	0	27
ASV731MotASV	27	0	0	0	0	27	0	0
ASV732MotASV	27	0	27	0	0	0	0	0
ASV735MotASV	27	0	0	27	0	0	0	0
ASV737MotASV	27	0	27	0	0	0	0	0
ASV738MotASV	27	0	0	0	0	0	27	0
ASV739MotASV	27	0	0	27	0	0	0	0
ASV740MotASV	27	0	0	0	0	27	0	0
ASV741MotASV	27	0	0	27	0	0	0	0
ASV742MotASV	27	0	0	27	0	0	0	0
ASV743MotASV	27	27	0	0	0	0	0	0
ASV744MotASV	27	0	27	0	0	0	0	0
ASV745MotASV	27	0	0	27	0	0	0	0
ASV747MotASV	27	0	27	0	0	0	0	0
ASV748MotASV	27	0	27	0	0	0	0	0
ASV750MotASV	27	0	0	0	0	0	27	0
ASV1598MotASV	26	26	0	0	0	0	0	0
ASV1601MotASV	26	0	0	0	26	0	0	0
ASV2713MotASV	26	0	0	26	0	0	0	0
ASV752MotASV	26	26	0	0	0	0	0	0
ASV756MotASV	26	0	0	0	0	26	0	0
ASV757MotASV	26	0	0	26	0	0	0	0
ASV758MotASV	26	26	0	0	0	0	0	0
ASV760MotASV	26	0	0	0	26	0	0	0
ASV761MotASV	26	0	0	0	0	0	26	0
ASV762MotASV	26	0	0	0	0	26	0	0
ASV763MotASV	26	0	0	26	0	0	0	0
ASV764MotASV	26	26	0	0	0	0	0	0
ASV766MotASV	26	0	0	0	26	0	0	0
ASV768MotASV	26	0	0	0	0	26	0	0
ASV770MotASV	26	26	0	0	0	0	0	0
ASV771MotASV	26	0	0	0	26	0	0	0
ASV772MotASV	26	0	0	0	0	26	0	0
ASV773MotASV	26	0	0	0	0	0	0	26
ASV774MotASV	26	0	0	26	0	0	0	0
ASV1282MotASV	25	0	0	0	0	0	25	0
ASV775MotASV	25	0	0	25	0	0	0	0
ASV777MotASV	25	0	0	25	0	0	0	0
ASV778MotASV	25	0	0	25	0	0	0	0
ASV779MotASV	25	0	0	0	0	25	0	0
ASV780MotASV	25	0	0	25	0	0	0	0
ASV781MotASV	25	0	0	0	25	0	0	0
ASV783MotASV	25	0	25	0	0	0	0	0
ASV784MotASV	25	0	25	0	0	0	0	0
ASV785MotASV	25	0	0	0	0	0	25	0
ASV786MotASV	25	0	0	0	0	0	25	0
ASV787MotASV	25	0	0	0	25	0	0	0
ASV788MotASV	25	0	0	0	0	0	0	25
ASV789MotASV	25	0	0	0	0	0	25	0
ASV790MotASV	25	0	0	0	0	25	0	0
ASV791MotASV	25	0	0	0	25	0	0	0
ASV793MotASV	25	0	0	0	0	25	0	0
ASV794MotASV	25	0	0	0	0	0	25	0
ASV795MotASV	25	0	0	0	0	0	25	0
ASV796MotASV	25	0	0	0	0	0	25	0
ASV798MotASV	25	0	0	0	0	25	0	0
ASV799MotASV	25	0	0	0	0	0	25	0
ASV800MotASV	25	0	25	0	0	0	0	0
ASV801MotASV	25	0	0	0	0	25	0	0
ASV1399MotASV	24	0	24	0	0	0	0	0
ASV1583MotASV	24	0	0	0	24	0	0	0
ASV1736MotASV	24	0	24	0	0	0	0	0
ASV803MotASV	24	0	0	0	0	24	0	0
ASV804MotASV	24	0	0	0	0	0	24	0
ASV805MotASV	24	24	0	0	0	0	0	0
ASV808MotASV	24	0	0	0	0	24	0	0
ASV810MotASV	24	0	0	24	0	0	0	0
ASV811MotASV	24	0	0	24	0	0	0	0
ASV812MotASV	24	0	0	24	0	0	0	0
ASV813MotASV	24	0	0	24	0	0	0	0
ASV815MotASV	24	0	0	0	24	0	0	0
ASV817MotASV	24	0	0	24	0	0	0	0
ASV818MotASV	24	0	0	0	24	0	0	0
ASV819MotASV	24	0	24	0	0	0	0	0
ASV820MotASV	24	0	0	24	0	0	0	0
ASV821MotASV	24	0	0	0	0	0	24	0
ASV823MotASV	24	0	0	0	0	24	0	0
ASV824MotASV	24	0	0	0	24	0	0	0
ASV825MotASV	24	24	0	0	0	0	0	0
ASV826MotASV	24	0	24	0	0	0	0	0
ASV827MotASV	24	0	0	0	24	0	0	0
ASV828MotASV	24	0	0	0	0	24	0	0
ASV830MotASV	23	0	0	23	0	0	0	0
ASV831MotASV	23	0	0	0	0	23	0	0
ASV832MotASV	23	0	0	0	0	0	0	23
ASV834MotASV	23	0	23	0	0	0	0	0
ASV835MotASV	23	0	0	0	0	0	0	23
ASV836MotASV	23	0	23	0	0	0	0	0
ASV837MotASV	23	23	0	0	0	0	0	0
ASV838MotASV	23	0	0	0	0	23	0	0
ASV839MotASV	23	0	0	23	0	0	0	0
ASV841MotASV	23	0	0	0	0	0	0	23
ASV843MotASV	23	0	0	0	0	23	0	0
ASV844MotASV	23	0	0	0	0	0	23	0
ASV846MotASV	23	0	0	0	0	23	0	0
ASV847MotASV	23	0	0	0	0	0	0	23
ASV849MotASV	23	0	0	0	0	0	0	23
ASV850MotASV	23	0	0	0	0	0	23	0
ASV851MotASV	23	0	0	0	0	0	23	0
ASV853MotASV	23	0	0	0	23	0	0	0
ASV854MotASV	23	0	23	0	0	0	0	0
ASV855MotASV	23	0	0	23	0	0	0	0
ASV859MotASV	23	0	0	0	0	23	0	0
ASV860MotASV	23	0	0	0	0	0	0	23
ASV861MotASV	23	0	0	0	0	23	0	0
ASV1197MotASV	22	22	0	0	0	0	0	0
ASV1846MotASV	22	0	0	22	0	0	0	0
ASV1950MotASV	22	0	22	0	0	0	0	0
ASV2673MotASV	22	0	0	0	0	0	0	22
ASV864MotASV	22	0	0	0	0	0	0	22
ASV865MotASV	22	0	0	22	0	0	0	0
ASV866MotASV	22	0	0	0	0	22	0	0
ASV867MotASV	22	22	0	0	0	0	0	0
ASV870MotASV	22	0	0	0	0	22	0	0
ASV871MotASV	22	0	0	22	0	0	0	0
ASV872MotASV	22	0	0	0	0	0	0	22
ASV875MotASV	22	0	22	0	0	0	0	0
ASV876MotASV	22	0	0	0	0	22	0	0
ASV877MotASV	22	0	0	0	0	22	0	0
ASV878MotASV	22	0	0	22	0	0	0	0
ASV879MotASV	22	0	0	0	22	0	0	0
ASV880MotASV	22	0	22	0	0	0	0	0
ASV881MotASV	22	0	0	0	0	0	0	22
ASV882MotASV	22	0	0	22	0	0	0	0
ASV883MotASV	22	0	0	0	22	0	0	0
ASV884MotASV	22	0	0	22	0	0	0	0
ASV885MotASV	22	0	0	22	0	0	0	0
ASV888MotASV	22	22	0	0	0	0	0	0
ASV891MotASV	22	22	0	0	0	0	0	0
ASV894MotASV	22	0	0	0	22	0	0	0
ASV895MotASV	22	0	0	0	0	22	0	0
ASV897MotASV	22	22	0	0	0	0	0	0
ASV898MotASV	22	0	0	0	22	0	0	0
ASV899MotASV	22	22	0	0	0	0	0	0
ASV900MotASV	22	0	0	22	0	0	0	0
ASV901MotASV	22	0	0	22	0	0	0	0
ASV902MotASV	22	0	0	0	22	0	0	0
ASV1204MotASV	21	0	21	0	0	0	0	0
ASV1206MotASV	21	0	0	0	0	0	21	0
ASV903MotASV	21	21	0	0	0	0	0	0
ASV904MotASV	21	0	0	21	0	0	0	0
ASV905MotASV	21	0	0	0	21	0	0	0
ASV906MotASV	21	0	0	21	0	0	0	0
ASV910MotASV	21	0	0	0	0	21	0	0
ASV911MotASV	21	0	0	0	0	0	21	0
ASV912MotASV	21	0	0	0	21	0	0	0
ASV913MotASV	21	0	0	0	0	0	0	21
ASV914MotASV	21	0	0	0	0	0	0	21
ASV916MotASV	21	0	0	21	0	0	0	0
ASV917MotASV	21	0	0	0	0	0	21	0
ASV918MotASV	21	0	0	0	0	21	0	0
ASV920MotASV	21	0	0	21	0	0	0	0
ASV921MotASV	21	0	21	0	0	0	0	0
ASV922MotASV	21	0	0	0	21	0	0	0
ASV923MotASV	21	21	0	0	0	0	0	0
ASV924MotASV	21	0	0	0	0	21	0	0
ASV926MotASV	21	0	0	0	0	21	0	0
ASV927MotASV	21	21	0	0	0	0	0	0
ASV928MotASV	21	0	0	21	0	0	0	0
ASV929MotASV	21	0	0	0	0	21	0	0
ASV930MotASV	21	0	0	0	0	0	0	21
ASV931MotASV	21	0	21	0	0	0	0	0
ASV932MotASV	21	0	0	0	0	0	0	21
ASV933MotASV	21	0	0	0	0	0	21	0
ASV934MotASV	21	21	0	0	0	0	0	0
ASV936MotASV	21	0	0	0	0	0	0	21
ASV937MotASV	21	0	0	0	0	21	0	0
ASV938MotASV	21	0	0	0	0	21	0	0
ASV939MotASV	21	0	0	0	21	0	0	0
ASV940MotASV	21	0	0	0	0	21	0	0
ASV941MotASV	21	0	0	21	0	0	0	0
ASV943MotASV	21	0	0	0	21	0	0	0
ASV946MotASV	21	0	0	0	0	0	21	0
ASV947MotASV	21	0	0	21	0	0	0	0
ASV948MotASV	21	0	0	0	0	0	0	21
ASV1607MotASV	20	0	0	0	0	0	20	0
ASV1860MotASV	20	0	0	0	0	0	20	0
ASV2068MotASV	20	0	0	0	0	0	0	20
ASV2251MotASV	20	0	20	0	0	0	0	0
ASV949MotASV	20	0	20	0	0	0	0	0
ASV950MotASV	20	0	0	0	0	0	20	0
ASV951MotASV	20	0	20	0	0	0	0	0
ASV953MotASV	20	0	0	20	0	0	0	0
ASV954MotASV	20	0	0	0	0	20	0	0
ASV955MotASV	20	0	0	0	0	20	0	0
ASV956MotASV	20	0	0	0	0	20	0	0
ASV958MotASV	20	0	0	0	20	0	0	0
ASV959MotASV	20	0	20	0	0	0	0	0
ASV960MotASV	20	0	20	0	0	0	0	0
ASV961MotASV	20	0	0	20	0	0	0	0
ASV962MotASV	20	0	20	0	0	0	0	0
ASV963MotASV	20	0	0	0	0	20	0	0
ASV964MotASV	20	20	0	0	0	0	0	0
ASV966MotASV	20	0	0	0	0	0	0	20
ASV967MotASV	20	0	0	20	0	0	0	0
ASV968MotASV	20	0	0	0	0	0	20	0
ASV969MotASV	20	0	0	20	0	0	0	0
ASV970MotASV	20	0	0	0	0	0	20	0
ASV971MotASV	20	0	0	0	0	0	0	20
ASV972MotASV	20	20	0	0	0	0	0	0
ASV973MotASV	20	0	0	20	0	0	0	0
ASV974MotASV	20	0	20	0	0	0	0	0
ASV975MotASV	20	20	0	0	0	0	0	0
ASV977MotASV	20	0	0	0	0	0	20	0
ASV978MotASV	20	0	0	0	0	20	0	0
ASV980MotASV	20	20	0	0	0	0	0	0
ASV981MotASV	20	20	0	0	0	0	0	0
ASV982MotASV	20	0	0	0	0	0	20	0
ASV983MotASV	20	0	0	0	0	0	0	20
ASV986MotASV	20	0	20	0	0	0	0	0
ASV987MotASV	20	0	0	20	0	0	0	0
ASV988MotASV	20	0	0	0	0	0	0	20
ASV989MotASV	20	0	0	0	0	20	0	0
ASV990MotASV	20	0	0	20	0	0	0	0
ASV991MotASV	20	0	0	0	20	0	0	0
ASV992MotASV	20	0	0	0	0	0	20	0
ASV993MotASV	20	0	0	0	20	0	0	0
ASV994MotASV	20	0	20	0	0	0	0	0
ASV1000MotASV	19	0	0	19	0	0	0	0
ASV1002MotASV	19	0	0	0	0	0	0	19
ASV1003MotASV	19	0	0	19	0	0	0	0
ASV1004MotASV	19	0	0	19	0	0	0	0
ASV1006MotASV	19	0	0	19	0	0	0	0
ASV1008MotASV	19	0	0	19	0	0	0	0
ASV1009MotASV	19	0	19	0	0	0	0	0
ASV1010MotASV	19	0	19	0	0	0	0	0
ASV1011MotASV	19	0	0	0	0	0	19	0
ASV1012MotASV	19	0	0	0	0	0	0	19
ASV1013MotASV	19	0	0	0	19	0	0	0
ASV1014MotASV	19	0	0	19	0	0	0	0
ASV1015MotASV	19	0	0	0	0	0	19	0
ASV1016MotASV	19	0	0	19	0	0	0	0
ASV1017MotASV	19	0	0	0	0	0	19	0
ASV1018MotASV	19	0	0	0	0	0	19	0
ASV1020MotASV	19	0	0	19	0	0	0	0
ASV1021MotASV	19	0	0	0	0	0	19	0
ASV1022MotASV	19	19	0	0	0	0	0	0
ASV1023MotASV	19	0	19	0	0	0	0	0
ASV1024MotASV	19	19	0	0	0	0	0	0
ASV1025MotASV	19	19	0	0	0	0	0	0
ASV1027MotASV	19	19	0	0	0	0	0	0
ASV1028MotASV	19	0	0	0	0	0	19	0
ASV1029MotASV	19	0	0	0	0	19	0	0
ASV1030MotASV	19	0	0	0	0	0	0	19
ASV1031MotASV	19	19	0	0	0	0	0	0
ASV1032MotASV	19	0	0	0	19	0	0	0
ASV1033MotASV	19	0	19	0	0	0	0	0
ASV1034MotASV	19	0	0	0	19	0	0	0
ASV1035MotASV	19	0	0	0	0	0	19	0
ASV1036MotASV	19	0	0	0	0	19	0	0
ASV1037MotASV	19	0	0	0	19	0	0	0
ASV1038MotASV	19	0	19	0	0	0	0	0
ASV1040MotASV	19	0	0	19	0	0	0	0
ASV1041MotASV	19	0	0	19	0	0	0	0
ASV1042MotASV	19	0	0	0	0	19	0	0
ASV1043MotASV	19	0	0	0	0	19	0	0
ASV1408MotASV	19	0	0	19	0	0	0	0
ASV1455MotASV	19	0	0	0	0	0	19	0
ASV1496MotASV	19	0	0	0	0	0	0	19
ASV1748MotASV	19	0	19	0	0	0	0	0
ASV2107MotASV	19	0	19	0	0	0	0	0
ASV2419MotASV	19	0	0	0	0	0	19	0
ASV995MotASV	19	0	0	19	0	0	0	0
ASV997MotASV	19	0	0	19	0	0	0	0
ASV998MotASV	19	19	0	0	0	0	0	0
ASV1044MotASV	18	0	0	0	0	18	0	0
ASV1045MotASV	18	0	0	18	0	0	0	0
ASV1046MotASV	18	0	0	0	0	0	0	18
ASV1047MotASV	18	0	0	0	0	0	0	18
ASV1048MotASV	18	18	0	0	0	0	0	0
ASV1049MotASV	18	0	0	18	0	0	0	0
ASV1051MotASV	18	0	0	18	0	0	0	0
ASV1052MotASV	18	0	18	0	0	0	0	0
ASV1053MotASV	18	0	18	0	0	0	0	0
ASV1055MotASV	18	0	0	0	0	0	0	18
ASV1056MotASV	18	0	0	0	0	0	18	0
ASV1057MotASV	18	0	0	0	5	13	0	0
ASV1060MotASV	18	0	0	0	15	3	0	0
ASV1061MotASV	18	0	0	18	0	0	0	0
ASV1062MotASV	18	18	0	0	0	0	0	0
ASV1064MotASV	18	18	0	0	0	0	0	0
ASV1065MotASV	18	0	0	0	0	0	18	0
ASV1066MotASV	18	0	0	0	0	0	18	0
ASV1067MotASV	18	0	0	0	18	0	0	0
ASV1068MotASV	18	0	0	0	0	0	18	0
ASV1069MotASV	18	0	0	0	18	0	0	0
ASV1070MotASV	18	0	0	0	0	0	0	18
ASV1071MotASV	18	18	0	0	0	0	0	0
ASV1072MotASV	18	0	0	0	0	0	18	0
ASV1073MotASV	18	0	0	0	0	0	18	0
ASV1074MotASV	18	0	0	0	0	18	0	0
ASV1076MotASV	18	18	0	0	0	0	0	0
ASV1077MotASV	18	0	0	0	0	18	0	0
ASV1078MotASV	18	0	0	0	0	0	0	18
ASV1079MotASV	18	0	0	0	0	0	0	18
ASV1080MotASV	18	0	0	0	0	18	0	0
ASV1081MotASV	18	0	0	0	0	0	18	0
ASV1082MotASV	18	0	0	0	0	18	0	0
ASV1083MotASV	18	18	0	0	0	0	0	0
ASV1084MotASV	18	0	0	0	0	0	0	18
ASV1085MotASV	18	0	18	0	0	0	0	0
ASV1086MotASV	18	18	0	0	0	0	0	0
ASV1087MotASV	18	18	0	0	0	0	0	0
ASV1088MotASV	18	0	0	0	18	0	0	0
ASV1090MotASV	18	0	0	0	0	18	0	0
ASV1091MotASV	18	0	0	18	0	0	0	0
ASV1092MotASV	18	0	0	0	0	0	0	18
ASV1093MotASV	18	0	0	0	0	18	0	0
ASV1094MotASV	18	18	0	0	0	0	0	0
ASV1451MotASV	18	18	0	0	0	0	0	0
ASV1655MotASV	18	0	0	0	18	0	0	0
ASV1752MotASV	18	0	18	0	0	0	0	0
ASV2169MotASV	18	0	0	0	0	0	18	0
ASV1096MotASV	17	17	0	0	0	0	0	0
ASV1097MotASV	17	17	0	0	0	0	0	0
ASV1100MotASV	17	0	0	0	0	17	0	0
ASV1101MotASV	17	17	0	0	0	0	0	0
ASV1102MotASV	17	17	0	0	0	0	0	0
ASV1103MotASV	17	0	0	0	0	17	0	0
ASV1104MotASV	17	0	0	0	0	17	0	0
ASV1105MotASV	17	17	0	0	0	0	0	0
ASV1106MotASV	17	0	0	0	0	0	17	0
ASV1109MotASV	17	0	17	0	0	0	0	0
ASV1111MotASV	17	0	0	17	0	0	0	0
ASV1112MotASV	17	17	0	0	0	0	0	0
ASV1113MotASV	17	0	0	17	0	0	0	0
ASV1114MotASV	17	0	0	0	0	17	0	0
ASV1115MotASV	17	0	0	0	17	0	0	0
ASV1116MotASV	17	0	0	0	0	17	0	0
ASV1117MotASV	17	0	0	0	0	0	0	17
ASV1118MotASV	17	0	0	0	17	0	0	0
ASV1120MotASV	17	0	0	0	0	17	0	0
ASV1121MotASV	17	0	0	0	0	0	17	0
ASV1123MotASV	17	0	17	0	0	0	0	0
ASV1124MotASV	17	0	0	0	0	0	17	0
ASV1125MotASV	17	0	0	0	0	0	0	17
ASV1126MotASV	17	0	0	0	0	0	17	0
ASV1127MotASV	17	0	0	17	0	0	0	0
ASV1129MotASV	17	0	0	0	0	17	0	0
ASV1130MotASV	17	17	0	0	0	0	0	0
ASV1131MotASV	17	17	0	0	0	0	0	0
ASV1132MotASV	17	17	0	0	0	0	0	0
ASV1135MotASV	17	0	17	0	0	0	0	0
ASV1136MotASV	17	0	0	0	0	17	0	0
ASV1137MotASV	17	0	0	0	0	17	0	0
ASV1139MotASV	17	0	0	0	0	17	0	0
ASV1140MotASV	17	0	0	0	0	17	0	0
ASV1141MotASV	17	0	0	0	0	17	0	0
ASV1785MotASV	17	17	0	0	0	0	0	0
ASV1142MotASV	16	16	0	0	0	0	0	0
ASV1143MotASV	16	0	0	0	0	16	0	0
ASV1144MotASV	16	0	0	0	0	16	0	0
ASV1145MotASV	16	0	0	16	0	0	0	0
ASV1146MotASV	16	16	0	0	0	0	0	0
ASV1147MotASV	16	0	0	0	0	0	0	16
ASV1149MotASV	16	0	0	0	16	0	0	0
ASV1151MotASV	16	0	16	0	0	0	0	0
ASV1152MotASV	16	0	16	0	0	0	0	0
ASV1154MotASV	16	0	0	0	0	0	16	0
ASV1155MotASV	16	0	0	16	0	0	0	0
ASV1156MotASV	16	0	16	0	0	0	0	0
ASV1157MotASV	16	0	0	0	0	16	0	0
ASV1158MotASV	16	0	0	16	0	0	0	0
ASV1159MotASV	16	0	0	16	0	0	0	0
ASV1160MotASV	16	0	0	0	0	16	0	0
ASV1161MotASV	16	0	16	0	0	0	0	0
ASV1162MotASV	16	0	0	0	0	0	16	0
ASV1163MotASV	16	0	0	0	0	0	16	0
ASV1164MotASV	16	0	0	0	0	16	0	0
ASV1165MotASV	16	0	0	0	0	16	0	0
ASV1166MotASV	16	0	0	16	0	0	0	0
ASV1167MotASV	16	0	0	0	0	0	0	16
ASV1168MotASV	16	0	0	0	0	0	16	0
ASV1169MotASV	16	0	0	16	0	0	0	0
ASV1171MotASV	16	0	0	0	16	0	0	0
ASV1173MotASV	16	0	0	0	0	16	0	0
ASV1175MotASV	16	0	0	16	0	0	0	0
ASV1176MotASV	16	0	0	0	0	0	0	16
ASV1177MotASV	16	0	0	0	0	0	16	0
ASV1178MotASV	16	16	0	0	0	0	0	0
ASV1180MotASV	16	0	0	0	16	0	0	0
ASV1181MotASV	16	0	16	0	0	0	0	0
ASV1182MotASV	16	0	0	0	0	16	0	0
ASV1183MotASV	16	0	0	16	0	0	0	0
ASV1185MotASV	16	0	0	0	0	0	0	16
ASV1186MotASV	16	0	0	0	0	0	16	0
ASV1187MotASV	16	0	0	16	0	0	0	0
ASV1188MotASV	16	0	0	16	0	0	0	0
ASV1190MotASV	16	0	0	0	0	16	0	0
ASV1191MotASV	16	0	0	16	0	0	0	0
ASV1192MotASV	16	0	0	16	0	0	0	0
ASV1194MotASV	16	0	0	0	0	0	16	0
ASV1195MotASV	16	0	0	0	0	16	0	0
ASV1196MotASV	16	16	0	0	0	0	0	0
ASV1198MotASV	16	16	0	0	0	0	0	0
ASV1199MotASV	16	0	0	16	0	0	0	0
ASV1201MotASV	16	0	0	16	0	0	0	0
ASV1675MotASV	16	0	0	0	0	0	16	0
ASV1861MotASV	16	0	0	0	16	0	0	0
ASV2003MotASV	16	0	0	0	0	0	16	0
ASV1203MotASV	15	0	0	0	0	0	0	15
ASV1205MotASV	15	0	0	0	0	0	0	15
ASV1208MotASV	15	0	0	15	0	0	0	0
ASV1209MotASV	15	0	0	0	0	15	0	0
ASV1210MotASV	15	0	0	0	15	0	0	0
ASV1213MotASV	15	0	0	0	0	0	15	0
ASV1214MotASV	15	0	0	0	15	0	0	0
ASV1215MotASV	15	0	0	0	15	0	0	0
ASV1216MotASV	15	15	0	0	0	0	0	0
ASV1217MotASV	15	0	0	0	0	0	15	0
ASV1218MotASV	15	0	0	0	15	0	0	0
ASV1219MotASV	15	0	0	15	0	0	0	0
ASV1221MotASV	15	0	0	0	0	0	15	0
ASV1222MotASV	15	0	0	15	0	0	0	0
ASV1224MotASV	15	15	0	0	0	0	0	0
ASV1225MotASV	15	0	0	0	15	0	0	0
ASV1226MotASV	15	15	0	0	0	0	0	0
ASV1227MotASV	15	15	0	0	0	0	0	0
ASV1228MotASV	15	0	15	0	0	0	0	0
ASV1229MotASV	15	0	0	0	0	0	0	15
ASV1230MotASV	15	0	0	15	0	0	0	0
ASV1232MotASV	15	0	0	0	0	15	0	0
ASV1233MotASV	15	0	0	0	0	15	0	0
ASV1234MotASV	15	0	0	0	15	0	0	0
ASV1235MotASV	15	0	0	0	0	0	15	0
ASV1237MotASV	15	0	0	15	0	0	0	0
ASV1238MotASV	15	0	0	15	0	0	0	0
ASV1240MotASV	15	0	0	0	0	15	0	0
ASV1241MotASV	15	0	0	0	0	0	15	0
ASV1246MotASV	15	0	0	0	0	0	15	0
ASV1247MotASV	15	0	0	15	0	0	0	0
ASV1248MotASV	15	0	0	0	0	0	15	0
ASV1249MotASV	15	0	0	0	0	15	0	0
ASV1250MotASV	15	15	0	0	0	0	0	0
ASV1251MotASV	15	0	0	0	0	15	0	0
ASV1252MotASV	15	15	0	0	0	0	0	0
ASV1253MotASV	15	0	0	0	15	0	0	0
ASV1254MotASV	15	0	0	0	15	0	0	0
ASV1255MotASV	15	0	0	0	15	0	0	0
ASV1256MotASV	15	0	0	15	0	0	0	0
ASV1257MotASV	15	0	0	0	0	0	0	15
ASV1258MotASV	15	0	0	0	0	0	15	0
ASV1259MotASV	15	0	0	0	0	15	0	0
ASV1261MotASV	15	0	0	0	0	0	15	0
ASV1262MotASV	15	0	0	0	0	15	0	0
ASV1263MotASV	15	0	0	15	0	0	0	0
ASV1265MotASV	15	0	0	15	0	0	0	0
ASV1266MotASV	15	0	0	0	0	0	15	0
ASV1267MotASV	15	15	0	0	0	0	0	0
ASV1268MotASV	15	0	0	0	0	0	0	15
ASV1269MotASV	15	0	0	0	15	0	0	0
ASV1894MotASV	15	0	0	15	0	0	0	0
ASV1271MotASV	14	14	0	0	0	0	0	0
ASV1274MotASV	14	0	0	0	0	0	14	0
ASV1275MotASV	14	0	0	0	0	14	0	0
ASV1276MotASV	14	14	0	0	0	0	0	0
ASV1277MotASV	14	0	14	0	0	0	0	0
ASV1278MotASV	14	0	14	0	0	0	0	0
ASV1279MotASV	14	0	0	14	0	0	0	0
ASV1280MotASV	14	0	0	14	0	0	0	0
ASV1281MotASV	14	0	0	0	0	14	0	0
ASV1283MotASV	14	0	14	0	0	0	0	0
ASV1284MotASV	14	14	0	0	0	0	0	0
ASV1287MotASV	14	0	0	0	0	14	0	0
ASV1288MotASV	14	0	14	0	0	0	0	0
ASV1289MotASV	14	14	0	0	0	0	0	0
ASV1290MotASV	14	0	0	14	0	0	0	0
ASV1291MotASV	14	14	0	0	0	0	0	0
ASV1292MotASV	14	14	0	0	0	0	0	0
ASV1293MotASV	14	0	0	0	14	0	0	0
ASV1294MotASV	14	0	0	0	14	0	0	0
ASV1295MotASV	14	0	0	0	0	14	0	0
ASV1297MotASV	14	0	0	14	0	0	0	0
ASV1298MotASV	14	0	0	14	0	0	0	0
ASV1299MotASV	14	0	14	0	0	0	0	0
ASV1302MotASV	14	0	0	14	0	0	0	0
ASV1303MotASV	14	0	0	0	0	0	14	0
ASV1304MotASV	14	0	0	14	0	0	0	0
ASV1305MotASV	14	0	0	14	0	0	0	0
ASV1306MotASV	14	0	0	0	0	14	0	0
ASV1307MotASV	14	0	0	0	14	0	0	0
ASV1308MotASV	14	0	14	0	0	0	0	0
ASV1309MotASV	14	0	0	14	0	0	0	0
ASV1310MotASV	14	14	0	0	0	0	0	0
ASV1311MotASV	14	0	14	0	0	0	0	0
ASV1312MotASV	14	0	0	14	0	0	0	0
ASV1313MotASV	14	0	0	0	0	14	0	0
ASV1314MotASV	14	0	0	0	0	14	0	0
ASV1315MotASV	14	0	0	14	0	0	0	0
ASV1316MotASV	14	0	0	14	0	0	0	0
ASV1317MotASV	14	0	0	14	0	0	0	0
ASV1319MotASV	14	14	0	0	0	0	0	0
ASV1320MotASV	14	0	14	0	0	0	0	0
ASV1321MotASV	14	0	0	14	0	0	0	0
ASV1322MotASV	14	0	0	0	0	14	0	0
ASV1324MotASV	14	14	0	0	0	0	0	0
ASV1325MotASV	14	0	0	0	14	0	0	0
ASV1327MotASV	14	0	0	0	0	0	14	0
ASV1328MotASV	14	0	0	0	0	14	0	0
ASV1329MotASV	14	0	0	0	0	14	0	0
ASV1330MotASV	14	0	0	0	0	0	0	14
ASV1331MotASV	14	0	0	14	0	0	0	0
ASV1332MotASV	14	0	0	0	14	0	0	0
ASV1334MotASV	14	0	0	0	0	14	0	0
ASV1335MotASV	14	0	0	0	0	14	0	0
ASV1336MotASV	14	0	0	14	0	0	0	0
ASV1337MotASV	14	0	0	0	0	14	0	0
ASV1338MotASV	14	0	0	0	14	0	0	0
ASV1340MotASV	14	0	0	0	0	14	0	0
ASV1341MotASV	14	0	0	0	0	14	0	0
ASV1342MotASV	14	14	0	0	0	0	0	0
ASV1343MotASV	14	0	14	0	0	0	0	0
ASV1344MotASV	14	0	0	0	0	0	14	0
ASV1347MotASV	14	0	0	0	0	14	0	0
ASV1348MotASV	14	0	0	0	0	14	0	0
ASV1349MotASV	14	0	0	0	0	0	14	0
ASV1350MotASV	14	0	0	0	0	0	0	14
ASV1351MotASV	14	0	0	0	0	14	0	0
ASV1352MotASV	14	0	0	0	0	0	14	0
ASV1353MotASV	14	14	0	0	0	0	0	0
ASV1355MotASV	14	0	0	0	0	0	14	0
ASV1356MotASV	14	0	0	14	0	0	0	0
ASV1357MotASV	14	0	0	0	0	14	0	0
ASV1358MotASV	14	0	0	0	14	0	0	0
ASV1359MotASV	14	0	0	0	14	0	0	0
ASV1360MotASV	14	0	0	0	0	0	0	14
ASV1362MotASV	14	14	0	0	0	0	0	0
ASV1363MotASV	14	14	0	0	0	0	0	0
ASV1986MotASV	14	0	14	0	0	0	0	0
ASV2346MotASV	14	0	0	0	14	0	0	0
ASV1366MotASV	13	0	13	0	0	0	0	0
ASV1367MotASV	13	0	0	13	0	0	0	0
ASV1368MotASV	13	0	0	0	0	13	0	0
ASV1370MotASV	13	0	0	0	0	13	0	0
ASV1374MotASV	13	0	0	13	0	0	0	0
ASV1375MotASV	13	0	13	0	0	0	0	0
ASV1376MotASV	13	0	0	0	0	13	0	0
ASV1377MotASV	13	0	0	0	0	0	0	13
ASV1378MotASV	13	0	0	0	0	13	0	0
ASV1379MotASV	13	13	0	0	0	0	0	0
ASV1380MotASV	13	0	0	0	0	0	0	13
ASV1381MotASV	13	13	0	0	0	0	0	0
ASV1382MotASV	13	0	0	0	13	0	0	0
ASV1383MotASV	13	0	13	0	0	0	0	0
ASV1384MotASV	13	0	0	0	8	5	0	0
ASV1385MotASV	13	0	0	0	0	0	0	13
ASV1387MotASV	13	0	13	0	0	0	0	0
ASV1388MotASV	13	0	0	0	0	0	13	0
ASV1389MotASV	13	0	13	0	0	0	0	0
ASV1390MotASV	13	0	0	13	0	0	0	0
ASV1391MotASV	13	0	0	13	0	0	0	0
ASV1392MotASV	13	13	0	0	0	0	0	0
ASV1393MotASV	13	0	0	0	0	0	13	0
ASV1394MotASV	13	13	0	0	0	0	0	0
ASV1395MotASV	13	0	0	0	0	13	0	0
ASV1398MotASV	13	0	0	0	0	0	13	0
ASV1400MotASV	13	0	0	0	0	13	0	0
ASV1403MotASV	13	0	0	0	0	13	0	0
ASV1404MotASV	13	0	0	13	0	0	0	0
ASV1405MotASV	13	0	0	0	13	0	0	0
ASV1406MotASV	13	0	0	13	0	0	0	0
ASV1407MotASV	13	0	0	0	0	0	0	13
ASV1409MotASV	13	13	0	0	0	0	0	0
ASV1411MotASV	13	0	0	0	13	0	0	0
ASV1412MotASV	13	13	0	0	0	0	0	0
ASV1414MotASV	13	0	0	0	0	13	0	0
ASV1415MotASV	13	0	0	0	0	13	0	0
ASV1416MotASV	13	0	13	0	0	0	0	0
ASV1417MotASV	13	0	13	0	0	0	0	0
ASV1418MotASV	13	0	0	0	0	0	0	13
ASV1419MotASV	13	0	0	0	0	0	0	13
ASV1420MotASV	13	0	0	13	0	0	0	0
ASV1421MotASV	13	0	0	0	0	0	13	0
ASV1422MotASV	13	0	13	0	0	0	0	0
ASV1423MotASV	13	0	13	0	0	0	0	0
ASV1424MotASV	13	0	0	13	0	0	0	0
ASV1425MotASV	13	0	0	0	0	13	0	0
ASV1426MotASV	13	13	0	0	0	0	0	0
ASV1427MotASV	13	0	13	0	0	0	0	0
ASV1428MotASV	13	0	0	0	0	13	0	0
ASV1429MotASV	13	0	13	0	0	0	0	0
ASV1430MotASV	13	13	0	0	0	0	0	0
ASV1431MotASV	13	0	0	0	0	0	13	0
ASV1432MotASV	13	0	0	13	0	0	0	0
ASV1433MotASV	13	13	0	0	0	0	0	0
ASV1434MotASV	13	0	0	13	0	0	0	0
ASV1435MotASV	13	0	0	13	0	0	0	0
ASV1845MotASV	13	0	0	13	0	0	0	0
ASV1989MotASV	13	0	0	0	0	0	13	0
ASV1437MotASV	12	0	0	12	0	0	0	0
ASV1438MotASV	12	0	12	0	0	0	0	0
ASV1439MotASV	12	0	0	12	0	0	0	0
ASV1440MotASV	12	0	0	0	0	12	0	0
ASV1441MotASV	12	0	0	0	0	0	12	0
ASV1443MotASV	12	0	12	0	0	0	0	0
ASV1444MotASV	12	0	0	12	0	0	0	0
ASV1445MotASV	12	0	0	12	0	0	0	0
ASV1446MotASV	12	12	0	0	0	0	0	0
ASV1448MotASV	12	0	0	12	0	0	0	0
ASV1449MotASV	12	0	12	0	0	0	0	0
ASV1450MotASV	12	0	0	0	0	12	0	0
ASV1452MotASV	12	12	0	0	0	0	0	0
ASV1453MotASV	12	0	0	0	0	12	0	0
ASV1454MotASV	12	0	0	0	0	0	12	0
ASV1456MotASV	12	0	0	0	0	12	0	0
ASV1457MotASV	12	0	12	0	0	0	0	0
ASV1458MotASV	12	0	0	0	0	12	0	0
ASV1459MotASV	12	0	0	0	0	12	0	0
ASV1460MotASV	12	0	0	0	0	12	0	0
ASV1461MotASV	12	0	0	0	12	0	0	0
ASV1462MotASV	12	0	0	0	0	0	0	12
ASV1463MotASV	12	0	0	0	0	12	0	0
ASV1465MotASV	12	0	0	0	0	12	0	0
ASV1467MotASV	12	12	0	0	0	0	0	0
ASV1468MotASV	12	12	0	0	0	0	0	0
ASV1469MotASV	12	0	0	0	0	0	0	12
ASV1471MotASV	12	12	0	0	0	0	0	0
ASV1472MotASV	12	0	0	0	0	0	0	12
ASV1473MotASV	12	0	0	0	0	0	12	0
ASV1474MotASV	12	0	0	0	0	0	12	0
ASV1475MotASV	12	0	0	0	0	12	0	0
ASV1476MotASV	12	0	0	0	0	12	0	0
ASV1477MotASV	12	1	0	0	0	0	11	0
ASV1479MotASV	12	0	0	12	0	0	0	0
ASV1480MotASV	12	0	0	0	0	0	0	12
ASV1481MotASV	12	0	0	0	0	0	12	0
ASV1482MotASV	12	0	0	0	0	12	0	0
ASV1484MotASV	12	0	0	12	0	0	0	0
ASV1486MotASV	12	0	0	12	0	0	0	0
ASV1487MotASV	12	0	0	0	0	0	0	12
ASV1488MotASV	12	0	0	0	0	0	12	0
ASV1489MotASV	12	0	0	0	12	0	0	0
ASV1490MotASV	12	0	0	0	0	0	0	12
ASV1491MotASV	12	0	12	0	0	0	0	0
ASV1492MotASV	12	0	12	0	0	0	0	0
ASV1493MotASV	12	0	0	0	0	0	0	12
ASV1494MotASV	12	0	0	0	0	0	0	12
ASV1495MotASV	12	0	0	12	0	0	0	0
ASV1497MotASV	12	0	0	12	0	0	0	0
ASV1499MotASV	12	0	12	0	0	0	0	0
ASV1500MotASV	12	0	0	12	0	0	0	0
ASV1501MotASV	12	0	0	0	12	0	0	0
ASV1502MotASV	12	0	0	0	0	0	12	0
ASV1503MotASV	12	0	0	0	0	12	0	0
ASV1504MotASV	12	0	0	0	0	12	0	0
ASV1505MotASV	12	0	0	12	0	0	0	0
ASV1506MotASV	12	0	0	0	0	12	0	0
ASV1507MotASV	12	0	0	0	0	12	0	0
ASV1509MotASV	12	0	0	12	0	0	0	0
ASV1510MotASV	12	0	0	0	12	0	0	0
ASV1511MotASV	12	0	0	0	0	0	12	0
ASV1512MotASV	12	0	0	0	0	12	0	0
ASV1513MotASV	12	0	0	12	0	0	0	0
ASV1514MotASV	12	12	0	0	0	0	0	0
ASV1515MotASV	12	0	12	0	0	0	0	0
ASV1516MotASV	12	0	0	12	0	0	0	0
ASV1517MotASV	12	0	0	0	0	12	0	0
ASV1518MotASV	12	0	0	0	0	12	0	0
ASV1519MotASV	12	0	0	0	0	0	0	12
ASV1520MotASV	12	0	0	0	0	0	12	0
ASV1522MotASV	12	0	0	0	0	0	0	12
ASV1523MotASV	12	0	0	0	0	0	12	0
ASV1524MotASV	12	0	12	0	0	0	0	0
ASV1525MotASV	12	0	0	0	0	12	0	0
ASV1526MotASV	12	12	0	0	0	0	0	0
ASV1527MotASV	12	0	0	0	0	12	0	0
ASV1528MotASV	12	0	0	0	0	0	0	12
ASV1529MotASV	12	0	0	12	0	0	0	0
ASV1530MotASV	12	0	0	12	0	0	0	0
ASV1531MotASV	12	0	0	0	12	0	0	0
ASV1532MotASV	12	0	0	0	0	12	0	0
ASV1533MotASV	12	0	0	0	0	0	12	0
ASV1534MotASV	12	0	0	12	0	0	0	0
ASV1535MotASV	12	12	0	0	0	0	0	0
ASV2181MotASV	12	0	0	0	12	0	0	0
ASV2464MotASV	12	0	12	0	0	0	0	0
ASV2547MotASV	12	0	12	0	0	0	0	0
ASV1536MotASV	11	0	0	11	0	0	0	0
ASV1537MotASV	11	0	0	11	0	0	0	0
ASV1538MotASV	11	0	0	0	11	0	0	0
ASV1540MotASV	11	0	11	0	0	0	0	0
ASV1541MotASV	11	0	0	0	0	11	0	0
ASV1542MotASV	11	11	0	0	0	0	0	0
ASV1543MotASV	11	0	0	0	0	0	0	11
ASV1545MotASV	11	0	0	0	0	11	0	0
ASV1546MotASV	11	0	0	0	0	0	11	0
ASV1547MotASV	11	0	0	11	0	0	0	0
ASV1548MotASV	11	0	0	0	0	0	11	0
ASV1549MotASV	11	0	0	0	0	11	0	0
ASV1550MotASV	11	0	0	0	0	0	11	0
ASV1551MotASV	11	0	0	0	0	0	11	0
ASV1553MotASV	11	0	11	0	0	0	0	0
ASV1554MotASV	11	0	0	11	0	0	0	0
ASV1555MotASV	11	0	0	11	0	0	0	0
ASV1556MotASV	11	0	11	0	0	0	0	0
ASV1557MotASV	11	0	0	11	0	0	0	0
ASV1558MotASV	11	0	0	11	0	0	0	0
ASV1561MotASV	11	0	0	0	0	11	0	0
ASV1562MotASV	11	0	0	0	0	11	0	0
ASV1563MotASV	11	0	0	0	0	11	0	0
ASV1564MotASV	11	0	0	0	11	0	0	0
ASV1565MotASV	11	0	0	0	11	0	0	0
ASV1566MotASV	11	0	0	11	0	0	0	0
ASV1568MotASV	11	0	0	0	0	11	0	0
ASV1569MotASV	11	0	0	0	0	11	0	0
ASV1570MotASV	11	0	0	0	11	0	0	0
ASV1571MotASV	11	0	11	0	0	0	0	0
ASV1572MotASV	11	0	11	0	0	0	0	0
ASV1573MotASV	11	11	0	0	0	0	0	0
ASV1574MotASV	11	0	0	0	0	11	0	0
ASV1575MotASV	11	0	0	0	0	11	0	0
ASV1576MotASV	11	11	0	0	0	0	0	0
ASV1577MotASV	11	0	0	11	0	0	0	0
ASV1578MotASV	11	0	0	11	0	0	0	0
ASV1579MotASV	11	0	0	0	11	0	0	0
ASV1580MotASV	11	0	0	11	0	0	0	0
ASV1581MotASV	11	0	0	0	0	11	0	0
ASV1582MotASV	11	0	0	0	0	0	11	0
ASV1584MotASV	11	0	0	11	0	0	0	0
ASV1585MotASV	11	0	0	0	0	0	11	0
ASV1586MotASV	11	0	0	11	0	0	0	0
ASV1587MotASV	11	0	0	0	0	11	0	0
ASV1588MotASV	11	0	0	11	0	0	0	0
ASV1589MotASV	11	11	0	0	0	0	0	0
ASV1590MotASV	11	0	0	0	0	11	0	0
ASV1591MotASV	11	0	0	0	0	11	0	0
ASV1593MotASV	11	0	0	11	0	0	0	0
ASV1594MotASV	11	0	11	0	0	0	0	0
ASV1595MotASV	11	0	11	0	0	0	0	0
ASV1596MotASV	11	0	0	0	0	0	0	11
ASV1599MotASV	11	11	0	0	0	0	0	0
ASV1600MotASV	11	11	0	0	0	0	0	0
ASV1602MotASV	11	0	11	0	0	0	0	0
ASV1603MotASV	11	0	0	11	0	0	0	0
ASV1604MotASV	11	0	0	0	0	11	0	0
ASV1606MotASV	11	0	0	0	11	0	0	0
ASV1608MotASV	11	0	0	0	0	11	0	0
ASV1609MotASV	11	0	0	11	0	0	0	0
ASV1610MotASV	11	0	0	11	0	0	0	0
ASV1611MotASV	11	0	0	11	0	0	0	0
ASV1613MotASV	11	0	11	0	0	0	0	0
ASV1614MotASV	11	0	0	0	0	0	11	0
ASV1615MotASV	11	0	0	0	0	11	0	0
ASV1616MotASV	11	0	0	11	0	0	0	0
ASV1617MotASV	11	0	0	0	0	0	0	11
ASV1619MotASV	11	0	0	0	11	0	0	0
ASV1621MotASV	11	11	0	0	0	0	0	0
ASV1622MotASV	11	0	0	0	0	0	0	11
ASV1624MotASV	11	0	11	0	0	0	0	0
ASV1625MotASV	11	11	0	0	0	0	0	0
ASV1626MotASV	11	0	0	0	0	11	0	0
ASV1627MotASV	11	0	0	11	0	0	0	0
ASV1628MotASV	11	0	0	11	0	0	0	0
ASV1629MotASV	11	0	0	0	0	11	0	0
ASV1630MotASV	11	0	0	0	0	0	11	0
ASV1631MotASV	11	0	0	0	0	0	0	11
ASV1632MotASV	11	0	11	0	0	0	0	0
ASV1633MotASV	11	0	0	0	0	0	11	0
ASV1634MotASV	11	11	0	0	0	0	0	0
ASV2728MotASV	11	0	0	11	0	0	0	0
ASV1635MotASV	10	0	0	10	0	0	0	0
ASV1636MotASV	10	0	0	0	10	0	0	0
ASV1637MotASV	10	10	0	0	0	0	0	0
ASV1639MotASV	10	10	0	0	0	0	0	0
ASV1640MotASV	10	0	0	0	0	0	10	0
ASV1642MotASV	10	0	0	10	0	0	0	0
ASV1643MotASV	10	0	10	0	0	0	0	0
ASV1644MotASV	10	0	0	0	0	0	10	0
ASV1645MotASV	10	0	0	0	0	10	0	0
ASV1646MotASV	10	0	0	0	0	0	10	0
ASV1647MotASV	10	10	0	0	0	0	0	0
ASV1648MotASV	10	0	0	0	0	10	0	0
ASV1649MotASV	10	0	0	10	0	0	0	0
ASV1650MotASV	10	0	0	10	0	0	0	0
ASV1651MotASV	10	0	0	0	10	0	0	0
ASV1652MotASV	10	0	0	0	0	0	0	10
ASV1653MotASV	10	0	0	10	0	0	0	0
ASV1654MotASV	10	0	0	0	0	10	0	0
ASV1656MotASV	10	0	0	0	0	0	0	10
ASV1657MotASV	10	0	10	0	0	0	0	0
ASV1658MotASV	10	0	10	0	0	0	0	0
ASV1660MotASV	10	0	0	0	0	0	0	10
ASV1661MotASV	10	0	0	0	10	0	0	0
ASV1662MotASV	10	0	0	0	0	10	0	0
ASV1663MotASV	10	0	0	0	0	0	0	10
ASV1664MotASV	10	0	0	0	0	0	10	0
ASV1665MotASV	10	0	10	0	0	0	0	0
ASV1666MotASV	10	0	0	0	0	0	10	0
ASV1667MotASV	10	0	0	0	0	10	0	0
ASV1668MotASV	10	10	0	0	0	0	0	0
ASV1669MotASV	10	10	0	0	0	0	0	0
ASV1670MotASV	10	0	0	10	0	0	0	0
ASV1672MotASV	10	0	0	0	10	0	0	0
ASV1673MotASV	10	0	0	10	0	0	0	0
ASV1674MotASV	10	0	0	0	0	10	0	0
ASV1677MotASV	10	0	0	0	0	0	0	10
ASV1678MotASV	10	0	0	10	0	0	0	0
ASV1679MotASV	10	10	0	0	0	0	0	0
ASV1680MotASV	10	0	0	10	0	0	0	0
ASV1681MotASV	10	0	10	0	0	0	0	0
ASV1682MotASV	10	10	0	0	0	0	0	0
ASV1683MotASV	10	0	0	0	0	10	0	0
ASV1684MotASV	10	0	0	0	0	10	0	0
ASV1685MotASV	10	0	0	0	0	0	10	0
ASV1686MotASV	10	0	0	0	10	0	0	0
ASV1687MotASV	10	0	0	10	0	0	0	0
ASV1688MotASV	10	0	0	0	0	0	0	10
ASV1689MotASV	10	0	0	0	0	0	10	0
ASV1690MotASV	10	0	10	0	0	0	0	0
ASV1691MotASV	10	0	0	0	0	10	0	0
ASV1692MotASV	10	0	0	0	0	10	0	0
ASV1693MotASV	10	10	0	0	0	0	0	0
ASV1694MotASV	10	0	0	0	0	0	0	10
ASV1695MotASV	10	0	0	0	0	10	0	0
ASV1696MotASV	10	0	10	0	0	0	0	0
ASV1698MotASV	10	0	0	0	10	0	0	0
ASV1699MotASV	10	0	10	0	0	0	0	0
ASV1700MotASV	10	0	0	10	0	0	0	0
ASV1701MotASV	10	0	0	0	10	0	0	0
ASV1702MotASV	10	0	0	10	0	0	0	0
ASV1704MotASV	10	10	0	0	0	0	0	0
ASV1705MotASV	10	10	0	0	0	0	0	0
ASV1706MotASV	10	0	0	10	0	0	0	0
ASV1708MotASV	10	0	0	0	10	0	0	0
ASV1709MotASV	10	10	0	0	0	0	0	0
ASV1710MotASV	10	0	0	10	0	0	0	0
ASV1711MotASV	10	10	0	0	0	0	0	0
ASV1712MotASV	10	0	10	0	0	0	0	0
ASV1713MotASV	10	0	0	10	0	0	0	0
ASV1714MotASV	10	10	0	0	0	0	0	0
ASV1715MotASV	10	0	0	0	0	0	0	10
ASV1716MotASV	10	0	10	0	0	0	0	0
ASV1718MotASV	10	0	0	0	0	0	0	10
ASV1719MotASV	10	0	0	10	0	0	0	0
ASV1720MotASV	10	0	0	10	0	0	0	0
ASV1721MotASV	10	0	0	0	0	0	0	10
ASV1722MotASV	10	0	0	10	0	0	0	0
ASV1723MotASV	10	0	10	0	0	0	0	0
ASV1726MotASV	10	0	0	0	10	0	0	0
ASV1727MotASV	10	10	0	0	0	0	0	0
ASV1728MotASV	10	0	0	0	7	3	0	0
ASV1730MotASV	10	0	10	0	0	0	0	0
ASV1731MotASV	10	0	0	10	0	0	0	0
ASV1732MotASV	10	0	0	0	0	0	10	0
ASV1733MotASV	10	10	0	0	0	0	0	0
ASV1734MotASV	10	0	0	0	0	0	10	0
ASV1735MotASV	10	0	0	0	0	10	0	0
ASV1737MotASV	10	0	0	0	10	0	0	0
ASV1738MotASV	10	0	0	0	0	0	0	10
ASV1739MotASV	10	0	0	0	0	10	0	0
ASV1740MotASV	10	0	0	10	0	0	0	0
ASV1741MotASV	10	0	0	0	0	10	0	0
ASV1742MotASV	10	0	0	0	0	0	10	0
ASV1743MotASV	10	0	0	10	0	0	0	0
ASV1744MotASV	10	0	10	0	0	0	0	0
ASV1745MotASV	10	10	0	0	0	0	0	0
ASV1746MotASV	10	10	0	0	0	0	0	0
ASV1747MotASV	10	0	0	10	0	0	0	0
ASV1749MotASV	10	0	10	0	0	0	0	0
ASV1750MotASV	10	10	0	0	0	0	0	0
ASV1754MotASV	10	0	0	0	0	0	10	0
ASV1755MotASV	10	0	0	0	0	10	0	0
ASV1756MotASV	10	0	0	0	0	0	0	10
ASV1757MotASV	10	0	0	0	0	0	0	10
ASV1758MotASV	10	0	0	0	0	0	0	10
ASV2232MotASV	10	0	0	10	0	0	0	0
ASV2489MotASV	10	0	10	0	0	0	0	0
ASV1759MotASV	9	0	0	9	0	0	0	0
ASV1760MotASV	9	0	0	9	0	0	0	0
ASV1761MotASV	9	0	0	9	0	0	0	0
ASV1762MotASV	9	0	0	0	0	0	0	9
ASV1763MotASV	9	0	0	0	9	0	0	0
ASV1764MotASV	9	0	0	0	9	0	0	0
ASV1767MotASV	9	0	0	0	0	9	0	0
ASV1768MotASV	9	0	0	9	0	0	0	0
ASV1769MotASV	9	0	0	0	9	0	0	0
ASV1770MotASV	9	0	0	0	9	0	0	0
ASV1773MotASV	9	0	0	0	0	0	0	9
ASV1774MotASV	9	0	9	0	0	0	0	0
ASV1775MotASV	9	0	0	0	0	0	9	0
ASV1776MotASV	9	0	0	0	0	9	0	0
ASV1778MotASV	9	0	0	0	0	0	9	0
ASV1779MotASV	9	0	9	0	0	0	0	0
ASV1781MotASV	9	0	0	0	0	9	0	0
ASV1782MotASV	9	0	0	0	0	9	0	0
ASV1783MotASV	9	0	9	0	0	0	0	0
ASV1786MotASV	9	0	0	0	9	0	0	0
ASV1787MotASV	9	0	0	0	0	0	9	0
ASV1788MotASV	9	0	0	0	9	0	0	0
ASV1789MotASV	9	9	0	0	0	0	0	0
ASV1790MotASV	9	0	0	0	0	0	9	0
ASV1791MotASV	9	0	0	0	0	0	0	9
ASV1793MotASV	9	0	9	0	0	0	0	0
ASV1794MotASV	9	0	0	0	0	0	0	9
ASV1795MotASV	9	0	0	0	0	9	0	0
ASV1796MotASV	9	0	0	0	0	0	9	0
ASV1797MotASV	9	9	0	0	0	0	0	0
ASV1798MotASV	9	9	0	0	0	0	0	0
ASV1801MotASV	9	0	0	9	0	0	0	0
ASV1802MotASV	9	0	0	9	0	0	0	0
ASV1803MotASV	9	0	0	0	0	0	0	9
ASV1804MotASV	9	0	0	0	0	9	0	0
ASV1805MotASV	9	9	0	0	0	0	0	0
ASV1806MotASV	9	0	0	0	0	0	9	0
ASV1807MotASV	9	0	0	9	0	0	0	0
ASV1809MotASV	9	0	0	0	0	9	0	0
ASV1811MotASV	9	0	0	9	0	0	0	0
ASV1812MotASV	9	0	0	0	0	9	0	0
ASV1813MotASV	9	0	9	0	0	0	0	0
ASV1814MotASV	9	0	0	0	8	1	0	0
ASV1815MotASV	9	0	0	9	0	0	0	0
ASV1816MotASV	9	0	0	0	0	9	0	0
ASV1817MotASV	9	9	0	0	0	0	0	0
ASV1818MotASV	9	0	9	0	0	0	0	0
ASV1819MotASV	9	0	0	0	0	0	9	0
ASV1820MotASV	9	0	0	0	0	9	0	0
ASV1821MotASV	9	0	0	0	0	9	0	0
ASV1823MotASV	9	0	0	0	0	9	0	0
ASV1824MotASV	9	0	0	0	0	0	9	0
ASV1825MotASV	9	0	9	0	0	0	0	0
ASV1826MotASV	9	0	0	9	0	0	0	0
ASV1827MotASV	9	0	0	0	0	0	9	0
ASV1828MotASV	9	9	0	0	0	0	0	0
ASV1829MotASV	9	0	0	0	0	9	0	0
ASV1830MotASV	9	0	0	0	0	0	0	9
ASV1831MotASV	9	0	0	0	0	0	9	0
ASV1832MotASV	9	9	0	0	0	0	0	0
ASV1833MotASV	9	0	0	0	0	0	0	9
ASV1834MotASV	9	9	0	0	0	0	0	0
ASV1835MotASV	9	0	0	0	0	9	0	0
ASV1836MotASV	9	0	0	9	0	0	0	0
ASV1837MotASV	9	0	0	9	0	0	0	0
ASV1838MotASV	9	0	9	0	0	0	0	0
ASV1839MotASV	9	0	0	0	0	0	0	9
ASV1841MotASV	9	0	0	0	0	0	0	9
ASV1842MotASV	9	0	9	0	0	0	0	0
ASV1843MotASV	9	0	0	0	0	0	0	9
ASV1844MotASV	9	0	0	0	9	0	0	0
ASV1847MotASV	9	0	0	9	0	0	0	0
ASV1848MotASV	9	9	0	0	0	0	0	0
ASV1849MotASV	9	0	0	0	9	0	0	0
ASV1850MotASV	9	9	0	0	0	0	0	0
ASV1851MotASV	9	0	0	0	9	0	0	0
ASV1852MotASV	9	0	0	9	0	0	0	0
ASV1853MotASV	9	0	0	0	0	0	0	9
ASV1854MotASV	9	0	0	0	0	9	0	0
ASV1855MotASV	9	0	9	0	0	0	0	0
ASV1856MotASV	9	0	0	9	0	0	0	0
ASV1857MotASV	9	0	0	0	0	9	0	0
ASV1858MotASV	9	0	0	0	0	0	9	0
ASV1859MotASV	9	0	0	9	0	0	0	0
ASV1862MotASV	9	0	0	9	0	0	0	0
ASV1864MotASV	9	0	0	0	9	0	0	0
ASV1865MotASV	9	0	0	0	0	9	0	0
ASV1866MotASV	9	0	0	9	0	0	0	0
ASV1867MotASV	9	0	9	0	0	0	0	0
ASV1868MotASV	9	0	0	0	9	0	0	0
ASV1869MotASV	9	0	0	9	0	0	0	0
ASV1870MotASV	9	0	0	0	0	0	9	0
ASV1871MotASV	9	0	0	0	0	0	9	0
ASV1872MotASV	9	0	0	0	9	0	0	0
ASV1873MotASV	9	0	9	0	0	0	0	0
ASV1874MotASV	9	0	0	0	0	0	0	9
ASV1876MotASV	9	0	0	0	0	9	0	0
ASV1877MotASV	9	9	0	0	0	0	0	0
ASV1878MotASV	9	0	0	0	0	0	9	0
ASV1879MotASV	9	0	0	0	0	0	9	0
ASV1880MotASV	9	9	0	0	0	0	0	0
ASV1881MotASV	9	0	0	0	0	0	0	9
ASV1882MotASV	9	0	0	9	0	0	0	0
ASV1883MotASV	9	0	0	0	0	0	9	0
ASV1884MotASV	9	0	0	0	0	0	0	9
ASV2634MotASV	9	0	0	9	0	0	0	0
ASV1886MotASV	8	0	0	8	0	0	0	0
ASV1887MotASV	8	0	0	0	0	0	8	0
ASV1888MotASV	8	8	0	0	0	0	0	0
ASV1890MotASV	8	0	8	0	0	0	0	0
ASV1892MotASV	8	0	0	0	0	0	0	8
ASV1895MotASV	8	8	0	0	0	0	0	0
ASV1896MotASV	8	0	0	0	0	8	0	0
ASV1897MotASV	8	0	0	8	0	0	0	0
ASV1898MotASV	8	0	0	0	0	8	0	0
ASV1899MotASV	8	0	0	0	8	0	0	0
ASV1901MotASV	8	0	0	0	0	8	0	0
ASV1902MotASV	8	0	8	0	0	0	0	0
ASV1904MotASV	8	0	0	0	0	0	0	8
ASV1905MotASV	8	8	0	0	0	0	0	0
ASV1906MotASV	8	0	0	8	0	0	0	0
ASV1908MotASV	8	0	8	0	0	0	0	0
ASV1909MotASV	8	0	0	0	0	8	0	0
ASV1911MotASV	8	0	0	0	0	8	0	0
ASV1912MotASV	8	0	8	0	0	0	0	0
ASV1913MotASV	8	0	0	0	0	0	8	0
ASV1915MotASV	8	8	0	0	0	0	0	0
ASV1916MotASV	8	0	0	0	0	0	0	8
ASV1917MotASV	8	0	0	0	0	8	0	0
ASV1918MotASV	8	0	0	8	0	0	0	0
ASV1919MotASV	8	0	0	0	0	8	0	0
ASV1920MotASV	8	0	0	0	0	0	8	0
ASV1921MotASV	8	0	0	8	0	0	0	0
ASV1922MotASV	8	0	0	0	8	0	0	0
ASV1923MotASV	8	0	0	0	0	0	8	0
ASV1924MotASV	8	0	0	8	0	0	0	0
ASV1925MotASV	8	0	0	0	0	0	0	8
ASV1926MotASV	8	0	0	0	0	8	0	0
ASV1927MotASV	8	0	0	0	0	0	8	0
ASV1928MotASV	8	0	0	0	0	0	0	8
ASV1930MotASV	8	0	0	0	0	0	8	0
ASV1931MotASV	8	0	0	0	8	0	0	0
ASV1932MotASV	8	0	0	8	0	0	0	0
ASV1933MotASV	8	0	0	8	0	0	0	0
ASV1934MotASV	8	0	8	0	0	0	0	0
ASV1935MotASV	8	0	0	0	0	8	0	0
ASV1936MotASV	8	0	0	0	8	0	0	0
ASV1937MotASV	8	0	0	0	0	8	0	0
ASV1938MotASV	8	0	0	8	0	0	0	0
ASV1940MotASV	8	0	0	0	0	0	8	0
ASV1941MotASV	8	0	0	0	0	8	0	0
ASV1942MotASV	8	0	0	0	8	0	0	0
ASV1944MotASV	8	0	0	8	0	0	0	0
ASV1945MotASV	8	0	0	0	0	0	0	8
ASV1946MotASV	8	0	8	0	0	0	0	0
ASV1947MotASV	8	0	0	0	0	0	0	8
ASV1948MotASV	8	0	0	0	8	0	0	0
ASV1951MotASV	8	8	0	0	0	0	0	0
ASV1952MotASV	8	0	8	0	0	0	0	0
ASV1953MotASV	8	0	8	0	0	0	0	0
ASV1954MotASV	8	0	0	8	0	0	0	0
ASV1955MotASV	8	0	0	0	8	0	0	0
ASV1956MotASV	8	8	0	0	0	0	0	0
ASV1957MotASV	8	0	8	0	0	0	0	0
ASV1958MotASV	8	0	0	0	0	0	8	0
ASV1959MotASV	8	0	0	0	0	8	0	0
ASV1960MotASV	8	0	0	8	0	0	0	0
ASV1961MotASV	8	0	0	0	8	0	0	0
ASV1963MotASV	8	0	8	0	0	0	0	0
ASV1964MotASV	8	0	0	0	0	8	0	0
ASV1965MotASV	8	0	8	0	0	0	0	0
ASV1966MotASV	8	0	8	0	0	0	0	0
ASV1967MotASV	8	0	0	0	8	0	0	0
ASV1968MotASV	8	0	0	8	0	0	0	0
ASV1969MotASV	8	0	0	8	0	0	0	0
ASV1970MotASV	8	0	0	0	0	0	8	0
ASV1971MotASV	8	8	0	0	0	0	0	0
ASV1972MotASV	8	0	0	8	0	0	0	0
ASV1973MotASV	8	0	0	0	0	0	8	0
ASV1974MotASV	8	0	0	0	0	8	0	0
ASV1975MotASV	8	0	0	0	8	0	0	0
ASV1978MotASV	8	0	8	0	0	0	0	0
ASV1979MotASV	8	0	0	0	0	8	0	0
ASV1980MotASV	8	8	0	0	0	0	0	0
ASV1982MotASV	8	0	0	0	8	0	0	0
ASV1983MotASV	8	0	0	0	0	8	0	0
ASV1984MotASV	8	0	0	8	0	0	0	0
ASV1985MotASV	8	8	0	0	0	0	0	0
ASV1987MotASV	8	0	0	0	0	0	0	8
ASV1988MotASV	8	0	0	0	0	8	0	0
ASV1990MotASV	8	0	0	8	0	0	0	0
ASV1991MotASV	8	0	0	0	0	0	0	8
ASV1992MotASV	8	0	0	0	0	0	8	0
ASV1996MotASV	8	0	0	0	0	0	8	0
ASV1997MotASV	8	0	0	0	8	0	0	0
ASV1998MotASV	8	0	0	0	8	0	0	0
ASV1999MotASV	8	0	0	0	0	8	0	0
ASV2001MotASV	8	0	8	0	0	0	0	0
ASV2002MotASV	8	0	0	8	0	0	0	0
ASV2004MotASV	8	0	0	8	0	0	0	0
ASV2005MotASV	8	0	0	0	0	8	0	0
ASV2006MotASV	8	0	0	0	0	8	0	0
ASV2007MotASV	8	0	0	8	0	0	0	0
ASV2008MotASV	8	0	8	0	0	0	0	0
ASV2009MotASV	8	0	0	0	8	0	0	0
ASV2010MotASV	8	0	0	0	8	0	0	0
ASV2011MotASV	8	0	0	0	0	0	0	8
ASV2012MotASV	8	0	0	0	0	8	0	0
ASV2013MotASV	8	0	0	0	8	0	0	0
ASV2014MotASV	8	0	0	0	0	0	8	0
ASV2016MotASV	8	0	0	8	0	0	0	0
ASV2017MotASV	8	0	0	8	0	0	0	0
ASV2018MotASV	8	0	0	8	0	0	0	0
ASV2020MotASV	8	0	0	8	0	0	0	0
ASV2021MotASV	8	0	0	0	0	8	0	0
ASV2022MotASV	8	0	0	0	0	0	0	8
ASV2023MotASV	8	0	0	0	0	0	8	0
ASV2024MotASV	8	0	0	8	0	0	0	0
ASV2025MotASV	8	0	0	0	0	8	0	0
ASV2026MotASV	8	0	8	0	0	0	0	0
ASV2027MotASV	8	0	0	0	0	8	0	0
ASV2028MotASV	8	0	0	0	0	8	0	0
ASV2029MotASV	8	0	0	0	0	0	0	8
ASV2030MotASV	8	0	0	0	0	0	0	8
ASV2031MotASV	8	0	0	0	0	0	8	0
ASV2032MotASV	8	0	0	8	0	0	0	0
ASV2033MotASV	8	0	0	0	0	0	0	8
ASV2034MotASV	8	0	0	0	0	8	0	0
ASV2035MotASV	8	0	8	0	0	0	0	0
ASV2036MotASV	8	0	8	0	0	0	0	0
ASV2037MotASV	8	0	0	0	0	8	0	0
ASV2038MotASV	8	0	0	0	0	8	0	0
ASV2718MotASV	8	0	0	0	0	8	0	0
ASV2039MotASV	7	0	0	7	0	0	0	0
ASV2041MotASV	7	0	0	7	0	0	0	0
ASV2042MotASV	7	0	0	0	7	0	0	0
ASV2044MotASV	7	7	0	0	0	0	0	0
ASV2045MotASV	7	7	0	0	0	0	0	0
ASV2046MotASV	7	0	0	0	0	0	7	0
ASV2047MotASV	7	0	0	0	0	7	0	0
ASV2048MotASV	7	0	0	0	0	7	0	0
ASV2049MotASV	7	0	0	0	0	0	7	0
ASV2050MotASV	7	0	0	0	0	7	0	0
ASV2051MotASV	7	0	0	0	7	0	0	0
ASV2052MotASV	7	0	0	7	0	0	0	0
ASV2053MotASV	7	0	0	0	0	0	7	0
ASV2054MotASV	7	0	0	0	0	0	0	7
ASV2055MotASV	7	7	0	0	0	0	0	0
ASV2056MotASV	7	0	0	7	0	0	0	0
ASV2058MotASV	7	0	7	0	0	0	0	0
ASV2059MotASV	7	0	0	0	0	7	0	0
ASV2060MotASV	7	0	0	7	0	0	0	0
ASV2061MotASV	7	0	7	0	0	0	0	0
ASV2062MotASV	7	0	7	0	0	0	0	0
ASV2063MotASV	7	0	0	7	0	0	0	0
ASV2064MotASV	7	0	0	0	0	7	0	0
ASV2066MotASV	7	0	7	0	0	0	0	0
ASV2067MotASV	7	0	0	0	0	0	0	7
ASV2069MotASV	7	0	0	0	0	0	0	7
ASV2070MotASV	7	0	0	0	7	0	0	0
ASV2071MotASV	7	7	0	0	0	0	0	0
ASV2072MotASV	7	0	0	7	0	0	0	0
ASV2073MotASV	7	0	0	0	0	7	0	0
ASV2074MotASV	7	0	0	7	0	0	0	0
ASV2075MotASV	7	0	0	7	0	0	0	0
ASV2076MotASV	7	0	7	0	0	0	0	0
ASV2077MotASV	7	0	0	0	0	7	0	0
ASV2079MotASV	7	0	0	0	0	7	0	0
ASV2080MotASV	7	0	0	7	0	0	0	0
ASV2081MotASV	7	0	0	0	7	0	0	0
ASV2082MotASV	7	7	0	0	0	0	0	0
ASV2083MotASV	7	0	0	0	0	7	0	0
ASV2086MotASV	7	0	0	0	7	0	0	0
ASV2087MotASV	7	0	0	7	0	0	0	0
ASV2088MotASV	7	0	0	0	0	0	7	0
ASV2091MotASV	7	0	0	7	0	0	0	0
ASV2092MotASV	7	0	7	0	0	0	0	0
ASV2093MotASV	7	0	0	0	0	7	0	0
ASV2094MotASV	7	0	0	0	0	7	0	0
ASV2095MotASV	7	0	0	0	0	0	0	7
ASV2096MotASV	7	0	0	7	0	0	0	0
ASV2097MotASV	7	0	0	0	1	6	0	0
ASV2098MotASV	7	0	0	7	0	0	0	0
ASV2099MotASV	7	0	7	0	0	0	0	0
ASV2101MotASV	7	0	0	0	0	7	0	0
ASV2102MotASV	7	0	0	0	0	0	7	0
ASV2103MotASV	7	0	0	7	0	0	0	0
ASV2104MotASV	7	7	0	0	0	0	0	0
ASV2105MotASV	7	0	0	0	0	0	0	7
ASV2106MotASV	7	0	0	0	7	0	0	0
ASV2108MotASV	7	0	0	0	0	7	0	0
ASV2109MotASV	7	0	7	0	0	0	0	0
ASV2110MotASV	7	0	0	0	0	0	7	0
ASV2111MotASV	7	0	0	7	0	0	0	0
ASV2112MotASV	7	7	0	0	0	0	0	0
ASV2113MotASV	7	0	0	0	0	0	0	7
ASV2114MotASV	7	0	0	0	0	0	7	0
ASV2115MotASV	7	0	0	0	7	0	0	0
ASV2116MotASV	7	0	0	7	0	0	0	0
ASV2117MotASV	7	0	0	7	0	0	0	0
ASV2118MotASV	7	0	0	0	0	0	0	7
ASV2119MotASV	7	0	0	0	0	7	0	0
ASV2120MotASV	7	0	7	0	0	0	0	0
ASV2121MotASV	7	0	0	0	0	0	0	7
ASV2122MotASV	7	0	0	0	7	0	0	0
ASV2123MotASV	7	0	0	0	0	7	0	0
ASV2124MotASV	7	0	0	0	0	0	0	7
ASV2125MotASV	7	0	0	7	0	0	0	0
ASV2126MotASV	7	0	0	0	7	0	0	0
ASV2127MotASV	7	0	0	0	0	7	0	0
ASV2128MotASV	7	0	0	7	0	0	0	0
ASV2130MotASV	7	0	0	0	0	7	0	0
ASV2131MotASV	7	0	7	0	0	0	0	0
ASV2132MotASV	7	0	0	0	0	0	7	0
ASV2133MotASV	7	0	0	7	0	0	0	0
ASV2134MotASV	7	0	0	0	0	7	0	0
ASV2135MotASV	7	0	0	0	0	0	0	7
ASV2137MotASV	7	0	0	7	0	0	0	0
ASV2138MotASV	7	0	0	7	0	0	0	0
ASV2139MotASV	7	0	0	0	0	7	0	0
ASV2141MotASV	7	0	0	0	7	0	0	0
ASV2142MotASV	7	0	0	0	7	0	0	0
ASV2143MotASV	7	0	0	0	7	0	0	0
ASV2144MotASV	7	0	7	0	0	0	0	0
ASV2145MotASV	7	0	0	0	0	0	0	7
ASV2146MotASV	7	0	0	0	0	7	0	0
ASV2147MotASV	7	0	0	7	0	0	0	0
ASV2149MotASV	7	0	0	0	0	7	0	0
ASV2150MotASV	7	0	0	0	0	0	7	0
ASV2151MotASV	7	0	0	7	0	0	0	0
ASV2152MotASV	7	0	0	0	7	0	0	0
ASV2153MotASV	7	0	0	0	0	7	0	0
ASV2154MotASV	7	0	0	0	0	0	7	0
ASV2155MotASV	7	0	0	0	7	0	0	0
ASV2156MotASV	7	0	0	0	0	0	0	7
ASV2157MotASV	7	0	7	0	0	0	0	0
ASV2159MotASV	7	0	0	0	0	0	7	0
ASV2161MotASV	7	0	0	0	0	0	0	7
ASV2162MotASV	7	0	0	0	0	0	0	7
ASV2164MotASV	7	0	0	0	0	7	0	0
ASV2165MotASV	7	0	0	7	0	0	0	0
ASV2166MotASV	7	0	0	0	7	0	0	0
ASV2167MotASV	7	0	0	0	0	7	0	0
ASV2168MotASV	7	0	0	0	0	7	0	0
ASV2170MotASV	7	0	0	0	0	7	0	0
ASV2172MotASV	7	0	0	0	0	0	7	0
ASV2173MotASV	7	0	0	0	7	0	0	0
ASV2175MotASV	7	7	0	0	0	0	0	0
ASV2176MotASV	7	0	0	0	0	0	0	7
ASV2177MotASV	7	0	0	7	0	0	0	0
ASV2178MotASV	7	0	0	0	7	0	0	0
ASV2179MotASV	7	0	0	0	7	0	0	0
ASV2180MotASV	7	7	0	0	0	0	0	0
ASV2182MotASV	7	0	0	7	0	0	0	0
ASV2183MotASV	7	7	0	0	0	0	0	0
ASV2184MotASV	7	0	0	0	0	7	0	0
ASV2185MotASV	7	7	0	0	0	0	0	0
ASV2186MotASV	7	0	0	0	7	0	0	0
ASV2187MotASV	7	0	0	0	0	7	0	0
ASV2188MotASV	7	0	0	0	0	7	0	0
ASV2189MotASV	7	0	0	7	0	0	0	0
ASV2190MotASV	7	0	0	7	0	0	0	0
ASV2191MotASV	7	0	0	0	0	7	0	0
ASV2192MotASV	7	0	0	0	0	0	7	0
ASV2193MotASV	7	0	0	0	0	0	0	7
ASV2194MotASV	7	0	0	7	0	0	0	0
ASV2195MotASV	7	0	0	0	0	7	0	0
ASV2196MotASV	7	0	0	0	7	0	0	0
ASV2197MotASV	7	0	0	0	0	0	0	7
ASV2198MotASV	7	0	0	7	0	0	0	0
ASV2199MotASV	7	0	0	0	0	0	0	7
ASV2200MotASV	7	0	0	7	0	0	0	0
ASV2201MotASV	7	0	0	0	0	0	7	0
ASV2202MotASV	7	0	0	0	0	7	0	0
ASV2203MotASV	7	0	0	0	0	0	7	0
ASV2204MotASV	7	0	0	7	0	0	0	0
ASV2205MotASV	7	0	0	0	0	7	0	0
ASV2206MotASV	7	7	0	0	0	0	0	0
ASV2207MotASV	7	0	0	0	0	0	7	0
ASV2208MotASV	7	0	7	0	0	0	0	0
ASV2209MotASV	7	0	0	7	0	0	0	0
ASV2210MotASV	7	0	0	0	0	7	0	0
ASV2211MotASV	7	0	0	7	0	0	0	0
ASV2212MotASV	7	0	7	0	0	0	0	0
ASV2213MotASV	7	7	0	0	0	0	0	0
ASV2214MotASV	7	0	0	7	0	0	0	0
ASV2215MotASV	6	0	6	0	0	0	0	0
ASV2216MotASV	6	0	0	0	0	0	6	0
ASV2217MotASV	6	6	0	0	0	0	0	0
ASV2219MotASV	6	6	0	0	0	0	0	0
ASV2220MotASV	6	6	0	0	0	0	0	0
ASV2221MotASV	6	0	0	0	0	6	0	0
ASV2222MotASV	6	0	0	6	0	0	0	0
ASV2223MotASV	6	0	0	6	0	0	0	0
ASV2224MotASV	6	0	0	0	0	6	0	0
ASV2225MotASV	6	0	0	6	0	0	0	0
ASV2226MotASV	6	0	0	0	0	6	0	0
ASV2227MotASV	6	0	0	6	0	0	0	0
ASV2228MotASV	6	0	0	6	0	0	0	0
ASV2229MotASV	6	0	0	6	0	0	0	0
ASV2230MotASV	6	0	0	6	0	0	0	0
ASV2233MotASV	6	0	0	0	0	6	0	0
ASV2234MotASV	6	0	0	6	0	0	0	0
ASV2235MotASV	6	0	6	0	0	0	0	0
ASV2236MotASV	6	0	0	6	0	0	0	0
ASV2238MotASV	6	0	6	0	0	0	0	0
ASV2239MotASV	6	0	0	0	6	0	0	0
ASV2240MotASV	6	0	6	0	0	0	0	0
ASV2241MotASV	6	6	0	0	0	0	0	0
ASV2242MotASV	6	0	0	0	0	0	6	0
ASV2243MotASV	6	0	0	6	0	0	0	0
ASV2245MotASV	6	0	0	6	0	0	0	0
ASV2247MotASV	6	6	0	0	0	0	0	0
ASV2248MotASV	6	0	0	0	0	6	0	0
ASV2249MotASV	6	0	0	0	0	0	0	6
ASV2250MotASV	6	6	0	0	0	0	0	0
ASV2252MotASV	6	0	0	0	6	0	0	0
ASV2253MotASV	6	0	6	0	0	0	0	0
ASV2254MotASV	6	0	0	6	0	0	0	0
ASV2255MotASV	6	0	0	6	0	0	0	0
ASV2256MotASV	6	0	0	6	0	0	0	0
ASV2257MotASV	6	0	0	0	0	6	0	0
ASV2258MotASV	6	6	0	0	0	0	0	0
ASV2259MotASV	6	0	0	6	0	0	0	0
ASV2260MotASV	6	0	6	0	0	0	0	0
ASV2261MotASV	6	0	6	0	0	0	0	0
ASV2262MotASV	6	0	0	0	0	0	6	0
ASV2263MotASV	6	0	0	0	6	0	0	0
ASV2264MotASV	6	0	0	6	0	0	0	0
ASV2265MotASV	6	0	0	0	0	0	6	0
ASV2267MotASV	6	0	0	6	0	0	0	0
ASV2268MotASV	6	0	0	6	0	0	0	0
ASV2269MotASV	6	0	0	0	0	6	0	0
ASV2270MotASV	6	0	0	6	0	0	0	0
ASV2271MotASV	6	6	0	0	0	0	0	0
ASV2273MotASV	6	0	0	0	0	6	0	0
ASV2274MotASV	6	0	0	0	0	6	0	0
ASV2275MotASV	6	0	0	6	0	0	0	0
ASV2276MotASV	6	0	0	0	0	6	0	0
ASV2277MotASV	6	0	0	0	0	0	0	6
ASV2278MotASV	6	0	0	0	5	1	0	0
ASV2279MotASV	6	0	0	6	0	0	0	0
ASV2280MotASV	6	0	0	0	6	0	0	0
ASV2281MotASV	6	0	0	0	6	0	0	0
ASV2282MotASV	6	0	0	6	0	0	0	0
ASV2283MotASV	6	0	0	0	0	0	0	6
ASV2284MotASV	6	6	0	0	0	0	0	0
ASV2286MotASV	6	0	0	0	0	0	0	6
ASV2287MotASV	6	0	0	6	0	0	0	0
ASV2288MotASV	6	0	0	0	6	0	0	0
ASV2289MotASV	6	0	6	0	0	0	0	0
ASV2290MotASV	6	0	0	0	0	6	0	0
ASV2291MotASV	6	0	0	0	6	0	0	0
ASV2292MotASV	6	0	0	0	0	0	6	0
ASV2293MotASV	6	0	6	0	0	0	0	0
ASV2294MotASV	6	0	0	0	0	6	0	0
ASV2295MotASV	6	0	0	0	0	0	0	6
ASV2296MotASV	6	0	0	0	0	0	6	0
ASV2297MotASV	6	6	0	0	0	0	0	0
ASV2299MotASV	6	0	0	0	0	0	0	6
ASV2300MotASV	6	0	0	6	0	0	0	0
ASV2301MotASV	6	0	0	0	0	6	0	0
ASV2302MotASV	6	0	0	0	0	6	0	0
ASV2303MotASV	6	0	0	0	0	0	0	6
ASV2304MotASV	6	0	0	0	0	6	0	0
ASV2305MotASV	6	0	0	0	0	6	0	0
ASV2306MotASV	6	6	0	0	0	0	0	0
ASV2307MotASV	6	0	0	0	6	0	0	0
ASV2309MotASV	6	0	0	0	0	6	0	0
ASV2310MotASV	6	6	0	0	0	0	0	0
ASV2311MotASV	6	6	0	0	0	0	0	0
ASV2312MotASV	6	0	0	6	0	0	0	0
ASV2313MotASV	6	0	6	0	0	0	0	0
[truncated: 429 more rows]

## Sheet: DADA2_ASVs_Pool
Representative Sequence	Total reads	Tube04 F.caspica	Tube05 F.crenata	Tube06 F.japonica	Tube11 F.orient.	Tube12 F.sylvatica	Tube25 F.hohen.	Tube26 F.hayatae
ASV1dadapullASVs	14531	0	14531	0	0	0	0	0
ASV2dadapullASVs	4707	0	0	0	21	0	4686	0
ASV3dadapullASVs	4125	0	0	0	0	0	0	4125
ASV4dadapullASVs	3431	0	3431	0	0	0	0	0
ASV5dadapullASVs	2903	3	0	0	2291	0	608	1
ASV6dadapullASVs	2627	2508	0	0	53	28	38	0
ASV7dadapullASVs	2479	0	1	0	0	0	0	2478
ASV8dadapullASVs	2279	0	0	0	304	0	1975	0
ASV9dadapullASVs	2191	0	0	0	0	0	0	2191
ASV10dadapullASVs	2038	0	0	2038	0	0	0	0
ASV11dadapullASVs	1973	0	0	0	1	1972	0	0
ASV12dadapullASVs	1889	1	1888	0	0	0	0	0
ASV13dadapullASVs	1816	0	0	0	1816	0	0	0
ASV14dadapullASVs	1703	1703	0	0	0	0	0	0
ASV15dadapullASVs	1597	0	1597	0	0	0	0	0
ASV16dadapullASVs	1379	0	0	0	0	0	0	1379
ASV17dadapullASVs	1371	0	1371	0	0	0	0	0
ASV18dadapullASVs	1369	0	1369	0	0	0	0	0
ASV19dadapullASVs	1292	0	1292	0	0	0	0	0
ASV20dadapullASVs	1269	0	0	0	0	0	0	1269
ASV21dadapullASVs	1234	0	1234	0	0	0	0	0
ASV22dadapullASVs	1198	0	1198	0	0	0	0	0
ASV23dadapullASVs	1137	0	0	1137	0	0	0	0
ASV24dadapullASVs	1115	0	0	0	1	1114	0	0
ASV25dadapullASVs	1103	0	0	0	0	1102	1	0
ASV26dadapullASVs	1099	0	1099	0	0	0	0	0
ASV27dadapullASVs	1077	0	1077	0	0	0	0	0
ASV28dadapullASVs	1074	0	1074	0	0	0	0	0
ASV29dadapullASVs	1074	0	1	0	220	852	0	1
ASV30dadapullASVs	1000	0	0	0	1000	0	0	0
ASV31dadapullASVs	988	0	0	0	0	988	0	0
ASV32dadapullASVs	961	0	0	0	1	960	0	0
ASV33dadapullASVs	947	0	0	0	933	14	0	0
ASV34dadapullASVs	914	0	0	0	0	0	914	0
ASV35dadapullASVs	913	0	913	0	0	0	0	0
ASV36dadapullASVs	910	0	0	0	910	0	0	0
ASV37dadapullASVs	909	909	0	0	0	0	0	0
ASV38dadapullASVs	908	0	0	0	668	240	0	0
ASV39dadapullASVs	908	0	0	0	0	907	1	0
ASV40dadapullASVs	878	0	878	0	0	0	0	0
ASV41dadapullASVs	877	0	877	0	0	0	0	0
ASV42dadapullASVs	868	0	0	0	0	868	0	0
ASV43dadapullASVs	842	0	0	0	3	839	0	0
ASV44dadapullASVs	825	0	0	0	0	0	825	0
ASV45dadapullASVs	820	0	0	0	0	820	0	0
ASV46dadapullASVs	803	0	0	0	610	193	0	0
ASV47dadapullASVs	791	0	0	791	0	0	0	0
ASV48dadapullASVs	768	0	0	0	0	0	768	0
ASV49dadapullASVs	763	0	0	0	4	0	758	1
ASV50dadapullASVs	759	759	0	0	0	0	0	0
ASV51dadapullASVs	753	0	0	753	0	0	0	0
ASV52dadapullASVs	747	0	0	0	0	0	0	747
ASV53dadapullASVs	743	0	0	743	0	0	0	0
ASV54dadapullASVs	725	0	0	725	0	0	0	0
ASV55dadapullASVs	718	0	0	0	1	717	0	0
ASV56dadapullASVs	715	0	0	715	0	0	0	0
ASV57dadapullASVs	712	0	0	0	712	0	0	0
ASV58dadapullASVs	688	0	0	0	0	688	0	0
ASV59dadapullASVs	654	0	654	0	0	0	0	0
ASV60dadapullASVs	637	0	0	0	637	0	0	0
ASV61dadapullASVs	623	0	0	623	0	0	0	0
ASV62dadapullASVs	620	0	0	0	620	0	0	0
ASV63dadapullASVs	619	0	0	0	2	617	0	0
ASV64dadapullASVs	613	0	0	0	0	0	0	613
ASV65dadapullASVs	606	0	0	606	0	0	0	0
ASV66dadapullASVs	603	1	14	0	0	588	0	0
ASV67dadapullASVs	587	0	587	0	0	0	0	0
ASV68dadapullASVs	587	0	0	587	0	0	0	0
ASV69dadapullASVs	585	0	0	0	0	0	0	585
ASV70dadapullASVs	551	3	0	0	548	0	0	0
ASV71dadapullASVs	544	0	0	0	0	0	0	544
ASV72dadapullASVs	537	0	537	0	0	0	0	0
ASV73dadapullASVs	532	0	0	0	0	532	0	0
ASV74dadapullASVs	521	0	0	0	0	0	0	521
ASV75dadapullASVs	496	0	0	0	496	0	0	0
ASV76dadapullASVs	479	0	0	0	0	0	479	0
ASV77dadapullASVs	476	0	476	0	0	0	0	0
ASV78dadapullASVs	469	0	0	0	0	0	0	469
ASV79dadapullASVs	466	0	0	0	0	0	466	0
ASV80dadapullASVs	464	0	0	0	0	0	464	0
ASV81dadapullASVs	456	456	0	0	0	0	0	0
ASV82dadapullASVs	453	0	453	0	0	0	0	0
ASV83dadapullASVs	452	0	0	452	0	0	0	0
ASV84dadapullASVs	451	0	0	0	0	451	0	0
ASV85dadapullASVs	450	0	0	450	0	0	0	0
ASV86dadapullASVs	446	0	0	446	0	0	0	0
ASV87dadapullASVs	439	0	439	0	0	0	0	0
ASV88dadapullASVs	438	0	0	0	0	438	0	0
ASV89dadapullASVs	432	0	0	432	0	0	0	0
ASV90dadapullASVs	432	0	0	0	432	0	0	0
ASV91dadapullASVs	431	0	0	431	0	0	0	0
ASV92dadapullASVs	429	0	429	0	0	0	0	0
ASV93dadapullASVs	427	0	427	0	0	0	0	0
ASV94dadapullASVs	413	399	1	0	9	4	0	0
ASV95dadapullASVs	412	0	0	0	0	412	0	0
ASV96dadapullASVs	409	0	0	0	0	409	0	0
ASV97dadapullASVs	409	0	0	0	0	409	0	0
ASV98dadapullASVs	402	0	0	402	0	0	0	0
ASV99dadapullASVs	402	0	0	0	0	0	0	402
ASV100dadapullASVs	391	0	0	0	0	0	0	391
ASV101dadapullASVs	391	0	0	0	0	0	0	391
ASV102dadapullASVs	390	0	390	0	0	0	0	0
ASV103dadapullASVs	386	1	0	0	38	0	347	0
ASV104dadapullASVs	382	0	0	0	0	0	382	0
ASV105dadapullASVs	381	0	0	0	0	381	0	0
ASV106dadapullASVs	379	379	0	0	0	0	0	0
ASV107dadapullASVs	379	379	0	0	0	0	0	0
ASV108dadapullASVs	377	0	377	0	0	0	0	0
ASV109dadapullASVs	377	0	0	0	377	0	0	0
ASV110dadapullASVs	376	0	0	0	0	0	376	0
ASV111dadapullASVs	371	0	0	0	0	371	0	0
ASV112dadapullASVs	370	0	370	0	0	0	0	0
ASV113dadapullASVs	369	0	0	0	0	369	0	0
ASV114dadapullASVs	367	0	0	0	0	367	0	0
ASV115dadapullASVs	366	0	0	0	0	366	0	0
ASV116dadapullASVs	364	0	0	364	0	0	0	0
ASV117dadapullASVs	357	0	0	0	356	1	0	0
ASV118dadapullASVs	355	0	0	0	355	0	0	0
ASV119dadapullASVs	351	0	0	0	0	351	0	0
ASV120dadapullASVs	351	0	0	0	0	351	0	0
ASV121dadapullASVs	350	0	0	0	350	0	0	0
ASV122dadapullASVs	349	0	0	0	52	0	297	0
ASV123dadapullASVs	349	0	0	0	12	0	337	0
ASV124dadapullASVs	347	0	0	0	0	347	0	0
ASV125dadapullASVs	341	0	0	0	227	114	0	0
ASV126dadapullASVs	340	0	340	0	0	0	0	0
ASV127dadapullASVs	339	338	1	0	0	0	0	0
ASV128dadapullASVs	339	0	0	0	0	339	0	0
ASV129dadapullASVs	338	0	0	0	0	338	0	0
ASV130dadapullASVs	337	0	337	0	0	0	0	0
ASV131dadapullASVs	334	0	0	334	0	0	0	0
ASV132dadapullASVs	332	0	0	332	0	0	0	0
ASV133dadapullASVs	330	0	0	0	330	0	0	0
ASV134dadapullASVs	325	0	0	0	0	0	325	0
ASV135dadapullASVs	324	324	0	0	0	0	0	0
ASV136dadapullASVs	319	0	0	0	0	319	0	0
ASV137dadapullASVs	314	314	0	0	0	0	0	0
ASV138dadapullASVs	298	0	298	0	0	0	0	0
ASV139dadapullASVs	296	0	0	296	0	0	0	0
ASV140dadapullASVs	295	0	0	295	0	0	0	0
ASV141dadapullASVs	293	0	0	0	0	293	0	0
ASV142dadapullASVs	292	0	292	0	0	0	0	0
ASV143dadapullASVs	291	0	291	0	0	0	0	0
ASV144dadapullASVs	289	0	281	0	0	0	0	8
ASV145dadapullASVs	289	0	0	289	0	0	0	0
ASV146dadapullASVs	286	0	0	0	0	286	0	0
ASV147dadapullASVs	284	0	284	0	0	0	0	0
ASV148dadapullASVs	283	0	0	283	0	0	0	0
ASV149dadapullASVs	282	0	282	0	0	0	0	0
ASV150dadapullASVs	281	281	0	0	0	0	0	0
ASV151dadapullASVs	278	0	0	0	0	278	0	0
ASV152dadapullASVs	276	0	0	276	0	0	0	0
ASV153dadapullASVs	275	0	0	275	0	0	0	0
ASV154dadapullASVs	273	0	0	273	0	0	0	0
ASV155dadapullASVs	269	0	0	0	0	0	0	269
ASV156dadapullASVs	268	0	0	0	0	0	268	0
ASV157dadapullASVs	268	0	0	0	0	0	268	0
ASV158dadapullASVs	263	263	0	0	0	0	0	0
ASV159dadapullASVs	263	0	263	0	0	0	0	0
ASV160dadapullASVs	260	0	0	260	0	0	0	0
ASV161dadapullASVs	259	0	0	0	0	259	0	0
ASV162dadapullASVs	253	0	0	0	253	0	0	0
ASV163dadapullASVs	250	0	250	0	0	0	0	0
ASV164dadapullASVs	250	0	0	0	250	0	0	0
ASV165dadapullASVs	248	0	0	248	0	0	0	0
ASV166dadapullASVs	247	0	247	0	0	0	0	0
ASV167dadapullASVs	247	0	247	0	0	0	0	0
ASV168dadapullASVs	245	0	0	0	0	245	0	0
ASV169dadapullASVs	244	243	0	0	0	0	1	0
ASV170dadapullASVs	243	0	0	0	0	0	0	243
ASV171dadapullASVs	242	242	0	0	0	0	0	0
ASV172dadapullASVs	242	0	0	0	0	242	0	0
ASV173dadapullASVs	238	0	238	0	0	0	0	0
ASV174dadapullASVs	234	0	0	0	0	234	0	0
ASV175dadapullASVs	234	0	0	0	0	234	0	0
ASV176dadapullASVs	233	0	0	233	0	0	0	0
ASV177dadapullASVs	232	0	0	232	0	0	0	0
ASV178dadapullASVs	230	230	0	0	0	0	0	0
ASV179dadapullASVs	229	0	0	229	0	0	0	0
ASV180dadapullASVs	229	0	0	0	0	229	0	0
ASV181dadapullASVs	228	228	0	0	0	0	0	0
ASV182dadapullASVs	228	0	228	0	0	0	0	0
ASV183dadapullASVs	227	0	0	227	0	0	0	0
ASV184dadapullASVs	227	0	0	0	0	0	0	227
ASV185dadapullASVs	226	226	0	0	0	0	0	0
ASV186dadapullASVs	225	0	0	0	0	0	225	0
ASV187dadapullASVs	224	0	0	224	0	0	0	0
ASV188dadapullASVs	223	0	0	223	0	0	0	0
ASV189dadapullASVs	223	0	0	0	0	0	223	0
ASV190dadapullASVs	221	0	0	221	0	0	0	0
ASV191dadapullASVs	219	0	0	0	219	0	0	0
ASV192dadapullASVs	215	215	0	0	0	0	0	0
ASV193dadapullASVs	215	0	0	0	0	0	0	215
ASV194dadapullASVs	214	0	214	0	0	0	0	0
ASV195dadapullASVs	213	0	0	213	0	0	0	0
ASV196dadapullASVs	212	0	212	0	0	0	0	0
ASV197dadapullASVs	212	0	0	0	0	212	0	0
ASV198dadapullASVs	212	0	0	0	0	211	1	0
ASV199dadapullASVs	210	0	0	0	0	210	0	0
ASV200dadapullASVs	210	0	0	0	0	210	0	0
ASV201dadapullASVs	210	0	0	0	0	0	210	0
ASV202dadapullASVs	209	0	0	209	0	0	0	0
ASV203dadapullASVs	208	0	0	208	0	0	0	0
ASV204dadapullASVs	208	0	0	0	0	208	0	0
ASV205dadapullASVs	207	207	0	0	0	0	0	0
ASV206dadapullASVs	207	0	0	207	0	0	0	0
ASV207dadapullASVs	205	205	0	0	0	0	0	0
ASV208dadapullASVs	205	0	0	0	205	0	0	0
ASV209dadapullASVs	204	0	0	0	0	0	0	204
ASV210dadapullASVs	203	0	203	0	0	0	0	0
ASV211dadapullASVs	203	0	0	0	0	203	0	0
ASV212dadapullASVs	203	0	0	0	0	203	0	0
ASV213dadapullASVs	202	0	0	202	0	0	0	0
ASV214dadapullASVs	200	200	0	0	0	0	0	0
ASV215dadapullASVs	198	0	0	198	0	0	0	0
ASV216dadapullASVs	198	0	0	0	198	0	0	0
ASV217dadapullASVs	198	0	0	0	0	198	0	0
ASV218dadapullASVs	198	0	0	0	0	0	198	0
ASV219dadapullASVs	195	0	0	0	1	0	194	0
ASV220dadapullASVs	192	0	0	192	0	0	0	0
ASV221dadapullASVs	192	0	0	0	192	0	0	0
ASV222dadapullASVs	191	0	0	191	0	0	0	0
ASV223dadapullASVs	190	0	0	0	0	190	0	0
ASV224dadapullASVs	189	189	0	0	0	0	0	0
ASV225dadapullASVs	189	0	0	189	0	0	0	0
ASV226dadapullASVs	189	0	0	189	0	0	0	0
ASV227dadapullASVs	188	0	0	188	0	0	0	0
ASV228dadapullASVs	188	0	0	188	0	0	0	0
ASV229dadapullASVs	187	0	0	0	0	187	0	0
ASV230dadapullASVs	186	0	0	186	0	0	0	0
ASV231dadapullASVs	185	0	0	0	0	0	0	185
ASV232dadapullASVs	182	0	0	0	0	182	0	0
ASV233dadapullASVs	181	0	181	0	0	0	0	0
ASV234dadapullASVs	181	0	0	0	4	177	0	0
ASV235dadapullASVs	181	0	0	0	0	0	0	181
ASV236dadapullASVs	180	0	0	180	0	0	0	0
ASV237dadapullASVs	179	0	179	0	0	0	0	0
ASV238dadapullASVs	178	0	0	178	0	0	0	0
ASV239dadapullASVs	178	0	0	0	0	178	0	0
ASV240dadapullASVs	178	0	0	0	0	0	178	0
ASV241dadapullASVs	178	0	0	0	0	0	178	0
ASV242dadapullASVs	176	0	0	176	0	0	0	0
ASV243dadapullASVs	175	0	175	0	0	0	0	0
ASV244dadapullASVs	175	0	0	0	175	0	0	0
ASV245dadapullASVs	175	0	0	0	0	175	0	0
ASV246dadapullASVs	175	0	0	0	0	175	0	0
ASV247dadapullASVs	173	0	0	173	0	0	0	0
ASV248dadapullASVs	173	0	0	0	0	0	173	0
ASV249dadapullASVs	172	172	0	0	0	0	0	0
ASV250dadapullASVs	172	0	0	172	0	0	0	0
ASV251dadapullASVs	172	0	0	172	0	0	0	0
ASV252dadapullASVs	169	0	0	169	0	0	0	0
ASV253dadapullASVs	166	0	166	0	0	0	0	0
ASV254dadapullASVs	166	0	0	166	0	0	0	0
ASV255dadapullASVs	166	0	0	0	0	166	0	0
ASV256dadapullASVs	166	0	0	0	0	0	0	166
ASV257dadapullASVs	164	0	0	164	0	0	0	0
ASV258dadapullASVs	164	0	0	164	0	0	0	0
ASV259dadapullASVs	164	0	0	0	0	0	0	164
ASV260dadapullASVs	163	0	163	0	0	0	0	0
ASV261dadapullASVs	163	0	0	0	0	0	0	163
ASV262dadapullASVs	162	0	0	0	0	0	162	0
ASV263dadapullASVs	162	0	0	0	0	0	0	162
ASV264dadapullASVs	161	0	0	0	0	161	0	0
ASV265dadapullASVs	160	0	0	160	0	0	0	0
ASV266dadapullASVs	160	0	0	0	160	0	0	0
ASV267dadapullASVs	160	0	0	0	0	160	0	0
ASV268dadapullASVs	158	0	0	0	0	0	158	0
ASV269dadapullASVs	157	0	0	157	0	0	0	0
ASV270dadapullASVs	157	0	0	0	0	0	0	157
ASV271dadapullASVs	154	0	154	0	0	0	0	0
ASV272dadapullASVs	154	0	0	0	0	154	0	0
ASV273dadapullASVs	153	0	0	153	0	0	0	0
ASV274dadapullASVs	153	0	0	0	153	0	0	0
ASV275dadapullASVs	153	0	0	0	153	0	0	0
ASV276dadapullASVs	150	0	0	0	150	0	0	0
ASV277dadapullASVs	150	0	0	0	0	150	0	0
ASV278dadapullASVs	148	136	1	0	7	4	0	0
ASV279dadapullASVs	148	0	0	148	0	0	0	0
ASV280dadapullASVs	148	0	0	0	0	148	0	0
ASV281dadapullASVs	146	0	0	0	146	0	0	0
ASV282dadapullASVs	146	0	0	0	0	146	0	0
ASV283dadapullASVs	146	0	0	0	0	146	0	0
ASV284dadapullASVs	146	0	0	0	0	0	146	0
ASV285dadapullASVs	145	144	1	0	0	0	0	0
ASV286dadapullASVs	144	0	144	0	0	0	0	0
ASV287dadapullASVs	144	0	0	0	144	0	0	0
ASV288dadapullASVs	143	0	0	143	0	0	0	0
ASV289dadapullASVs	143	0	0	0	0	143	0	0
ASV290dadapullASVs	143	0	0	0	0	0	143	0
ASV291dadapullASVs	142	0	0	0	0	0	142	0
ASV292dadapullASVs	140	0	140	0	0	0	0	0
ASV293dadapullASVs	140	0	0	0	0	140	0	0
ASV294dadapullASVs	140	0	0	0	0	0	140	0
ASV295dadapullASVs	140	0	0	0	0	0	1	139
ASV296dadapullASVs	139	139	0	0	0	0	0	0
ASV297dadapullASVs	139	139	0	0	0	0	0	0
ASV298dadapullASVs	139	0	139	0	0	0	0	0
ASV299dadapullASVs	139	0	0	139	0	0	0	0
ASV300dadapullASVs	138	138	0	0	0	0	0	0
ASV301dadapullASVs	137	0	137	0	0	0	0	0
ASV302dadapullASVs	137	0	132	0	0	0	0	5
ASV303dadapullASVs	137	0	0	0	0	0	137	0
ASV304dadapullASVs	136	0	0	0	0	136	0	0
ASV305dadapullASVs	135	0	135	0	0	0	0	0
ASV306dadapullASVs	134	134	0	0	0	0	0	0
ASV307dadapullASVs	134	0	134	0	0	0	0	0
ASV308dadapullASVs	134	0	0	0	0	134	0	0
ASV309dadapullASVs	132	0	0	132	0	0	0	0
ASV310dadapullASVs	131	0	0	0	0	0	0	131
ASV311dadapullASVs	130	0	130	0	0	0	0	0
ASV312dadapullASVs	130	0	0	0	0	130	0	0
ASV313dadapullASVs	129	0	0	129	0	0	0	0
ASV314dadapullASVs	129	0	0	0	129	0	0	0
ASV315dadapullASVs	128	0	0	128	0	0	0	0
ASV316dadapullASVs	127	0	0	127	0	0	0	0
ASV317dadapullASVs	127	0	0	0	0	0	127	0
ASV318dadapullASVs	127	0	0	0	0	0	0	127
ASV319dadapullASVs	126	1	125	0	0	0	0	0
ASV320dadapullASVs	126	0	0	126	0	0	0	0
ASV321dadapullASVs	126	0	0	0	126	0	0	0
ASV322dadapullASVs	126	0	0	0	0	0	126	0
ASV323dadapullASVs	126	0	0	0	0	0	0	126
ASV324dadapullASVs	125	0	0	125	0	0	0	0
ASV325dadapullASVs	125	0	0	0	0	125	0	0
ASV326dadapullASVs	125	0	0	0	0	0	125	0
ASV327dadapullASVs	124	124	0	0	0	0	0	0
ASV328dadapullASVs	124	0	0	124	0	0	0	0
ASV329dadapullASVs	123	0	0	0	0	0	0	123
ASV330dadapullASVs	122	0	0	0	0	0	122	0
ASV331dadapullASVs	121	0	0	121	0	0	0	0
ASV332dadapullASVs	121	0	0	0	0	121	0	0
ASV333dadapullASVs	120	0	0	0	0	0	120	0
ASV334dadapullASVs	117	0	0	117	0	0	0	0
ASV335dadapullASVs	117	0	0	0	117	0	0	0
ASV336dadapullASVs	116	0	0	116	0	0	0	0
ASV337dadapullASVs	116	0	0	0	0	0	0	116
ASV338dadapullASVs	115	0	115	0	0	0	0	0
ASV339dadapullASVs	115	0	0	115	0	0	0	0
ASV340dadapullASVs	115	0	0	115	0	0	0	0
ASV341dadapullASVs	115	0	0	0	0	115	0	0
ASV342dadapullASVs	114	0	0	0	0	0	114	0
ASV343dadapullASVs	113	0	0	0	113	0	0	0
ASV344dadapullASVs	112	0	0	112	0	0	0	0
ASV345dadapullASVs	112	0	0	0	112	0	0	0
ASV346dadapullASVs	111	0	0	0	0	0	111	0
ASV347dadapullASVs	110	0	0	0	0	0	0	110
ASV348dadapullASVs	109	0	0	0	0	109	0	0
ASV349dadapullASVs	109	0	0	0	0	0	109	0
ASV350dadapullASVs	108	0	0	108	0	0	0	0
ASV351dadapullASVs	107	0	0	107	0	0	0	0
ASV352dadapullASVs	107	0	0	0	106	0	0	1
ASV353dadapullASVs	106	0	0	106	0	0	0	0
ASV354dadapullASVs	104	0	0	0	0	0	0	104
ASV355dadapullASVs	103	0	0	103	0	0	0	0
ASV356dadapullASVs	103	0	0	0	0	0	0	103
ASV357dadapullASVs	103	0	0	0	0	0	0	103
ASV358dadapullASVs	102	0	102	0	0	0	0	0
ASV359dadapullASVs	101	0	0	101	0	0	0	0
ASV360dadapullASVs	101	0	0	0	0	101	0	0
ASV361dadapullASVs	100	0	0	100	0	0	0	0
ASV362dadapullASVs	100	0	0	0	0	100	0	0
ASV363dadapullASVs	100	0	0	0	0	0	100	0
ASV364dadapullASVs	99	99	0	0	0	0	0	0
ASV365dadapullASVs	99	0	0	0	99	0	0	0
ASV366dadapullASVs	99	0	0	0	0	99	0	0
ASV367dadapullASVs	99	0	0	0	0	0	99	0
ASV368dadapullASVs	98	0	98	0	0	0	0	0
ASV369dadapullASVs	98	0	0	98	0	0	0	0
ASV370dadapullASVs	98	0	0	98	0	0	0	0
ASV371dadapullASVs	98	0	0	98	0	0	0	0
ASV372dadapullASVs	98	0	0	0	0	98	0	0
ASV373dadapullASVs	97	0	0	97	0	0	0	0
ASV374dadapullASVs	96	0	96	0	0	0	0	0
ASV375dadapullASVs	96	0	0	96	0	0	0	0
ASV376dadapullASVs	96	0	0	0	0	96	0	0
ASV377dadapullASVs	95	0	0	0	0	95	0	0
ASV378dadapullASVs	94	0	0	94	0	0	0	0
ASV379dadapullASVs	94	0	0	94	0	0	0	0
ASV380dadapullASVs	93	0	93	0	0	0	0	0
ASV381dadapullASVs	93	0	93	0	0	0	0	0
ASV382dadapullASVs	93	0	0	0	0	93	0	0
ASV383dadapullASVs	92	0	0	92	0	0	0	0
ASV384dadapullASVs	91	0	91	0	0	0	0	0
ASV385dadapullASVs	91	0	0	0	91	0	0	0
ASV386dadapullASVs	90	0	0	90	0	0	0	0
ASV387dadapullASVs	89	89	0	0	0	0	0	0
ASV388dadapullASVs	89	0	0	89	0	0	0	0
ASV389dadapullASVs	89	0	0	0	0	89	0	0
ASV390dadapullASVs	89	0	0	0	0	89	0	0
ASV391dadapullASVs	87	0	0	0	0	87	0	0
ASV392dadapullASVs	86	85	0	0	1	0	0	0
ASV393dadapullASVs	86	0	0	86	0	0	0	0
ASV394dadapullASVs	84	0	0	0	0	84	0	0
ASV395dadapullASVs	84	0	0	0	0	0	0	84
ASV396dadapullASVs	83	83	0	0	0	0	0	0
ASV397dadapullASVs	83	0	83	0	0	0	0	0
ASV398dadapullASVs	83	0	0	83	0	0	0	0
ASV399dadapullASVs	83	0	0	83	0	0	0	0
ASV400dadapullASVs	83	0	0	0	83	0	0	0
ASV401dadapullASVs	83	0	0	0	0	83	0	0
ASV402dadapullASVs	83	0	0	0	0	0	83	0
ASV403dadapullASVs	82	0	82	0	0	0	0	0
ASV404dadapullASVs	82	0	0	0	82	0	0	0
ASV405dadapullASVs	82	0	0	0	82	0	0	0
ASV406dadapullASVs	81	0	0	81	0	0	0	0
ASV407dadapullASVs	81	0	0	0	0	81	0	0
ASV408dadapullASVs	80	0	0	80	0	0	0	0
ASV409dadapullASVs	80	0	0	0	0	80	0	0
ASV410dadapullASVs	79	0	0	79	0	0	0	0
ASV411dadapullASVs	79	0	0	0	0	79	0	0
ASV412dadapullASVs	79	0	0	0	0	79	0	0
ASV413dadapullASVs	78	0	78	0	0	0	0	0
ASV414dadapullASVs	78	0	78	0	0	0	0	0
ASV415dadapullASVs	78	0	0	78	0	0	0	0
ASV416dadapullASVs	78	0	0	0	0	0	0	78
ASV417dadapullASVs	77	77	0	0	0	0	0	0
ASV418dadapullASVs	77	0	77	0	0	0	0	0
ASV419dadapullASVs	77	0	0	77	0	0	0	0
ASV420dadapullASVs	77	0	0	0	0	77	0	0
ASV421dadapullASVs	77	0	0	0	0	0	77	0
ASV422dadapullASVs	76	0	76	0	0	0	0	0
ASV423dadapullASVs	76	0	76	0	0	0	0	0
ASV424dadapullASVs	76	0	76	0	0	0	0	0
ASV425dadapullASVs	76	0	0	76	0	0	0	0
ASV426dadapullASVs	76	0	0	0	0	0	0	76
ASV427dadapullASVs	75	0	75	0	0	0	0	0
ASV428dadapullASVs	75	0	0	75	0	0	0	0
ASV429dadapullASVs	74	0	0	0	0	0	0	74
ASV430dadapullASVs	73	73	0	0	0	0	0	0
ASV431dadapullASVs	73	0	0	73	0	0	0	0
ASV432dadapullASVs	73	0	0	73	0	0	0	0
ASV433dadapullASVs	73	0	0	0	0	0	73	0
ASV434dadapullASVs	73	0	0	0	0	0	0	73
ASV435dadapullASVs	72	0	72	0	0	0	0	0
ASV436dadapullASVs	71	0	0	71	0	0	0	0
ASV437dadapullASVs	71	0	0	71	0	0	0	0
ASV438dadapullASVs	71	0	0	0	0	0	71	0
ASV439dadapullASVs	71	0	0	0	0	0	71	0
ASV440dadapullASVs	70	0	70	0	0	0	0	0
ASV441dadapullASVs	69	0	0	69	0	0	0	0
ASV442dadapullASVs	69	0	0	0	69	0	0	0
ASV443dadapullASVs	69	0	0	0	0	0	69	0
ASV444dadapullASVs	68	5	1	0	1	1	60	0
ASV445dadapullASVs	68	0	0	68	0	0	0	0
ASV446dadapullASVs	68	0	0	0	68	0	0	0
ASV447dadapullASVs	68	0	0	0	1	67	0	0
ASV448dadapullASVs	68	0	0	0	0	0	0	68
ASV449dadapullASVs	68	0	0	0	0	0	0	68
ASV450dadapullASVs	67	0	67	0	0	0	0	0
ASV451dadapullASVs	67	0	67	0	0	0	0	0
ASV452dadapullASVs	67	0	0	67	0	0	0	0
ASV453dadapullASVs	67	0	0	67	0	0	0	0
ASV454dadapullASVs	67	0	0	0	67	0	0	0
ASV455dadapullASVs	67	0	0	0	0	67	0	0
ASV456dadapullASVs	67	0	0	0	0	0	0	67
ASV457dadapullASVs	66	0	66	0	0	0	0	0
ASV458dadapullASVs	66	0	0	66	0	0	0	0
ASV459dadapullASVs	66	0	0	66	0	0	0	0
ASV460dadapullASVs	66	0	0	66	0	0	0	0
ASV461dadapullASVs	66	0	0	0	0	66	0	0
ASV462dadapullASVs	66	0	0	0	0	0	0	66
ASV463dadapullASVs	65	0	0	65	0	0	0	0
ASV464dadapullASVs	65	0	0	65	0	0	0	0
ASV465dadapullASVs	64	1	0	0	8	4	51	0
ASV466dadapullASVs	64	0	0	64	0	0	0	0
ASV467dadapullASVs	64	0	0	64	0	0	0	0
ASV468dadapullASVs	64	0	0	0	0	0	64	0
ASV469dadapullASVs	63	63	0	0	0	0	0	0
ASV470dadapullASVs	63	0	0	63	0	0	0	0
ASV471dadapullASVs	63	0	0	0	0	63	0	0
ASV472dadapullASVs	62	0	0	62	0	0	0	0
ASV473dadapullASVs	62	0	0	62	0	0	0	0
ASV474dadapullASVs	62	0	0	0	0	62	0	0
ASV475dadapullASVs	62	0	0	0	0	0	0	62
ASV476dadapullASVs	61	61	0	0	0	0	0	0
ASV477dadapullASVs	61	61	0	0	0	0	0	0
ASV478dadapullASVs	61	0	0	0	0	61	0	0
ASV479dadapullASVs	61	0	0	0	0	61	0	0
ASV480dadapullASVs	60	0	60	0	0	0	0	0
ASV481dadapullASVs	60	0	0	60	0	0	0	0
ASV482dadapullASVs	60	0	0	0	0	0	0	60
ASV483dadapullASVs	59	0	0	59	0	0	0	0
ASV484dadapullASVs	59	0	0	0	0	59	0	0
ASV485dadapullASVs	59	0	0	0	0	0	59	0
ASV486dadapullASVs	58	0	0	58	0	0	0	0
ASV487dadapullASVs	58	0	0	58	0	0	0	0
ASV488dadapullASVs	58	0	0	58	0	0	0	0
ASV489dadapullASVs	58	0	0	58	0	0	0	0
ASV490dadapullASVs	58	0	0	58	0	0	0	0
ASV491dadapullASVs	58	0	0	0	0	58	0	0
ASV492dadapullASVs	58	0	0	0	0	58	0	0
ASV493dadapullASVs	58	0	0	0	0	58	0	0
ASV494dadapullASVs	58	0	0	0	0	58	0	0
ASV495dadapullASVs	58	0	0	0	0	0	58	0
ASV496dadapullASVs	58	0	0	0	0	0	58	0
ASV497dadapullASVs	58	0	0	0	0	0	58	0
ASV498dadapullASVs	58	0	0	0	0	0	0	58
ASV499dadapullASVs	58	0	0	0	0	0	0	58
ASV500dadapullASVs	57	0	0	57	0	0	0	0
ASV501dadapullASVs	57	0	0	57	0	0	0	0
ASV502dadapullASVs	57	0	0	0	57	0	0	0
ASV503dadapullASVs	57	0	0	0	0	57	0	0
ASV504dadapullASVs	57	0	0	0	0	57	0	0
ASV505dadapullASVs	57	0	0	0	0	57	0	0
ASV506dadapullASVs	57	0	0	0	0	0	57	0
ASV507dadapullASVs	57	0	0	0	0	0	0	57
ASV508dadapullASVs	56	0	56	0	0	0	0	0
ASV509dadapullASVs	56	0	0	56	0	0	0	0
ASV510dadapullASVs	56	0	0	56	0	0	0	0
ASV511dadapullASVs	56	0	0	0	0	56	0	0
ASV512dadapullASVs	55	0	0	55	0	0	0	0
ASV513dadapullASVs	55	0	0	55	0	0	0	0
ASV514dadapullASVs	55	0	0	55	0	0	0	0
ASV515dadapullASVs	55	0	0	0	0	55	0	0
ASV516dadapullASVs	55	0	0	0	0	0	0	55
ASV517dadapullASVs	54	0	0	54	0	0	0	0
ASV518dadapullASVs	54	0	0	0	0	0	54	0
ASV519dadapullASVs	54	0	0	0	0	0	54	0
ASV520dadapullASVs	54	0	0	0	0	0	0	54
ASV521dadapullASVs	54	0	0	0	0	0	0	54
ASV522dadapullASVs	53	0	53	0	0	0	0	0
ASV523dadapullASVs	53	0	0	53	0	0	0	0
ASV524dadapullASVs	53	0	0	0	53	0	0	0
ASV525dadapullASVs	53	0	0	0	0	0	53	0
ASV526dadapullASVs	53	0	0	0	0	0	0	53
ASV527dadapullASVs	52	0	0	52	0	0	0	0
ASV528dadapullASVs	52	0	0	0	0	52	0	0
ASV529dadapullASVs	52	0	0	0	0	52	0	0
ASV530dadapullASVs	52	0	0	0	0	52	0	0
ASV531dadapullASVs	52	0	0	0	0	52	0	0
ASV532dadapullASVs	52	0	0	0	0	0	52	0
ASV533dadapullASVs	52	0	0	0	0	0	0	52
ASV534dadapullASVs	51	0	0	51	0	0	0	0
ASV535dadapullASVs	51	0	0	0	50	0	1	0
ASV536dadapullASVs	51	0	0	0	0	0	51	0
ASV537dadapullASVs	50	0	50	0	0	0	0	0
ASV538dadapullASVs	50	0	0	50	0	0	0	0
ASV539dadapullASVs	50	0	0	0	50	0	0	0
ASV540dadapullASVs	49	0	0	49	0	0	0	0
ASV541dadapullASVs	49	0	0	0	0	49	0	0
ASV542dadapullASVs	49	0	0	0	0	0	49	0
ASV543dadapullASVs	48	0	0	0	0	0	0	48
ASV544dadapullASVs	47	0	47	0	0	0	0	0
ASV545dadapullASVs	47	0	0	0	47	0	0	0
ASV546dadapullASVs	47	0	0	0	0	47	0	0
ASV547dadapullASVs	47	0	0	0	0	0	47	0
ASV548dadapullASVs	47	0	0	0	0	0	0	47
ASV549dadapullASVs	47	0	0	0	0	0	0	47
ASV550dadapullASVs	46	0	0	46	0	0	0	0
ASV551dadapullASVs	46	0	0	0	0	46	0	0
ASV552dadapullASVs	45	9	0	0	0	0	36	0
ASV553dadapullASVs	45	0	45	0	0	0	0	0
ASV554dadapullASVs	45	0	0	0	45	0	0	0
ASV555dadapullASVs	45	0	0	0	45	0	0	0
ASV556dadapullASVs	45	0	0	0	0	45	0	0
ASV557dadapullASVs	45	0	0	0	0	45	0	0
ASV558dadapullASVs	44	0	0	44	0	0	0	0
ASV559dadapullASVs	44	0	0	44	0	0	0	0
ASV560dadapullASVs	44	0	0	44	0	0	0	0
ASV561dadapullASVs	44	0	0	0	2	3	39	0
ASV562dadapullASVs	44	0	0	0	0	44	0	0
ASV563dadapullASVs	44	0	0	0	0	44	0	0
ASV564dadapullASVs	44	0	0	0	0	44	0	0
ASV565dadapullASVs	44	0	0	0	0	0	44	0
ASV566dadapullASVs	44	0	0	0	0	0	44	0
ASV567dadapullASVs	43	43	0	0	0	0	0	0
ASV568dadapullASVs	43	0	43	0	0	0	0	0
ASV569dadapullASVs	43	0	0	43	0	0	0	0
ASV570dadapullASVs	43	0	0	0	0	43	0	0
ASV571dadapullASVs	43	0	0	0	0	43	0	0
ASV572dadapullASVs	43	0	0	0	0	0	0	43
ASV573dadapullASVs	42	42	0	0	0	0	0	0
ASV574dadapullASVs	42	0	0	42	0	0	0	0
ASV575dadapullASVs	42	0	0	42	0	0	0	0
ASV576dadapullASVs	42	0	0	42	0	0	0	0
ASV577dadapullASVs	42	0	0	42	0	0	0	0
ASV578dadapullASVs	42	0	0	0	42	0	0	0
ASV579dadapullASVs	42	0	0	0	0	42	0	0
ASV580dadapullASVs	42	0	0	0	0	0	42	0
ASV581dadapullASVs	42	0	0	0	0	0	42	0
ASV582dadapullASVs	42	0	0	0	0	0	0	42
ASV583dadapullASVs	41	12	0	0	1	0	28	0
ASV584dadapullASVs	41	0	0	41	0	0	0	0
ASV585dadapullASVs	41	0	0	41	0	0	0	0
ASV586dadapullASVs	41	0	0	41	0	0	0	0
ASV587dadapullASVs	41	0	0	41	0	0	0	0
ASV588dadapullASVs	41	0	0	0	41	0	0	0
ASV589dadapullASVs	41	0	0	0	0	0	41	0
ASV590dadapullASVs	41	0	0	0	0	0	0	41
ASV591dadapullASVs	40	0	40	0	0	0	0	0
ASV592dadapullASVs	40	0	0	40	0	0	0	0
ASV593dadapullASVs	40	0	0	40	0	0	0	0
ASV594dadapullASVs	40	0	0	40	0	0	0	0
ASV595dadapullASVs	40	0	0	0	40	0	0	0
ASV596dadapullASVs	40	0	0	0	8	0	32	0
ASV597dadapullASVs	40	0	0	0	0	0	40	0
ASV598dadapullASVs	40	0	0	0	0	0	40	0
ASV599dadapullASVs	40	0	0	0	0	0	0	40
ASV600dadapullASVs	39	39	0	0	0	0	0	0
ASV601dadapullASVs	39	39	0	0	0	0	0	0
ASV602dadapullASVs	39	0	0	0	0	39	0	0
ASV603dadapullASVs	39	0	0	0	0	39	0	0
ASV604dadapullASVs	39	0	0	0	0	0	39	0
ASV605dadapullASVs	39	0	0	0	0	0	39	0
ASV606dadapullASVs	39	0	0	0	0	0	39	0
ASV607dadapullASVs	39	0	0	0	0	0	39	0
ASV608dadapullASVs	39	0	0	0	0	0	39	0
ASV609dadapullASVs	38	0	0	38	0	0	0	0
ASV610dadapullASVs	38	0	0	0	6	31	1	0
ASV611dadapullASVs	38	0	0	0	0	38	0	0
ASV612dadapullASVs	38	0	0	0	0	38	0	0
ASV613dadapullASVs	38	0	0	0	0	0	38	0
ASV614dadapullASVs	38	0	0	0	0	0	38	0
ASV615dadapullASVs	38	0	0	0	0	0	38	0
ASV616dadapullASVs	38	0	0	0	0	0	38	0
ASV617dadapullASVs	37	37	0	0	0	0	0	0
ASV618dadapullASVs	37	0	0	37	0	0	0	0
ASV619dadapullASVs	37	0	0	37	0	0	0	0
ASV620dadapullASVs	37	0	0	0	0	0	37	0
ASV621dadapullASVs	37	0	0	0	0	0	37	0
ASV622dadapullASVs	37	0	0	0	0	0	0	37
ASV623dadapullASVs	36	36	0	0	0	0	0	0
ASV624dadapullASVs	36	0	0	36	0	0	0	0
ASV625dadapullASVs	36	0	0	36	0	0	0	0
ASV626dadapullASVs	36	0	0	0	0	0	36	0
ASV627dadapullASVs	36	0	0	0	0	0	36	0
ASV628dadapullASVs	36	0	0	0	0	0	0	36
ASV629dadapullASVs	35	35	0	0	0	0	0	0
ASV630dadapullASVs	35	0	0	0	0	35	0	0
ASV631dadapullASVs	35	0	0	0	0	0	0	35
ASV632dadapullASVs	34	1	0	0	0	0	33	0
ASV633dadapullASVs	34	0	34	0	0	0	0	0
ASV634dadapullASVs	34	0	0	0	0	0	0	34
ASV635dadapullASVs	33	33	0	0	0	0	0	0
ASV636dadapullASVs	33	20	0	0	0	0	13	0
ASV637dadapullASVs	33	1	16	0	1	11	3	1
ASV638dadapullASVs	33	0	0	33	0	0	0	0
ASV639dadapullASVs	33	0	0	0	1	32	0	0
ASV640dadapullASVs	33	0	0	0	0	33	0	0
ASV641dadapullASVs	33	0	0	0	0	33	0	0
ASV642dadapullASVs	33	0	0	0	0	0	33	0
ASV643dadapullASVs	33	0	0	0	0	0	0	33
ASV644dadapullASVs	33	0	0	0	0	0	0	33
ASV645dadapullASVs	33	0	0	0	0	0	0	33
ASV646dadapullASVs	32	32	0	0	0	0	0	0
ASV647dadapullASVs	32	32	0	0	0	0	0	0
ASV648dadapullASVs	32	0	0	32	0	0	0	0
ASV649dadapullASVs	32	0	0	0	32	0	0	0
ASV650dadapullASVs	32	0	0	0	32	0	0	0
ASV651dadapullASVs	32	0	0	0	32	0	0	0
ASV652dadapullASVs	32	0	0	0	32	0	0	0
ASV653dadapullASVs	32	0	0	0	4	0	28	0
ASV654dadapullASVs	32	0	0	0	0	32	0	0
ASV655dadapullASVs	32	0	0	0	0	32	0	0
ASV656dadapullASVs	32	0	0	0	0	32	0	0
ASV657dadapullASVs	32	0	0	0	0	0	0	32
ASV658dadapullASVs	31	12	0	0	0	4	15	0
ASV659dadapullASVs	31	0	0	31	0	0	0	0
ASV660dadapullASVs	31	0	0	31	0	0	0	0
ASV661dadapullASVs	31	0	0	0	0	0	31	0
ASV662dadapullASVs	31	0	0	0	0	0	31	0
ASV663dadapullASVs	30	0	0	30	0	0	0	0
ASV664dadapullASVs	30	0	0	30	0	0	0	0
ASV665dadapullASVs	30	0	0	30	0	0	0	0
ASV666dadapullASVs	30	0	0	0	0	30	0	0
ASV667dadapullASVs	30	0	0	0	0	0	30	0
ASV668dadapullASVs	30	0	0	0	0	0	0	30
ASV669dadapullASVs	30	0	0	0	0	0	0	30
ASV670dadapullASVs	29	29	0	0	0	0	0	0
ASV671dadapullASVs	29	1	0	0	28	0	0	0
ASV672dadapullASVs	29	0	29	0	0	0	0	0
ASV673dadapullASVs	29	0	0	29	0	0	0	0
ASV674dadapullASVs	29	0	0	29	0	0	0	0
ASV675dadapullASVs	29	0	0	0	0	0	0	29
ASV676dadapullASVs	28	28	0	0	0	0	0	0
ASV677dadapullASVs	28	0	28	0	0	0	0	0
ASV678dadapullASVs	28	0	28	0	0	0	0	0
ASV679dadapullASVs	28	0	0	28	0	0	0	0
ASV680dadapullASVs	28	0	0	0	28	0	0	0
ASV681dadapullASVs	28	0	0	0	28	0	0	0
ASV682dadapullASVs	28	0	0	0	0	28	0	0
ASV683dadapullASVs	28	0	0	0	0	0	28	0
ASV684dadapullASVs	27	27	0	0	0	0	0	0
ASV685dadapullASVs	27	0	27	0	0	0	0	0
ASV686dadapullASVs	27	0	0	27	0	0	0	0
ASV687dadapullASVs	27	0	0	27	0	0	0	0
ASV688dadapullASVs	27	0	0	0	0	27	0	0
ASV689dadapullASVs	27	0	0	0	0	0	0	27
ASV690dadapullASVs	26	3	1	0	0	0	22	0
ASV691dadapullASVs	26	0	26	0	0	0	0	0
ASV692dadapullASVs	26	0	0	26	0	0	0	0
ASV693dadapullASVs	26	0	0	26	0	0	0	0
ASV694dadapullASVs	26	0	0	26	0	0	0	0
ASV695dadapullASVs	26	0	0	0	0	0	0	26
ASV696dadapullASVs	26	0	0	0	0	0	0	26
ASV697dadapullASVs	25	0	0	25	0	0	0	0
ASV698dadapullASVs	25	0	0	0	25	0	0	0
ASV699dadapullASVs	25	0	0	0	25	0	0	0
ASV700dadapullASVs	25	0	0	0	9	16	0	0
ASV701dadapullASVs	25	0	0	0	0	25	0	0
ASV702dadapullASVs	25	0	0	0	0	0	25	0
ASV703dadapullASVs	25	0	0	0	0	0	0	25
ASV704dadapullASVs	24	4	0	0	1	1	18	0
ASV705dadapullASVs	24	0	24	0	0	0	0	0
ASV706dadapullASVs	24	0	24	0	0	0	0	0
ASV707dadapullASVs	24	0	6	0	10	0	8	0
ASV708dadapullASVs	24	0	0	24	0	0	0	0
ASV709dadapullASVs	24	0	0	24	0	0	0	0
ASV710dadapullASVs	24	0	0	0	24	0	0	0
ASV711dadapullASVs	24	0	0	0	0	0	24	0
ASV712dadapullASVs	24	0	0	0	0	0	24	0
ASV713dadapullASVs	24	0	0	0	0	0	24	0
ASV714dadapullASVs	24	0	0	0	0	0	0	24
ASV715dadapullASVs	24	0	0	0	0	0	0	24
ASV716dadapullASVs	23	0	0	23	0	0	0	0
ASV717dadapullASVs	23	0	0	0	0	23	0	0
ASV718dadapullASVs	23	0	0	0	0	0	23	0
ASV719dadapullASVs	23	0	0	0	0	0	0	23
ASV720dadapullASVs	22	22	0	0	0	0	0	0
ASV721dadapullASVs	22	22	0	0	0	0	0	0
ASV722dadapullASVs	22	0	22	0	0	0	0	0
ASV723dadapullASVs	22	0	4	0	0	0	0	18
ASV724dadapullASVs	22	0	0	22	0	0	0	0
ASV725dadapullASVs	22	0	0	0	5	0	17	0
ASV726dadapullASVs	22	0	0	0	0	0	0	22
ASV727dadapullASVs	22	0	0	0	0	0	0	22
ASV728dadapullASVs	21	0	0	0	21	0	0	0
ASV729dadapullASVs	21	0	0	0	15	6	0	0
ASV730dadapullASVs	21	0	0	0	12	9	0	0
ASV731dadapullASVs	21	0	0	0	0	21	0	0
ASV732dadapullASVs	21	0	0	0	0	21	0	0
ASV733dadapullASVs	21	0	0	0	0	0	0	21
ASV734dadapullASVs	20	20	0	0	0	0	0	0
ASV735dadapullASVs	20	1	0	0	0	0	19	0
ASV736dadapullASVs	20	0	0	20	0	0	0	0
ASV737dadapullASVs	20	0	0	0	0	20	0	0
ASV738dadapullASVs	20	0	0	0	0	0	20	0
ASV739dadapullASVs	20	0	0	0	0	0	0	20
ASV740dadapullASVs	19	19	0	0	0	0	0	0
ASV741dadapullASVs	19	0	0	19	0	0	0	0
ASV742dadapullASVs	19	0	0	19	0	0	0	0
ASV743dadapullASVs	19	0	0	0	7	0	12	0
ASV744dadapullASVs	19	0	0	0	0	19	0	0
ASV745dadapullASVs	19	0	0	0	0	19	0	0
ASV746dadapullASVs	19	0	0	0	0	19	0	0
ASV747dadapullASVs	19	0	0	0	0	0	19	0
ASV748dadapullASVs	19	0	0	0	0	0	19	0
ASV749dadapullASVs	19	0	0	0	0	0	0	19
ASV750dadapullASVs	18	2	1	0	0	1	14	0
ASV751dadapullASVs	18	0	18	0	0	0	0	0
ASV752dadapullASVs	18	0	18	0	0	0	0	0
ASV753dadapullASVs	18	0	0	18	0	0	0	0
ASV754dadapullASVs	18	0	0	18	0	0	0	0
ASV755dadapullASVs	18	0	0	0	18	0	0	0
ASV756dadapullASVs	18	0	0	0	2	0	16	0
ASV757dadapullASVs	18	0	0	0	0	18	0	0
ASV758dadapullASVs	18	0	0	0	0	18	0	0
ASV759dadapullASVs	18	0	0	0	0	0	0	18
ASV760dadapullASVs	17	0	17	0	0	0	0	0
ASV761dadapullASVs	17	0	17	0	0	0	0	0
ASV762dadapullASVs	17	0	1	0	16	0	0	0
ASV763dadapullASVs	17	0	0	17	0	0	0	0
ASV764dadapullASVs	17	0	0	17	0	0	0	0
ASV765dadapullASVs	17	0	0	0	16	1	0	0
ASV766dadapullASVs	17	0	0	0	0	0	17	0
ASV767dadapullASVs	17	0	0	0	0	0	17	0
ASV768dadapullASVs	17	0	0	0	0	0	0	17
ASV769dadapullASVs	16	0	1	0	1	0	14	0
ASV770dadapullASVs	16	0	0	16	0	0	0	0
ASV771dadapullASVs	16	0	0	16	0	0	0	0
ASV772dadapullASVs	16	0	0	0	16	0	0	0
ASV773dadapullASVs	16	0	0	0	0	16	0	0
ASV774dadapullASVs	16	0	0	0	0	16	0	0
ASV775dadapullASVs	16	0	0	0	0	0	0	16
ASV776dadapullASVs	15	0	1	0	1	0	13	0
ASV777dadapullASVs	15	0	0	15	0	0	0	0
ASV778dadapullASVs	15	0	0	15	0	0	0	0
ASV779dadapullASVs	15	0	0	15	0	0	0	0
ASV780dadapullASVs	15	0	0	15	0	0	0	0
ASV781dadapullASVs	15	0	0	15	0	0	0	0
ASV782dadapullASVs	15	0	0	0	15	0	0	0
ASV783dadapullASVs	15	0	0	0	0	15	0	0
ASV784dadapullASVs	15	0	0	0	0	0	0	15
ASV785dadapullASVs	14	1	6	0	1	0	5	1
ASV786dadapullASVs	14	0	14	0	0	0	0	0
ASV787dadapullASVs	14	0	0	0	3	11	0	0
ASV788dadapullASVs	14	0	0	0	0	0	14	0
ASV789dadapullASVs	13	0	13	0	0	0	0	0
ASV790dadapullASVs	13	0	11	0	0	0	0	2
ASV791dadapullASVs	13	0	1	0	1	6	5	0
ASV792dadapullASVs	13	0	0	13	0	0	0	0
ASV793dadapullASVs	13	0	0	13	0	0	0	0
ASV794dadapullASVs	13	0	0	13	0	0	0	0
ASV795dadapullASVs	13	0	0	13	0	0	0	0
ASV796dadapullASVs	13	0	0	0	0	13	0	0
ASV797dadapullASVs	13	0	0	0	0	0	0	13
ASV798dadapullASVs	12	0	2	0	0	0	0	10
ASV799dadapullASVs	12	0	0	12	0	0	0	0
ASV800dadapullASVs	12	0	0	12	0	0	0	0
ASV801dadapullASVs	12	0	0	12	0	0	0	0
ASV802dadapullASVs	12	0	0	0	12	0	0	0
ASV803dadapullASVs	12	0	0	0	12	0	0	0
ASV804dadapullASVs	12	0	0	0	0	12	0	0
ASV805dadapullASVs	12	0	0	0	0	0	12	0
ASV806dadapullASVs	11	0	0	11	0	0	0	0
ASV807dadapullASVs	11	0	0	11	0	0	0	0
ASV808dadapullASVs	11	0	0	11	0	0	0	0
ASV809dadapullASVs	11	0	0	0	0	11	0	0
ASV810dadapullASVs	11	0	0	0	0	11	0	0
ASV811dadapullASVs	11	0	0	0	0	11	0	0
ASV812dadapullASVs	11	0	0	0	0	0	0	11
ASV813dadapullASVs	11	0	0	0	0	0	0	11
ASV814dadapullASVs	11	0	0	0	0	0	0	11
ASV815dadapullASVs	10	0	0	10	0	0	0	0
ASV816dadapullASVs	10	0	0	10	0	0	0	0
ASV817dadapullASVs	10	0	0	0	10	0	0	0
ASV818dadapullASVs	10	0	0	0	0	0	10	0
ASV819dadapullASVs	10	0	0	0	0	0	10	0
ASV820dadapullASVs	10	0	0	0	0	0	0	10
ASV821dadapullASVs	10	0	0	0	0	0	0	10
ASV822dadapullASVs	10	0	0	0	0	0	0	10
ASV823dadapullASVs	9	0	0	9	0	0	0	0
ASV824dadapullASVs	9	0	0	0	0	9	0	0
ASV825dadapullASVs	9	0	0	0	0	9	0	0
ASV826dadapullASVs	9	0	0	0	0	0	0	9
ASV827dadapullASVs	9	0	0	0	0	0	0	9
ASV828dadapullASVs	9	0	0	0	0	0	0	9
ASV829dadapullASVs	8	1	0	0	0	0	0	7
ASV830dadapullASVs	8	0	0	0	0	0	0	8
ASV831dadapullASVs	8	0	0	0	0	0	0	8
ASV832dadapullASVs	8	0	0	0	0	0	0	8
ASV833dadapullASVs	7	0	0	7	0	0	0	0
ASV834dadapullASVs	7	0	0	7	0	0	0	0
ASV835dadapullASVs	7	0	0	0	0	7	0	0
ASV836dadapullASVs	7	0	0	0	0	0	0	7
ASV837dadapullASVs	7	0	0	0	0	0	0	7
ASV838dadapullASVs	6	0	6	0	0	0	0	0
ASV839dadapullASVs	6	0	0	6	0	0	0	0
ASV840dadapullASVs	6	0	0	6	0	0	0	0
ASV841dadapullASVs	6	0	0	6	0	0	0	0
ASV842dadapullASVs	6	0	0	0	0	0	0	6
ASV843dadapullASVs	6	0	0	0	0	0	0	6
ASV844dadapullASVs	6	0	0	0	0	0	0	6
ASV845dadapullASVs	5	0	0	0	0	5	0	0
ASV846dadapullASVs	5	0	0	0	0	0	0	5
ASV847dadapullASVs	5	0	0	0	0	0	0	5
ASV848dadapullASVs	4	0	0	0	0	0	0	4
ASV849dadapullASVs	3	0	0	0	0	0	0	3
ASV850dadapullASVs	3	0	0	0	0	0	0	3
ASV851dadapullASVs	2	2	0	0	0	0	0	0
ASV852dadapullASVs	2	0	0	2	0	0	0	0
ASV853dadapullASVs	2	0	0	2	0	0	0	0
ASV854dadapullASVs	2	0	0	0	2	0	0	0

## Sheet: DADA2_ASVs_NoPool
Representative Sequence	Total reads	Tube04 F.caspica	Tube05 F.crenata	Tube06 F.japonica	Tube11 F.orient.	Tube12 F.sylvatica	Tube25 F.hohen.	Tube26 F.hayatae
ASV1dadanopullASVs	14531	0	14531	0	0	0	0	0
ASV2dadanopullASVs	4676	0	0	0	0	0	4676	0
ASV3dadanopullASVs	4134	0	0	0	0	0	0	4134
ASV4dadanopullASVs	3432	0	3432	0	0	0	0	0
ASV5dadanopullASVs	2516	0	0	0	2516	0	0	0
ASV6dadanopullASVs	2512	2512	0	0	0	0	0	0
ASV7dadanopullASVs	2478	0	0	0	0	0	0	2478
ASV8dadanopullASVs	2310	0	0	0	335	0	1975	0
ASV9dadanopullASVs	2208	0	0	0	0	0	0	2208
ASV10dadanopullASVs	1979	0	0	1979	0	0	0	0
ASV11dadanopullASVs	1971	0	0	0	0	1971	0	0
ASV12dadanopullASVs	1888	0	1888	0	0	0	0	0
ASV13dadanopullASVs	1815	0	0	0	1815	0	0	0
ASV14dadanopullASVs	1704	1704	0	0	0	0	0	0
ASV15dadanopullASVs	1597	0	1597	0	0	0	0	0
ASV16dadanopullASVs	1379	0	0	0	0	0	0	1379
ASV17dadanopullASVs	1371	0	1371	0	0	0	0	0
ASV18dadanopullASVs	1369	0	1369	0	0	0	0	0
ASV19dadanopullASVs	1292	0	1292	0	0	0	0	0
ASV20dadanopullASVs	1269	0	0	0	0	0	0	1269
ASV21dadanopullASVs	1234	0	1234	0	0	0	0	0
ASV22dadanopullASVs	1198	0	1198	0	0	0	0	0
ASV23dadanopullASVs	1101	0	0	0	0	1101	0	0
ASV24dadanopullASVs	1099	0	1099	0	0	0	0	0
ASV25dadanopullASVs	1099	0	0	0	0	1099	0	0
ASV26dadanopullASVs	1077	0	1077	0	0	0	0	0
ASV27dadanopullASVs	1074	0	1074	0	0	0	0	0
ASV28dadanopullASVs	1035	0	0	1035	0	0	0	0
ASV29dadanopullASVs	1019	0	0	0	1019	0	0	0
ASV30dadanopullASVs	988	0	0	0	0	988	0	0
ASV31dadanopullASVs	960	0	0	0	0	960	0	0
ASV32dadanopullASVs	937	0	0	0	937	0	0	0
ASV33dadanopullASVs	931	0	0	0	0	0	931	0
ASV34dadanopullASVs	914	0	0	0	0	0	914	0
ASV35dadanopullASVs	911	0	0	0	911	0	0	0
ASV36dadanopullASVs	909	909	0	0	0	0	0	0
ASV37dadanopullASVs	909	0	909	0	0	0	0	0
ASV38dadanopullASVs	894	0	0	0	0	894	0	0
ASV39dadanopullASVs	878	0	878	0	0	0	0	0
ASV40dadanopullASVs	877	0	877	0	0	0	0	0
ASV41dadanopullASVs	868	0	0	0	0	868	0	0
ASV42dadanopullASVs	839	0	0	0	0	839	0	0
ASV43dadanopullASVs	820	0	0	0	0	820	0	0
ASV44dadanopullASVs	813	0	0	0	500	313	0	0
ASV45dadanopullASVs	791	0	0	791	0	0	0	0
ASV46dadanopullASVs	774	0	0	0	0	0	774	0
ASV47dadanopullASVs	765	0	0	0	611	154	0	0
ASV48dadanopullASVs	761	0	0	0	0	0	761	0
ASV49dadanopullASVs	759	759	0	0	0	0	0	0
ASV50dadanopullASVs	753	0	0	753	0	0	0	0
ASV51dadanopullASVs	748	0	0	0	0	0	0	748
ASV52dadanopullASVs	743	0	0	743	0	0	0	0
ASV53dadanopullASVs	729	0	0	0	729	0	0	0
ASV54dadanopullASVs	725	0	0	725	0	0	0	0
ASV55dadanopullASVs	715	0	0	715	0	0	0	0
ASV56dadanopullASVs	715	0	0	0	0	715	0	0
ASV57dadanopullASVs	709	0	0	0	0	709	0	0
ASV58dadanopullASVs	688	0	0	0	0	688	0	0
ASV59dadanopullASVs	654	0	654	0	0	0	0	0
ASV60dadanopullASVs	637	0	0	0	637	0	0	0
ASV61dadanopullASVs	633	0	0	0	0	0	633	0
ASV62dadanopullASVs	624	0	0	0	624	0	0	0
ASV63dadanopullASVs	623	0	0	623	0	0	0	0
ASV64dadanopullASVs	617	0	0	0	0	617	0	0
ASV65dadanopullASVs	617	0	0	0	0	0	0	617
ASV66dadanopullASVs	606	0	0	606	0	0	0	0
ASV67dadanopullASVs	597	0	0	0	0	597	0	0
ASV68dadanopullASVs	587	0	587	0	0	0	0	0
ASV69dadanopullASVs	587	0	0	587	0	0	0	0
ASV70dadanopullASVs	587	0	0	0	0	0	0	587
ASV71dadanopullASVs	556	0	0	0	556	0	0	0
ASV72dadanopullASVs	545	0	0	0	0	0	0	545
ASV73dadanopullASVs	537	0	537	0	0	0	0	0
ASV74dadanopullASVs	532	0	0	0	0	532	0	0
ASV75dadanopullASVs	521	0	0	0	0	0	0	521
ASV76dadanopullASVs	506	0	0	0	506	0	0	0
ASV77dadanopullASVs	479	0	0	0	0	0	479	0
ASV78dadanopullASVs	476	0	476	0	0	0	0	0
ASV79dadanopullASVs	470	0	0	0	0	0	470	0
ASV80dadanopullASVs	470	0	0	0	0	0	0	470
ASV81dadanopullASVs	467	0	0	0	0	0	467	0
ASV82dadanopullASVs	456	456	0	0	0	0	0	0
ASV83dadanopullASVs	453	0	453	0	0	0	0	0
ASV84dadanopullASVs	453	0	0	0	0	453	0	0
ASV85dadanopullASVs	451	0	0	451	0	0	0	0
ASV86dadanopullASVs	446	0	0	446	0	0	0	0
ASV87dadanopullASVs	439	0	439	0	0	0	0	0
ASV88dadanopullASVs	438	0	0	0	0	438	0	0
ASV89dadanopullASVs	432	0	0	432	0	0	0	0
ASV90dadanopullASVs	432	0	0	0	432	0	0	0
ASV91dadanopullASVs	431	0	0	431	0	0	0	0
ASV92dadanopullASVs	429	0	429	0	0	0	0	0
ASV93dadanopullASVs	427	0	427	0	0	0	0	0
ASV94dadanopullASVs	412	0	0	0	0	412	0	0
ASV95dadanopullASVs	410	0	0	0	0	0	410	0
ASV96dadanopullASVs	409	0	0	0	0	409	0	0
ASV97dadanopullASVs	409	0	0	0	0	409	0	0
ASV98dadanopullASVs	407	407	0	0	0	0	0	0
ASV99dadanopullASVs	406	0	0	406	0	0	0	0
ASV100dadanopullASVs	402	0	0	402	0	0	0	0
ASV101dadanopullASVs	402	0	0	0	0	0	0	402
ASV102dadanopullASVs	391	0	391	0	0	0	0	0
ASV103dadanopullASVs	391	0	0	0	0	0	0	391
ASV104dadanopullASVs	391	0	0	0	0	0	0	391
ASV105dadanopullASVs	382	0	0	0	0	0	382	0
ASV106dadanopullASVs	381	0	0	0	0	381	0	0
ASV107dadanopullASVs	379	379	0	0	0	0	0	0
ASV108dadanopullASVs	379	379	0	0	0	0	0	0
ASV109dadanopullASVs	377	0	377	0	0	0	0	0
ASV110dadanopullASVs	377	0	0	0	377	0	0	0
ASV111dadanopullASVs	376	0	0	0	0	0	376	0
ASV112dadanopullASVs	374	0	0	0	0	0	374	0
ASV113dadanopullASVs	372	0	0	0	0	372	0	0
ASV114dadanopullASVs	370	0	370	0	0	0	0	0
ASV115dadanopullASVs	369	0	369	0	0	0	0	0
ASV116dadanopullASVs	369	0	0	0	0	369	0	0
ASV117dadanopullASVs	367	0	0	0	0	367	0	0
ASV118dadanopullASVs	366	0	0	0	0	366	0	0
ASV119dadanopullASVs	364	0	0	364	0	0	0	0
ASV120dadanopullASVs	359	0	0	0	359	0	0	0
ASV121dadanopullASVs	352	0	0	0	352	0	0	0
ASV122dadanopullASVs	351	0	0	0	0	351	0	0
ASV123dadanopullASVs	351	0	0	0	0	351	0	0
ASV124dadanopullASVs	347	0	0	0	0	347	0	0
ASV125dadanopullASVs	342	342	0	0	0	0	0	0
ASV126dadanopullASVs	341	0	0	0	0	0	341	0
ASV127dadanopullASVs	340	0	340	0	0	0	0	0
ASV128dadanopullASVs	339	0	0	0	0	339	0	0
ASV129dadanopullASVs	338	0	0	0	0	338	0	0
ASV130dadanopullASVs	337	0	337	0	0	0	0	0
ASV131dadanopullASVs	334	0	0	334	0	0	0	0
ASV132dadanopullASVs	332	0	0	332	0	0	0	0
ASV133dadanopullASVs	330	0	0	0	330	0	0	0
ASV134dadanopullASVs	326	0	0	0	0	0	326	0
ASV135dadanopullASVs	324	324	0	0	0	0	0	0
ASV136dadanopullASVs	320	0	0	0	320	0	0	0
ASV137dadanopullASVs	319	0	0	0	0	319	0	0
ASV138dadanopullASVs	314	314	0	0	0	0	0	0
ASV139dadanopullASVs	314	0	0	0	0	0	314	0
ASV140dadanopullASVs	302	0	0	0	302	0	0	0
ASV141dadanopullASVs	298	0	298	0	0	0	0	0
ASV142dadanopullASVs	296	0	0	296	0	0	0	0
ASV143dadanopullASVs	295	0	0	295	0	0	0	0
ASV144dadanopullASVs	293	0	0	0	0	293	0	0
ASV145dadanopullASVs	292	0	292	0	0	0	0	0
ASV146dadanopullASVs	289	0	0	289	0	0	0	0
ASV147dadanopullASVs	286	0	0	0	0	286	0	0
ASV148dadanopullASVs	284	0	284	0	0	0	0	0
ASV149dadanopullASVs	283	0	0	283	0	0	0	0
ASV150dadanopullASVs	282	0	282	0	0	0	0	0
ASV151dadanopullASVs	281	0	281	0	0	0	0	0
ASV152dadanopullASVs	280	280	0	0	0	0	0	0
ASV153dadanopullASVs	278	0	0	0	0	278	0	0
ASV154dadanopullASVs	276	0	0	276	0	0	0	0
ASV155dadanopullASVs	275	0	0	275	0	0	0	0
ASV156dadanopullASVs	273	0	0	273	0	0	0	0
ASV157dadanopullASVs	271	0	0	0	0	0	271	0
ASV158dadanopullASVs	271	0	0	0	0	0	0	271
ASV159dadanopullASVs	268	0	0	0	0	0	268	0
ASV160dadanopullASVs	263	263	0	0	0	0	0	0
ASV161dadanopullASVs	263	0	263	0	0	0	0	0
ASV162dadanopullASVs	260	0	0	260	0	0	0	0
ASV163dadanopullASVs	259	0	0	0	0	259	0	0
ASV164dadanopullASVs	253	0	0	0	253	0	0	0
ASV165dadanopullASVs	252	0	0	0	252	0	0	0
ASV166dadanopullASVs	250	0	250	0	0	0	0	0
ASV167dadanopullASVs	248	0	0	248	0	0	0	0
ASV168dadanopullASVs	247	0	247	0	0	0	0	0
ASV169dadanopullASVs	247	0	247	0	0	0	0	0
ASV170dadanopullASVs	245	0	0	0	0	245	0	0
ASV171dadanopullASVs	243	243	0	0	0	0	0	0
ASV172dadanopullASVs	243	243	0	0	0	0	0	0
ASV173dadanopullASVs	243	0	0	0	0	0	0	243
ASV174dadanopullASVs	242	0	0	0	0	242	0	0
ASV175dadanopullASVs	238	0	238	0	0	0	0	0
ASV176dadanopullASVs	234	234	0	0	0	0	0	0
ASV177dadanopullASVs	234	0	0	0	0	234	0	0
ASV178dadanopullASVs	234	0	0	0	0	234	0	0
ASV179dadanopullASVs	233	0	0	233	0	0	0	0
ASV180dadanopullASVs	232	0	0	232	0	0	0	0
ASV181dadanopullASVs	230	230	0	0	0	0	0	0
ASV182dadanopullASVs	230	0	0	0	230	0	0	0
ASV183dadanopullASVs	229	0	0	229	0	0	0	0
ASV184dadanopullASVs	229	0	0	0	0	229	0	0
ASV185dadanopullASVs	228	0	228	0	0	0	0	0
ASV186dadanopullASVs	227	0	0	227	0	0	0	0
ASV187dadanopullASVs	227	0	0	0	0	0	0	227
ASV188dadanopullASVs	226	226	0	0	0	0	0	0
ASV189dadanopullASVs	226	0	0	0	0	0	226	0
ASV190dadanopullASVs	224	0	0	224	0	0	0	0
ASV191dadanopullASVs	223	0	0	223	0	0	0	0
ASV192dadanopullASVs	221	0	0	221	0	0	0	0
ASV193dadanopullASVs	221	0	0	0	0	221	0	0
ASV194dadanopullASVs	218	218	0	0	0	0	0	0
ASV195dadanopullASVs	217	0	0	0	0	0	217	0
ASV196dadanopullASVs	215	0	0	0	0	0	0	215
ASV197dadanopullASVs	214	0	214	0	0	0	0	0
ASV198dadanopullASVs	213	0	0	213	0	0	0	0
ASV199dadanopullASVs	212	0	212	0	0	0	0	0
ASV200dadanopullASVs	211	0	0	0	0	211	0	0
ASV201dadanopullASVs	211	0	0	0	0	211	0	0
ASV202dadanopullASVs	210	0	0	0	0	210	0	0
ASV203dadanopullASVs	209	0	0	209	0	0	0	0
ASV204dadanopullASVs	209	0	0	0	0	0	209	0
ASV205dadanopullASVs	208	0	0	208	0	0	0	0
ASV206dadanopullASVs	207	207	0	0	0	0	0	0
ASV207dadanopullASVs	207	207	0	0	0	0	0	0
ASV208dadanopullASVs	207	0	0	207	0	0	0	0
ASV209dadanopullASVs	206	0	0	0	0	206	0	0
ASV210dadanopullASVs	205	0	0	0	205	0	0	0
ASV211dadanopullASVs	204	0	0	0	0	0	0	204
ASV212dadanopullASVs	203	0	203	0	0	0	0	0
ASV213dadanopullASVs	203	0	0	0	0	203	0	0
ASV214dadanopullASVs	203	0	0	0	0	203	0	0
ASV215dadanopullASVs	203	0	0	0	0	0	203	0
ASV216dadanopullASVs	202	0	0	202	0	0	0	0
ASV217dadanopullASVs	201	201	0	0	0	0	0	0
ASV218dadanopullASVs	198	0	0	198	0	0	0	0
ASV219dadanopullASVs	198	0	0	0	198	0	0	0
ASV220dadanopullASVs	198	0	0	0	0	0	198	0
ASV221dadanopullASVs	197	0	0	0	0	197	0	0
ASV222dadanopullASVs	192	0	0	192	0	0	0	0
ASV223dadanopullASVs	192	0	0	0	192	0	0	0
ASV224dadanopullASVs	191	0	0	191	0	0	0	0
ASV225dadanopullASVs	190	0	0	0	0	190	0	0
ASV226dadanopullASVs	189	189	0	0	0	0	0	0
ASV227dadanopullASVs	189	0	0	189	0	0	0	0
ASV228dadanopullASVs	189	0	0	189	0	0	0	0
ASV229dadanopullASVs	188	0	0	188	0	0	0	0
ASV230dadanopullASVs	188	0	0	188	0	0	0	0
ASV231dadanopullASVs	187	0	0	0	0	187	0	0
ASV232dadanopullASVs	186	0	0	186	0	0	0	0
ASV233dadanopullASVs	186	0	0	0	0	0	0	186
ASV234dadanopullASVs	182	0	0	0	0	182	0	0
ASV235dadanopullASVs	181	0	181	0	0	0	0	0
ASV236dadanopullASVs	181	0	0	0	0	0	0	181
ASV237dadanopullASVs	180	0	0	180	0	0	0	0
ASV238dadanopullASVs	179	0	179	0	0	0	0	0
ASV239dadanopullASVs	178	0	0	178	0	0	0	0
ASV240dadanopullASVs	178	0	0	0	0	178	0	0
ASV241dadanopullASVs	178	0	0	0	0	0	178	0
ASV242dadanopullASVs	176	0	0	176	0	0	0	0
ASV243dadanopullASVs	175	0	175	0	0	0	0	0
ASV244dadanopullASVs	175	0	0	0	175	0	0	0
ASV245dadanopullASVs	175	0	0	0	0	175	0	0
ASV246dadanopullASVs	175	0	0	0	0	175	0	0
ASV247dadanopullASVs	173	0	0	173	0	0	0	0
ASV248dadanopullASVs	173	0	0	0	173	0	0	0
ASV249dadanopullASVs	173	0	0	0	0	0	173	0
ASV250dadanopullASVs	173	0	0	0	0	0	173	0
ASV251dadanopullASVs	172	0	0	172	0	0	0	0
ASV252dadanopullASVs	172	0	0	172	0	0	0	0
ASV253dadanopullASVs	170	0	0	0	0	170	0	0
ASV254dadanopullASVs	169	169	0	0	0	0	0	0
ASV255dadanopullASVs	169	0	0	169	0	0	0	0
ASV256dadanopullASVs	167	0	0	0	0	167	0	0
ASV257dadanopullASVs	166	0	166	0	0	0	0	0
ASV258dadanopullASVs	166	0	0	166	0	0	0	0
ASV259dadanopullASVs	166	0	0	0	0	0	0	166
ASV260dadanopullASVs	165	0	0	0	0	0	165	0
ASV261dadanopullASVs	164	0	0	164	0	0	0	0
ASV262dadanopullASVs	164	0	0	0	0	0	0	164
ASV263dadanopullASVs	164	0	0	0	0	0	0	164
ASV264dadanopullASVs	163	0	163	0	0	0	0	0
ASV265dadanopullASVs	163	0	0	0	0	0	0	163
ASV266dadanopullASVs	161	0	0	0	0	161	0	0
ASV267dadanopullASVs	160	0	0	160	0	0	0	0
ASV268dadanopullASVs	160	0	0	0	160	0	0	0
ASV269dadanopullASVs	160	0	0	0	0	160	0	0
ASV270dadanopullASVs	159	0	0	159	0	0	0	0
ASV271dadanopullASVs	158	0	0	0	158	0	0	0
ASV272dadanopullASVs	158	0	0	0	0	0	158	0
ASV273dadanopullASVs	157	157	0	0	0	0	0	0
ASV274dadanopullASVs	157	0	0	0	0	0	0	157
ASV275dadanopullASVs	154	0	154	0	0	0	0	0
ASV276dadanopullASVs	154	0	0	0	0	154	0	0
ASV277dadanopullASVs	153	0	0	153	0	0	0	0
ASV278dadanopullASVs	153	0	0	0	153	0	0	0
ASV279dadanopullASVs	153	0	0	0	153	0	0	0
ASV280dadanopullASVs	150	0	0	0	150	0	0	0
ASV281dadanopullASVs	149	149	0	0	0	0	0	0
ASV282dadanopullASVs	149	0	0	0	0	149	0	0
ASV283dadanopullASVs	148	0	0	148	0	0	0	0
ASV284dadanopullASVs	148	0	0	0	0	148	0	0
ASV285dadanopullASVs	146	0	0	0	146	0	0	0
ASV286dadanopullASVs	146	0	0	0	0	146	0	0
ASV287dadanopullASVs	146	0	0	0	0	146	0	0
ASV288dadanopullASVs	146	0	0	0	0	0	146	0
ASV289dadanopullASVs	146	0	0	0	0	0	146	0
ASV290dadanopullASVs	144	0	144	0	0	0	0	0
ASV291dadanopullASVs	144	0	0	0	144	0	0	0
ASV292dadanopullASVs	143	0	0	143	0	0	0	0
ASV293dadanopullASVs	143	0	0	0	0	143	0	0
ASV294dadanopullASVs	142	142	0	0	0	0	0	0
ASV295dadanopullASVs	141	0	0	0	141	0	0	0
ASV296dadanopullASVs	141	0	0	0	0	0	141	0
ASV297dadanopullASVs	140	0	140	0	0	0	0	0
ASV298dadanopullASVs	140	0	0	0	0	140	0	0
ASV299dadanopullASVs	140	0	0	0	0	0	140	0
ASV300dadanopullASVs	139	139	0	0	0	0	0	0
ASV301dadanopullASVs	139	0	139	0	0	0	0	0
ASV302dadanopullASVs	139	0	0	139	0	0	0	0
ASV303dadanopullASVs	139	0	0	0	0	0	0	139
ASV304dadanopullASVs	138	138	0	0	0	0	0	0
ASV305dadanopullASVs	137	0	137	0	0	0	0	0
ASV306dadanopullASVs	136	0	0	0	0	136	0	0
ASV307dadanopullASVs	136	0	0	0	0	0	136	0
ASV308dadanopullASVs	135	135	0	0	0	0	0	0
ASV309dadanopullASVs	135	0	135	0	0	0	0	0
ASV310dadanopullASVs	134	134	0	0	0	0	0	0
ASV311dadanopullASVs	134	0	134	0	0	0	0	0
ASV312dadanopullASVs	133	0	0	0	0	133	0	0
ASV313dadanopullASVs	132	0	132	0	0	0	0	0
ASV314dadanopullASVs	132	0	0	132	0	0	0	0
ASV315dadanopullASVs	131	0	0	0	0	0	0	131
ASV316dadanopullASVs	130	0	130	0	0	0	0	0
ASV317dadanopullASVs	130	0	0	0	0	130	0	0
ASV318dadanopullASVs	129	0	0	129	0	0	0	0
ASV319dadanopullASVs	129	0	0	0	129	0	0	0
ASV320dadanopullASVs	128	0	0	128	0	0	0	0
ASV321dadanopullASVs	127	0	0	127	0	0	0	0
ASV322dadanopullASVs	127	0	0	0	127	0	0	0
ASV323dadanopullASVs	127	0	0	0	0	0	127	0
ASV324dadanopullASVs	127	0	0	0	0	0	0	127
ASV325dadanopullASVs	126	0	0	126	0	0	0	0
ASV326dadanopullASVs	126	0	0	0	0	0	126	0
ASV327dadanopullASVs	126	0	0	0	0	0	0	126
ASV328dadanopullASVs	125	0	125	0	0	0	0	0
ASV329dadanopullASVs	125	0	0	125	0	0	0	0
ASV330dadanopullASVs	125	0	0	0	0	125	0	0
ASV331dadanopullASVs	125	0	0	0	0	0	125	0
ASV332dadanopullASVs	124	0	0	124	0	0	0	0
ASV333dadanopullASVs	124	0	0	0	124	0	0	0
ASV334dadanopullASVs	124	0	0	0	0	0	0	124
ASV335dadanopullASVs	123	0	0	0	0	0	0	123
ASV336dadanopullASVs	122	0	0	0	122	0	0	0
ASV337dadanopullASVs	122	0	0	0	0	0	122	0
ASV338dadanopullASVs	121	0	0	121	0	0	0	0
ASV339dadanopullASVs	121	0	0	0	0	121	0	0
ASV340dadanopullASVs	120	0	0	0	0	0	120	0
ASV341dadanopullASVs	117	0	117	0	0	0	0	0
ASV342dadanopullASVs	117	0	0	0	117	0	0	0
ASV343dadanopullASVs	117	0	0	0	117	0	0	0
ASV344dadanopullASVs	116	0	0	116	0	0	0	0
ASV345dadanopullASVs	116	0	0	116	0	0	0	0
ASV346dadanopullASVs	116	0	0	0	0	0	0	116
ASV347dadanopullASVs	115	0	115	0	0	0	0	0
ASV348dadanopullASVs	115	0	0	115	0	0	0	0
ASV349dadanopullASVs	115	0	0	115	0	0	0	0
ASV350dadanopullASVs	115	0	0	0	0	115	0	0
ASV351dadanopullASVs	114	0	0	0	114	0	0	0
ASV352dadanopullASVs	114	0	0	0	0	0	114	0
ASV353dadanopullASVs	113	0	0	0	113	0	0	0
ASV354dadanopullASVs	112	0	0	112	0	0	0	0
ASV355dadanopullASVs	110	0	0	0	0	0	0	110
ASV356dadanopullASVs	109	0	0	0	0	109	0	0
ASV357dadanopullASVs	109	0	0	0	0	0	109	0
ASV358dadanopullASVs	107	0	0	107	0	0	0	0
ASV359dadanopullASVs	107	0	0	0	0	0	107	0
ASV360dadanopullASVs	106	0	0	106	0	0	0	0
ASV361dadanopullASVs	105	0	0	0	0	0	0	105
ASV362dadanopullASVs	103	0	0	103	0	0	0	0
ASV363dadanopullASVs	103	0	0	0	0	0	0	103
ASV364dadanopullASVs	103	0	0	0	0	0	0	103
ASV365dadanopullASVs	102	0	102	0	0	0	0	0
ASV366dadanopullASVs	101	0	0	101	0	0	0	0
ASV367dadanopullASVs	101	0	0	0	0	101	0	0
ASV368dadanopullASVs	100	100	0	0	0	0	0	0
ASV369dadanopullASVs	100	0	0	100	0	0	0	0
ASV370dadanopullASVs	100	0	0	0	100	0	0	0
ASV371dadanopullASVs	100	0	0	0	0	100	0	0
ASV372dadanopullASVs	100	0	0	0	0	0	100	0
ASV373dadanopullASVs	99	0	0	0	0	99	0	0
ASV374dadanopullASVs	99	0	0	0	0	0	99	0
ASV375dadanopullASVs	98	0	98	0	0	0	0	0
ASV376dadanopullASVs	98	0	0	98	0	0	0	0
ASV377dadanopullASVs	98	0	0	98	0	0	0	0
ASV378dadanopullASVs	98	0	0	98	0	0	0	0
ASV379dadanopullASVs	98	0	0	0	0	98	0	0
ASV380dadanopullASVs	97	0	0	97	0	0	0	0
ASV381dadanopullASVs	96	0	96	0	0	0	0	0
ASV382dadanopullASVs	96	0	0	0	0	96	0	0
ASV383dadanopullASVs	95	0	0	0	0	95	0	0
ASV384dadanopullASVs	94	94	0	0	0	0	0	0
ASV385dadanopullASVs	94	0	0	94	0	0	0	0
ASV386dadanopullASVs	93	0	93	0	0	0	0	0
ASV387dadanopullASVs	93	0	93	0	0	0	0	0
ASV388dadanopullASVs	93	0	0	93	0	0	0	0
ASV389dadanopullASVs	93	0	0	0	0	93	0	0
ASV390dadanopullASVs	92	0	0	92	0	0	0	0
ASV391dadanopullASVs	91	0	91	0	0	0	0	0
ASV392dadanopullASVs	91	0	0	0	91	0	0	0
ASV393dadanopullASVs	91	0	0	0	0	0	91	0
ASV394dadanopullASVs	90	0	0	90	0	0	0	0
ASV395dadanopullASVs	89	89	0	0	0	0	0	0
ASV396dadanopullASVs	89	0	0	89	0	0	0	0
ASV397dadanopullASVs	89	0	0	0	0	89	0	0
ASV398dadanopullASVs	88	0	0	88	0	0	0	0
ASV399dadanopullASVs	88	0	0	0	0	88	0	0
ASV400dadanopullASVs	87	0	0	0	0	87	0	0
ASV401dadanopullASVs	86	0	0	86	0	0	0	0
ASV402dadanopullASVs	85	0	0	85	0	0	0	0
ASV403dadanopullASVs	85	0	0	0	85	0	0	0
ASV404dadanopullASVs	85	0	0	0	85	0	0	0
ASV405dadanopullASVs	85	0	0	0	0	0	0	85
ASV406dadanopullASVs	84	84	0	0	0	0	0	0
ASV407dadanopullASVs	84	0	0	0	0	84	0	0
ASV408dadanopullASVs	83	0	83	0	0	0	0	0
ASV409dadanopullASVs	83	0	0	83	0	0	0	0
ASV410dadanopullASVs	83	0	0	83	0	0	0	0
ASV411dadanopullASVs	83	0	0	0	0	83	0	0
ASV412dadanopullASVs	82	0	82	0	0	0	0	0
ASV413dadanopullASVs	82	0	0	0	82	0	0	0
ASV414dadanopullASVs	81	0	81	0	0	0	0	0
ASV415dadanopullASVs	81	0	0	81	0	0	0	0
ASV416dadanopullASVs	81	0	0	0	0	81	0	0
ASV417dadanopullASVs	80	0	0	0	0	80	0	0
ASV418dadanopullASVs	80	0	0	0	0	80	0	0
ASV419dadanopullASVs	79	0	0	79	0	0	0	0
ASV420dadanopullASVs	79	0	0	0	0	79	0	0
ASV421dadanopullASVs	78	78	0	0	0	0	0	0
ASV422dadanopullASVs	78	0	78	0	0	0	0	0
ASV423dadanopullASVs	78	0	78	0	0	0	0	0
ASV424dadanopullASVs	78	0	0	78	0	0	0	0
ASV425dadanopullASVs	78	0	0	0	0	0	0	78
ASV426dadanopullASVs	77	0	77	0	0	0	0	0
ASV427dadanopullASVs	77	0	0	77	0	0	0	0
ASV428dadanopullASVs	77	0	0	0	0	77	0	0
ASV429dadanopullASVs	76	0	76	0	0	0	0	0
ASV430dadanopullASVs	76	0	76	0	0	0	0	0
ASV431dadanopullASVs	76	0	0	76	0	0	0	0
ASV432dadanopullASVs	76	0	0	0	0	0	0	76
ASV433dadanopullASVs	75	0	0	75	0	0	0	0
ASV434dadanopullASVs	75	0	0	0	0	0	75	0
ASV435dadanopullASVs	74	0	0	0	0	0	0	74
ASV436dadanopullASVs	73	73	0	0	0	0	0	0
ASV437dadanopullASVs	73	0	0	73	0	0	0	0
ASV438dadanopullASVs	73	0	0	73	0	0	0	0
ASV439dadanopullASVs	73	0	0	73	0	0	0	0
ASV440dadanopullASVs	73	0	0	0	0	0	73	0
ASV441dadanopullASVs	73	0	0	0	0	0	0	73
ASV442dadanopullASVs	72	0	72	0	0	0	0	0
ASV443dadanopullASVs	71	0	0	71	0	0	0	0
ASV444dadanopullASVs	71	0	0	71	0	0	0	0
[truncated: 457 more rows]

[truncated: 1 more sheets: DADA2_ASVs_PseudoPool]
