# Supplementary material for: Pruning the Tree: Comparing OTUs and ASVs in High‐Throughput Sequencing of 5S‐IGS Nuclear Ribosomal DNA in Phylogenetic Studies
Source: Ecol Evol. 2025 Oct 7;15(10):e72242. doi: 10.1002/ece3.72242 (PMC12502049; doi:10.1002/ece3.72242)
Supplement: Supplementary file 2 — File S2: Summarising the inference difficulty scores and nonparametric bootstrap supports for (alternative) topological aspects seen in the inferred ML trees (including MOTHUR‐OTUs/‐ASVs with an abundance of ≥ 25). [file ECE3-15-e72242-s004.xlsx]

## Sheet: Content
	Supplementary file S2
	Content
	This files includes supplementary information related to the maximum likelihood (ML) tree inferences
	Sheet	Description
	Covered types	Coverage of main types including potentially new types in the sample-wise ML trees
	Pythia scores	Pythia-predicted difficulty (Haag et al. 2022) for phylogenetic tree inference under maximum likelihood (0 = trivial, 1 = impossible)
	BS supports	Sample- and method-wise non-parameteric bootstrap supports for (alternative) relationships under ML
	References
	Haag J, Höhler D, Bettisworth B, Stamatakis A. 2022. From easy to hopeless - predicting the difficulty of phylogenetic analyses. Mol Biol Evol 39: msac1254.

## Sheet: Covered types
			MOTHUR OTUs		MOTHUR ASVs		DADA2 ASVs
Sample	Sequence type	Category	ab≥4	ab≥25	ab≥4	ab≥25	Npld	Pspld	Pld
04–F. caspica	Pseudo O	Rare-divergent	6	1	4	No	3	2	4
04–F. caspica	Intermediate O↔R	Rare-divergent	3	1	3	No	1	1	2
04–F. caspica	Relict Lin.	Rare-divergent	6	1	No	No	No	No	7
04–F. caspica	Western A	W. Eurasian relict	1	No	No	No	No	No	1
04–F. caspica	Shared A—ubiquitous subtype	Diagnostic	Yes	Yes	Yes	Yes	Yes	Yes	Yes
04–F. caspica	Eastern A	Diagnostic	Yes	Yes	Yes	Yes	Yes	Yes	Yes
04–F. caspica	aff. Hohenackeriana A2	± Divergent, singleton	No	No	No	No	No	No	1
04–F. caspica	Hohenackeriana A2	W. Eurasian relict	2	No	No	No	No	No	No
04–F. caspica	Lin. C	Rare-divergent	1	No	No	No	1	1	1
04–F. caspica	Crenata B2	Eurasian relict	1	1	No	No	No	No	2
04–F. caspica	Shared B2	Rare-divergent	3	1	1	1	1	1	1
04–F. caspica	aff. Caspica B2	Rare-divergent	1	No	No	No	1	1	1
04–F. caspica	Caspica B2	Divergent-diagnostic	8	3	7	3	3	2	2
04–F. caspica	[c] in File S3	Rare-divergent	1	No	1	No	1	1	1
04–F. caspica	[d] in File S3	Rare-divergent	No	No	No	No	No	No	1
04–F. caspica	[e] in File S3 (?Hayatae B3)	Rare-divergent	3	No	1	1	1	1	No
04–F. caspica	Unclassifed B1 (aff. Ca. B1+Ho. B1a/Cr. B1)		8	No	7	No	No	No	No
04–F. caspica	(aff.) Caspica B1	Diagnostic	n.r.	Yes	Yes	Yes	Yes	Yes	Yes
04–F. caspica	Hohenackeriana B1a	Diagnostic	n.r.	No	No	No	No	No	1
04–F. caspica	Primordial B1 types	Diagnostic	Yes	Yes	Yes	Yes	Yes	Yes	Yes
04–F. caspica	Shared B1	Diagnostic	Yes	Yes	Yes	Yes	Yes	Yes	Yes
05–F. crenata	Pseudo O	Rare-divergent	3	No	2	No	1	1	2
05–F. crenata	Intermediate O↔R	Rare-divergent	2	No	2	No	2	2	2
05–F. crenata	Relict Lin.	Rare-divergent	2	No	2	No	2	2	3
05–F. crenata	Crenata A	Diagnostic	Yes	1	Yes	No	Yes	Yes	Yes
05–F. crenata	Lin. C	Rare-divergent	3	No	1	No	2	2	1
05–F. crenata	Crenata B3	Diagnostic	Yes	Yes	Yes	Yes	Yes	Yes	Yes
05–F. crenata	Crenata B2	Diagnostic	Yes	Yes	Yes	Yes	Yes	Yes	Yes
05–F. crenata	[c] in File S3	Rare-divergent	1	No	No	No	1	1	No
05–F. crenata	Hayatae B2 (putative)	Diagnostic	Yes	1	No	No	No	No	No
05–F. crenata	Crenata B1	Diagnostic	Yes	Yes	Yes	Yes	Yes	Yes	Yes
05–F. crenata	Hayatae B1 (putative)	Eurasian relict	6	1	4	1	1	1	2
05–F. crenata	aff. Shared B1	Eurasian relict	1	1	1	No	1	1	1
06–F. japonica	Japonica O	Diagnostic	Yes	Yes	Yes	Yes	Yes	Yes	Yes
06–F. japonica	Japonica X	Diagnostic	Yes	Yes	Yes	Yes	Yes	Yes	Yes
06–F. japonica	Unnamed type (C↔X)	Rare-divergent	No	No	No	No	No	No	2
06–F. japonica	Japonica I	Diagnostic	Yes	Yes	Yes	Yes	Yes	Yes	Yes
11–F. orientalis	Pseudo O	Rare-divergent	2	1	2	No	4	4	2
11–F. orientalis	Intermediate O↔R	Rare-divergent	1	No	1	No	1	1	No
11–F. orientalis	Relict Lin.	Rare-divergent	No	No	No	No	1	1	1
11–F. orientalis	Shared A—ubiquitous subtype	W. Eurasian relict	Many	3	Many	3	1	1	3
11–F. orientalis	Shared A—western subtype	Rare-divergent	No	No	No	No	No	No	1
11–F. orientalis	Shared A—orientalis subtype	Rare-divergent	Many	No	Many	4	No	No	No
11–F. orientalis	European A	Diagnostic	Yes	Yes	Yes	Yes	Yes	Yes	Yes
11–F. orientalis	Lin. C	Rare-divergent	7	No	7	No	6	6	7
11–F. orientalis	[a] in File S3	Rare-divergent	1	No	1	No	1	1	2
11–F. orientalis	Western B2	Diagnostic	Yes	Yes	Yes	Yes	Yes	Yes	Yes
11–F. orientalis	[b] in File S3, aff. Western B2	Rare-divergent	1	1	1	No	1	1	No
11–F. orientalis	Shared B2	Rare-divergent	1	No	1	No	1	1	1
11–F. orientalis	[c] in File S3	Rare-divergent	1	No	1	No	1	1	1
11–F. orientalis	Hohenackeriana B3	Diagnostic	Yes	Yes	Yes	Yes	Yes	Yes	Yes
11–F. orientalis	[d] in File S3, aff. Hohen. B3	Rare-divergent	No	No	No	No	No	No	1
11–F. orientalis	Hohenackeriana B1a	Introgressed	1	No	No	No	No	No	3
11–F. orientalis	Primordial B1 and derivates	Diagnostic	n.r.	Yes	n.r.	Yes	Yes	Yes	Yes
11–F. orientalis	Ancestral B1	Diagnostic	n.r.	Yes	n.r.	Yes	→HoB1b?	→HoB1b?	→HoB1b?
11–F. orientalis	Western B1	Diagnostic	n.r.	Yes	n.r.	Yes	Yes	Yes	Yes
11–F. orientalis	Hohenackeriana B1b	Diagnostic	n.r.	Yes	n.r.	No	Yes	Yes	Yes
12–F. sylvatica	Pseudo O	Rare-divergent	6	1	6	No	4	4	3
12–F. sylvatica	Intermediate O↔R	Rare-divergent	5	No	5	No	3	3	2
12–F. sylvatica	Relict Lin.	Rare-divergent	2	No	2	No	2	2	4
12–F. sylvatica	[w] in File S3, early diverging A	Rare-divergent	1	No	1	No	No	No	No
12–F. sylvatica	Shared A—ubiquitous subtype	W. Eurasian relict	4	No	3	No	1	1	2
12–F. sylvatica	Shared A—western subtype	Rare-divergent	2	No	3	No	2	2	1
12–F. sylvatica	European A—subtype 1	Rare-divergent	13	6	9	No	No	No	No
12–F. sylvatica	European A—subtype 2	Rare-divergent	28	8	14	8	1	1	1
12–F. sylvatica	Western A	Diagnostic	Yes	Yes	Yes	Yes	Yes	Yes	Yes
12–F. sylvatica	Lin. C	Rare-divergent	1	No	1	No	1	1	1
12–F. sylvatica	[a] in File S3	Rare-divergent	2	No	2	No	2	2	No
12–F. sylvatica	Western B2	Diagnostic	Yes	Yes	Yes	Yes	Yes	Yes	Yes
12–F. sylvatica	[b] in File S3, aff. Western B2	Rare-divergent	1	No	1	No	1	1	No
12–F. sylvatica	Shared B2	Rare-divergent	1	No	1	No	1	1	2
12–F. sylvatica	[c] in File S3	Rare-divergent	2	No	2	No	2	2	2
12–F. sylvatica	Primordial (Ancestral?) B1	Diagnostic	6	3	6	2	1	1	2	Placed as sister(s) of Shared B1 ref. seqs in tip-reduced trees
25–F. hohenackeriana	Pseudo O	Rare-divergent	8	7	3	2	10	10	10
25–F. hohenackeriana	Intermediate O↔R	Rare-divergent	2	2	1	1	2	2	2
25–F. hohenackeriana	Relict Lin.	Rare-divergent	8	7	3	2	8	8	7
25–F. hohenackeriana	Shared A—ubiquitous subtype	Diagnostic	Yes	Yes	Yes	Yes	Yes	Yes	Yes
25–F. hohenackeriana	[z] in File S3	Rare-divergent	1	1	No	No	No	No	No
25–F. hohenackeriana	Eastern A	Diagnostic	Yes	Yes	1	1	Yes	Yes	Yes
25–F. hohenackeriana	Hohenackeriana A2	Diagnostic	Yes	Yes	1	1	Yes	Yes	Yes
25–F. hohenackeriana	Lin. C	Rare-divergent	3	1	No	No	2	2	2
25–F. hohenackeriana	[a] in File S3	Rare-divergent	2	2	No	No	1	2	2
25–F. hohenackeriana	Shared B2	Rare-divergent	1	1	No	No	1	1	1
25–F. hohenackeriana	[c] in File S3	Rare-divergent	1	1	1	1	1	1	1
25–F. hohenackeriana	Hohenackeriana B3	Diagnostic	Yes	Yes	Yes	Yes	Yes	Yes	Yes
25–F. hohenackeriana	Hohenackeriana B1a	Diagnostic	Yes	Yes	Yes	Yes	Yes	Yes	Yes
25–F. hohenackeriana	Ancestral B1	Diagnostic	Yes	Yes	Yes	Yes	Yes	Yes	Yes
25–F. hohenackeriana	Western B1	Diagnostic	Yes	Yes	Yes	Yes	Yes	1	Yes
25–F. hohenackeriana	(aff.) Hohenackeriana B1b	Diagnostic	Yes	Yes	Yes	Yes	Yes	Yes	Yes
26–F. hayatae	Pseudo O	Rare-divergent	5	No	4	No	4	4	4
26–F. hayatae	Relict Lin.	Rare-divergent	4	No	3	No	5	5	6
26–F. hayatae	[y] in File S3	Rare-divergent	1	No	No	No	1	1	1
26–F. hayatae	Hayatae A	New, diagnostic	Yes	Yes	Yes	Yes	Yes	Yes	Yes
26–F. hayatae	Crenata B3	Diagnostic	Yes	Yes	Yes	Yes	Yes	Yes	Yes
26–F. hayatae	Crenata B2	Diagnostic	Yes	Yes	Yes	Yes	Yes	Yes	Yes
26–F. hayatae	[c] in File S3	Rare-divergent	1	No	No	No	1	1	1
26–F. hayatae	Hayatae B3	New, diagnostic	Yes	Yes	Yes	Yes	Yes	Yes	Yes
26–F. hayatae	Hayatae B2	New, diagnostic	Yes	Yes	Yes	Yes	Yes	Yes	Yes
26–F. hayatae	Hayatae B1	New, diagnostic	Yes	Yes	Yes	Yes	Yes	Yes	Yes
			ab≥4	ab≥25	ab≥4	ab≥25	Npld	Pspld	Pld
n.r. = Many representative sequences but not resolved as coherent subtree(s)

## Sheet: Pythia scores
Dataset	Predicted difficulty			Pythia predicted difficulty (PPD)								Min. excess difficulty for MOTHUR ab≥25 vs. DADA2*
Multi_T04_dada_ASVs_nopull	0.54			MOTHUR (ab≥4)		MOTHUR (ab≥25)		DADA2 ASVs
Multi_T04_dada_ASVs_pspull	0.56		Samples	OTUs	ASVs	OTUs	ASVs	non-pooled	pseudopooled	pooled		OTUs	ASVs
Multi_T04_dada_ASVs_pull	0.6		04–F. caspica	0.79	0.7	0.68	0.72	0.54	0.56	0.6		0.08	0.12
Multi_T04_Mot_ASVs (ab≥4)	0.7		05–F. crenata	0.8	0.71	0.7	0.78	0.59	0.61	0.62		0.08	0.16
Multi_T04_Mot_ASVs (ab≥25)	0.72		06–F. japonica	0.8	0.74	0.71	0.68	0.6	0.6	0.6		0.11	0.08
Multi_T04_Mot_OTUs (ab≥4)	0.79		11–F. orientalis	0.79	0.7	0.62	0.57	0.58	0.56	0.58		0.04	-0.01
Multi_T04_Mot_OTUs (ab≥25)	0.68		12–F. sylvatica	0.8	0.73	0.74	0.7	0.61	0.61	0.61		0.13	0.09
			25–F. hohenackeriana	0.75	0.63	0.64	0.55	0.61	0.61	0.61		0.03	-0.06
Multi_T05_dada_ASVs_nopull	0.59		26–F. hayatae	0.73	0.6	0.68	0.6	0.59	0.6	0.62		0.06	-0.02
Multi_T05_dada_ASVs_pspull	0.61
Multi_T05_dada_ASVs_pull	0.62		* Calculated as the minimum of all PPDMOTHUR,ab≥25 − PPDDADA2 differences
Multi_T05_Mot_ASVs (ab≥4)	0.71
Multi_T05_Mot_ASVs (ab≥25)	0.78
Multi_T05_Mot_OTUs (ab≥4)	0.8
Multi_T05_Mot_OTUs (ab≥25)	0.7
Multi_T06_dada_ASVs_nopull	0.6
Multi_T06_dada_ASVs_pspull	0.6
Multi_T06_dada_ASVs_pull	0.6
Multi_T06_Mot_ASVs (ab≥4)	0.74
Multi_T06_Mot_ASVs (ab≥25)	0.68
Multi_T06_Mot_OTUs (ab≥4)	0.8
Multi_T06_Mot_OTUs (ab≥25)	0.71
Multi_T11_dada_ASVs_nopull	0.58
Multi_T11_dada_ASVs_pspull	0.56
Multi_T11_dada_ASVs_pull	0.58
Multi_T11_Mot_ASVs (ab≥4)	0.7
Multi_T11_Mot_ASVs (ab≥25)	0.57
Multi_T11_Mot_OTUs (ab≥4)	0.79
Multi_T11_Mot_OTUs (ab≥25)	0.62
Multi_T12_dada_ASVs_nopull	0.61
Multi_T12_dada_ASVs_pspull	0.61
Multi_T12_dada_ASVs_pull	0.61
Multi_T12_Mot_ASVs (ab≥4)	0.73
Multi_T12_Mot_ASVs (ab≥25)	0.7
Multi_T12_Mot_OTUs (ab≥4)	0.8
Multi_T12_Mot_OTUs (ab≥25)	0.74
Multi_T25_dada_ASVs_nopull	0.61
Multi_T25_dada_ASVs_pspull	0.61
Multi_T25_dada_ASVs_pull	0.61
Multi_T25_Mot_ASVs (ab≥4)	0.63
Multi_T25_Mot_ASVs (ab≥25)	0.55
Multi_T25_Mot_OTUs (ab≥4)	0.75
Multi_T25_Mot_OTUs (ab≥4)	0.64
Multi_T26_dada_ASVs_nopull	0.59
Multi_T26_dada_ASVs_pspull	0.6
Multi_T26_dada_ASVs_pull	0.62
Multi_T26_Mot_ASVs (ab≥4)	0.6
Multi_T26_Mot_ASVs (ab≥25)	0.6
Multi_T26_Mot_OTUs (ab≥4)	0.73
Multi_T26_Mot_OTUs (ab≥25)	0.68

## Sheet: BS supports
												F. subg. Englerianae							F. subg. Fagus
												Japan							Taiwan							Japan							Western Eurasia
												06–F. japonica							26–F. hayatae							05–F. crenata							04–F. caspica							25–F. hohenackeriana							11–F. orientalis
												DADA2 ASVs			MOTHUR				DADA2 ASVs			MOTHUR				DADA2 ASVs			MOTHUR				DADA2 ASVs			MOTHUR				DADA2 ASVs			MOTHUR				DADA2 ASVs
												np	pp	pd	ASVs		OTUs		np	pp	pd	ASVs		OTUs		np	pp	pd	ASVs		OTUs		np	pp	pd	ASVs		OTUs		np	pp	pd	ASVs		OTUs		np	pp	pd
Clade, split (italics: not in reference tree; new types in bold)															ab≥4	ab≥25	ab≥4	ab≥25				ab≥4	ab≥25	ab≥4	ab≥25				ab≥4	ab≥25	ab≥4	ab≥25				ab≥4	ab≥25	ab≥4	ab≥25				ab≥4	ab≥25	ab≥4	ab≥25
Lin. O (+ interm. type) | remainder												100	100	100	100	100	100	100	100	100	100	100	100	100	100	95	95	90	99	100	100	100	96	94	93	99	100	96	92	95	97	98	98	93	99	94	96	100	100
	Pseudo O											–	–	–	–	–	–	–	98	98	98	98	–	94	–	90	90	98	94	–	98	–	91	94	97	90	–	94	100	100	99	99	96	98	96	99	98	98	100
	Japonica O											27	26	31	n/r	n/r	36	n/r	–	–	–	–	–	–	–	–	–	–	–	–	–	–	–	–	–	–	–	–	–	–	–	–	–	–	–	–	–	–	–
A+B+I+Relict Lin. | Lin. C + Lin. O (+ interm. type)												n/r	n/r	n/r	n/r	n/r	n/r	n/r	n/r	n/r	n/r	n/r	n/r	n/r	22	n/r	n/r	n/r	n/r	n/r	n/r	n/r	n/r	n/r	n/r	n/r	n/r	n/r	n/r	n/r	n/r	n/r	n/r	n/r	n/r	n/r	n/r	n/r	n/r
	Relict Lin.											–	–	–	–	–	–	–	67	65	66	88	–	67	–	89	89	85	89	–	80	–	–	–	84	–	–	86	–	92	92	90	90	–	79	93	98	98	96
Ingroup (A+B+C+I)												44	43	43	n/r	n/r	44	n/r	89	86	89	76	71	85	n/r	92	92	90	96	63	90	59	94	94	95	94	67	96	85	91	94	93	93	84	93	86	88	88	n/r
	Lin. A											–	–	–	–	–	–	–	98	97	97	96	97	96	98	99	99	99	100	–	99	97	98	98	99	99	96	99	98	99	100	99	99	98	99	98	99	99	98
		Euro-Euxinian A										–	–	–	–	–	–	–	–	–	–	–	–	–	–	–	–	–	–	–	–	–	85	88	88	83	82	43	82	–	–	–	–	–	–	–	82	82	88
			Western A (s.str.) + Hohenackeriana A1									–	–	–	–	–	–	–	–	–	–	–	–	–	–	–	–	–	–	–	–	–	–	–	–	–	–	–	–	–	–	–	–	–	–	–
				Hohenackeriana A1								–	–	–	–	–	–	–	–	–	–	–	–	–	–	–	–	–	–	–	–	–	–	–	–	–	–	–	–	–	–	–	–	–	–	–	n/r	n/r	n/r
		Original A										–	–	–	–	–	–	–	n/r	n/r	13	n/r	n/r	n/r	n/r	49	49	48	n/r	n/r	n/r	40	n/r	n/r	n/r	n/r	n/r	n/r	22	38	30	n/r	14	n/r	13	36	48	48	50
			Crenata A									–	–	–	–	–	–	–	–	–	–	–	–	–	–	92	92	88	96	–	96	100	–	–	–	–	–	–	–	–	–	–	–	–	–	–	–	–	–
			Hayatae A + Hohen. A3									–	–	–	–	–	–	–	40	43	44	44	31	15	48	–	–	–	–	–	–	–	–	–	–	–	–	–	–	–	–	–	–	–	–	–	–	–	–
				Hayatae A								–	–	–	–	–	–	–	83	84	83	91	52	81	88	–	–	–	–	–	–	–	–	–	–	–	–	–	–	–	–	–	–	–	–	–	–	–	–
				Hohen. A3								–	–	–	–	–	–	–	–	–	–	–	–	–	–	–	–	–	–	–	–	–	–	–	–	–	–	–	–	–	–	–	–	–	–	–	–	–	–
			Shared A and derivates									–	–	–	–	–	–	–	31	34	41	52	22	41	35	–	–	–	–	–	–	–	32	34	23	39	53	22	40	53	48	49	22	47	31	53	51	51	50
				Shared A								–	–	–	–	–	–	–	–	–	–	–	–	–	–	–	–	–	–	–	–	–	n/r	n/r	n/r	n/r	n/r	n/r	n/r	65	62	62	58	56	56	64	57	57	61
					Shared A—western (ASOG_2) subtype														–	–	–	–	–	–	–	–	–	–	–	–	–	–	–	–	–	–	–	–	–	–	–	–	–	–	–	–	–	–	–
					Shared A—ubiquitous subtype														–	–	–	–	–	–	–	–	–	–	–	–	–	–	62	65	83	82	71	60	50	98	98	98	97	96	90	97	99	99	98
				Eastern A								–	–	–	–	–	–	–	–	–	–	–	–	–	–	–	–	–	–	–	–	–	73	72	91	94	88	90	90	80	76	81	100	91	84	94	–	–	–
				Hohen. A2								–	–	–	–	–	–	–	–	–	–	–	–	–	–	–	–	–	–	–	–	–	–	–	54	–	–	54	–	52	47	48	64	100	47	100	–	–	–
	C+B+I(+X#)											40	40	40	n/r	n/r	44	n/r	70	70	69	61	56	67	n/r	64	64	62	55	51	48	51	73	74	70	70	59	73	77	60	65	62	66	74	62	71	68	68	n/r
		Lin. X#										54	53	n/r	73	64	73	70	–	–	–	–	–	–	–	–	–	–	–	–	–	–	–	–	–	–	–	–	–	–	–	–	–	–	–	–	–	–	–
		Lin. C										–	–	–	–	–	–	–	98	98	98	98	–	97	–	96	96	94	96	–	95	–	99	99	95	–	–	97	–	96	98	96	98	–	98	–	92	92	58
		B+I										30	32	16	43	40	44	n/r	71	75	78	75	67	75	64	71	71	75	70	74	67	76	65	61	65	67	62	68	64	52	57	53	54	72	46	76	59	59	36
			Lin. I									50	53	33	80	66	79	68	–	–	–	–	–	–	–	–	–	–	–	–	–	–	–	–	–	–	–	–	–	–	–	–	–	–	–	–	–	–	–
			Lin. B									–	–	–	–	–	–	–	68	72	72	62	61	65	57	71	71	69	67	64	61	68	53	53	51	58	54	73	51	56	64	57	58	69	60	72	47	47	13
				Crenata B3								–	–	–	–	–	–	–	100	100	100	100	100	100	100	96	96	90	100	100	100	100	–	–	–	–	–	–	–	–	–	–	–	–	–	–	–	–	–
				Crenata B2								–	–	–	–	–	–	–	92	95	94	89	84	88	88	91	91	84	99	97	99	98	–	–	100	–	–	100	100	–	–	–	–	–	–	–	–	–	–
				European B								–	–	–	–	–	–	–	–	–	–	–	–	–	–	–	–	–	–	–	–	–	–	–	–	–	–	–	–	–	–	–	–	–	–	–	85	44	62
					Western B2							–	–	–	–	–	–	–	–	–	–	–	–	–	–	–	–	–	–	–	–	–	–	–	–	–	–	–	–	–	–	–	–	–	–	–		85
				Original B								–	–	–	–	–	–	–	n/r	n/r	n/r	18	29	n/r	31	54	54	47	38	44	n/r*	n/r	67	66	49	49	45	61	53	47	43	45	52	53	50	59	43	43	47
					All but Shared B2							–	–	–	–	–	–	–	41	45	45	39	44	44	43	61	61	57	52	65	n/r*	57	n/r	n/r	n/r	n/r	60	62	56	77	81	81	78	69	83	65	75	75	78
					Caspica B2 + Shared B2							–	–	–	–	–	–	–	n/r	n/r	n/r	n/r	n/r	n/r	n/r	–	–	–	–	–	–	–	58	58	58	55	n/r	n/r	n/r	n/r	n/r	n/r	n/r	n/r	n/r	n/r	n/r	n/r	n/r
						Shared B2						–	–	–	–	–	–	–	–	–	–	–	–	–	–	–	–	–	–	–	–	–	–	–	–	–	–	–	–	78	72	78	77	–	84	–	68	68	69
						Caspica B2						–	–	–	–	–	–	–	–	–	–	–	–	–	–	–	–	–	–	–	–	–	99	99	99	100	100	100	100	–	–	–	–	–	–	–	–	–	–
						Hohen. B2/B3 + B1 clade (+ Hayatae B)						–	–	–	–	–	–	–	n/r	n/r	n/r	42	40	42	48	71	71	58	51	67	n/r*	n/r	77	79	72	n/r	67	n/r	74	79	81	80	70	71	80	72	80	80	81
							Hohen. B2					–	–	–	–	–	–	–	–	–	–	–	–	–	–	–	–	–	–	–	–	–	–	–	–	–	–	–	–	–	–	–	–	–	–	–	–	–	–
							Hohen. B3					–	–	–	–	–	–	–	–	–	–	–	–	–	–	–	–	–	–	–	–	–	–	–	–	–	–	–	–	99	99	100	100	100	100	100	100	100	100
						Hayatae B2/B3 + B1 clade						–	–	–	–	–	–	–	24	28	29	18	45	29	58	–	–	–	–	–	–	–	–	–	–	–	–	–	–	–	–	–	–	–	–	–	–	–	–
							Hayatae B2 + B1 clade					–	–	–	–	–	–	–	53	58	62	n/r	64	45	64	–	–	–	–	–	–	–	–	–	–	–	–	–	–	–	–	–	–	–	–	–	–	–	–
								Hayatae B2				–	–	–	–	–	–	–	77	79	79	47	97	76	97	–	–	–	–	–	–	–	–	–	–	–	–	–	–	–	–	–	–	–	–	–	–	–	–
								Hayatae B3				–	–	–	–	–	–	–	80	79	79	14	92	59	86	–	–	–	–	–	–	–	–	–	–	–	–	–	–	–	–	–	–	–	–	–	–	–	–
								B1 clade				–	–	–	–	–	–	–	26	33	31	13	n/r	15	13	62	62	65	61	65	n/r*	37	43	43	47	41	40	50	50	69	69	70	80	66	82	78	78	80	n/r
									Crenata B1			–	–	–	–	–	–	–	–	–	–	–	–	–	–	97	97	98	68	94	n/r**	50	–	–	–	–	–	–	–	–	–	–	–	–	–	–	–	–	–
									Caucasian-Hyrcanian clade			–	–	–	–	–	–	–	72	70	77	79	69	75	62	81	81	83	79	76	92	70	50	46	45	l.c.	49	24	39	43	47	41	66	73	53	73	–	–	–
										Caspica B1		–	–	–	–	–	–	–	–	–	–	–	–	–	–	–	–	–	–	–	–	–	45	47	45	64	89	n/r	35	–	–	–	–	–	–	–	–	–	–
										Hohenackeriana B1a		–	–	–	–	–	–	–	–	–	–	–	–	–	–	–	–	–	–	–	–	–	72	71	68	l.c.	72	n/r	–	42	45	41	65	73	49	76	–	–	–
									Primordial B1 and derivates			–	–	–	–	–	–	–	58	59	60	57	65	61	60	67	67	69	69	65	36	69	22	19	26	n/r	36	n/r	25	78	78	80	85	68	90	83	73	79	62
										Hayatae B1##		–	–	–	–	–	–	–	65	73	80	65	81	53	80	sgt	sgt	sgt	100	sgt	99	–	–	–	–	–	–	–	–	–	–	–	–	–	–	–	–	–	–
										Shared B1 (+ pot. Hayatae B1##)		–	–	–	–	–	–	–	–	–	–	–	–	–	–	49	49	34	48	43	n/r*	51	59	53	60	18	56	37	53	–	–	–	–	–	–	–	44	30	l.c.
										Euro-Euxinian clade***		–	–	–	–	–	–	–	72	70	72	70	72	65	69	76	76	72	82	73	77	80	n/r	n/r	n/r	54	73	47	54	52	56	53	69	56	58	61	72	72	64
											Hohenackeriana B1b	–	–	–	–	–	–	–	–	–	–	–	–	–	–	–	–	–	–	–	–	–	–	–	–	–	–	–	–	23	23	22	14	51	28	23	57	57	77
											Western B1	–	–	–	–	–	–	–	–	–	–	–	–	–	–	–	–	–	–	–	–	–	–	–	87	–	–	–	–	97	96	98	87	93	76	88	78	78	67
																																	Not including ASOG_2 ref. seq.
																																	Nested within Prim. B1 grade
M-dashes ("—") refer to types and subtrees not covered by the representative sequences of the according sample.
For comparison, we give BS support in grey font and italics when referring to major subtrees (clades) comprising only the reference sequences added for association of subtrees with main types as defined by Denk et al. (2024)
Abbrev.: n/r = not resolved as clade in ML tree, l.c. = (nested) clade with low coherence/unclear boundaries; sgt = singleton tip
* Crenata B2 clade nesting within the B1 types clade
** Crenata B1(-similar) variants forming a large grade
*** Including Ancestral B1 and derivates
# Lineage X is exclusive to F. japonica sample #06; no Lin. X variants are included in the reference data of Denk et al. (2024), for the reason outlined in Cardoni et al. (2022)
## There are no Shared B1 variants In the the F. crenata sample #05 but there are long-branched representative sequences that would be classified as Primordial B1 (or Shared B1) using EPA and the Denk et al. (2024) reference matrix and could represent Hayatae B1 or variants related to the Hayatae B1 variants.
[truncated: 12 more columns]
